# Supplementary material for: The long noncoding RNA LINC15957 regulates anthocyanin accumulation in radish
Source: Front Plant Sci. 2023 Feb 27;14:1139143. doi: 10.3389/fpls.2023.1139143 (PMC10009236; doi:10.3389/fpls.2023.1139143)
Supplement: Supplementary file 3 [file Table_3.xls]

sample	library	raw_reads	raw_bases	clean_reads	clean_bases	error_rate	Q20	Q30	GC_pct
WT_1	FRAS220256961-1r	48413694	7.26G	47223464	7.08G	0.03	97.39	92.78	46.87
WT_2	FRAS220256962-1r	47391900	7.11G	46245592	6.94G	0.03	97.51	93.07	47.24
WT_3	FRAS220256963-1r	45347350	6.8G	44267352	6.64G	0.03	97.57	93.18	46.74
LINC15957_1	FRAS220256964-1r	45875912	6.88G	44701666	6.71G	0.03	97.45	92.9	46.59
LINC15957_2	FRAS220256965-1r	45535678	6.83G	44751780	6.71G	0.03	97.09	92.17	46.55
LINC15957_3	FRAS220256966-1r	42180636	6.33G	41130364	6.17G	0.03	97.3	92.53	46.67
