# Supplementary material for: The long noncoding RNA LINC15957 regulates anthocyanin accumulation in radish
Source: Front Plant Sci. 2023 Feb 27;14:1139143. doi: 10.3389/fpls.2023.1139143 (PMC10009236; doi:10.3389/fpls.2023.1139143)
Supplement: Supplementary file 4 [file Table_4.xls]

sample	total_reads	total_map	unique_map	multi_map	read1_map	read2_map	positive_map	negative_map	splice_map	unsplice_map	proper_map
WT_1	47223464	40871001(86.55%)	39483232(83.61%)	1387769(2.94%)	19778241(41.88%)	19704991(41.73%)	19690435(41.7%)	19792797(41.91%)	16212905(34.33%)	23270327(49.28%)	36503918(77.3%)
WT_2	46245592	40157237(86.83%)	38693964(83.67%)	1463273(3.16%)	19378462(41.9%)	19315502(41.77%)	19303458(41.74%)	19390506(41.93%)	15683837(33.91%)	23010127(49.76%)	35690648(77.18%)
WT_3	44267352	38180630(86.25%)	36908036(83.38%)	1272594(2.87%)	18464985(41.71%)	18443051(41.66%)	18411469(41.59%)	18496567(41.78%)	14109699(31.87%)	22798337(51.5%)	33993486(76.79%)
LINC15957_1	44701666	38325679(85.74%)	37125321(83.05%)	1200358(2.69%)	18587013(41.58%)	18538308(41.47%)	18526759(41.45%)	18598562(41.61%)	15013390(33.59%)	22111931(49.47%)	34106736(76.3%)
LINC15957_2	44751780	35290994(78.86%)	34141853(76.29%)	1149141(2.57%)	17139013(38.3%)	17002840(37.99%)	17026564(38.05%)	17115289(38.24%)	13114342(29.3%)	21027511(46.99%)	31415458(70.2%)
LINC15957_3	41130364	35306824(85.84%)	34114508(82.94%)	1192316(2.9%)	17110973(41.6%)	17003535(41.34%)	17023160(41.39%)	17091348(41.55%)	14675414(35.68%)	19439094(47.26%)	31077782(75.56%)
