# Supplementary material for: The long noncoding RNA LINC15957 regulates anthocyanin accumulation in radish
Source: Front Plant Sci. 2023 Feb 27;14:1139143. doi: 10.3389/fpls.2023.1139143 (PMC10009236; doi:10.3389/fpls.2023.1139143)
Supplement: Supplementary file 5 [file Table_5.xls]

gene_id	gene_name	gene_chr	gene_start	gene_end	gene_strand	gene_length	gene_biotype	gene_description	gene_tf_family
novel.1	-	R01	63161	66215	+	1876	-	- && - && -	-
novel.2	-	R01	129765	130928	+	991	-	- && O65458.2 RecName: Full=Beta-glucosidase 3; Short=AtBGLU3; Flags: Precursor && PF00232:Glycosyl hydrolase family 1	Glyco_hydro_1
novel.3	-	R01	456035	461121	+	3551	-	- && Q8W4F1.1 RecName: Full=Probable plastid-lipid-associated protein 10, chloroplastic; AltName: Full=Fibrillin-8; Flags: Precursor && -	-
novel.4	-	R01	461880	466180	+	3733	-	- && Q8R3L2.2 RecName: Full=Transcription factor 25; Short=TCF-25; AltName: Full=Nuclear localized protein 1 && -	-
novel.5	-	R01	481419	482836	+	1193	-	- && O74507.2 RecName: Full=Uncharacterized protein C594.04c && -	-
novel.6	-	R01	505533	506355	+	705	-	- && - && -	-
novel.7	-	R01	774680	775586	+	479	-	- && Q9SKE0.1 RecName: Full=Succinate dehydrogenase subunit 8, mitochondrial && -	-
novel.8	-	R01	899940	900704	+	636	-	- && O82337.1 RecName: Full=Arabinogalactan peptide 16; Short=AG-peptide 16; Flags: Precursor && -	-
novel.9	-	R01	968549	969021	+	473	-	- && - && -	-
novel.10	-	R01	1493826	1494999	+	621	-	- && O80504.1 RecName: Full=10 kDa chaperonin 2, chloroplastic; AltName: Full=Chloroplast chaperonin 10; Short=Chl-Cpn10; Flags: Precursor && PF00166:Chaperonin 10 Kd subunit	-
novel.11	-	R01	1567228	1568636	+	1409	-	- && - && -	-
novel.12	-	R01	1762069	1766133	+	2802	-	- && O80568.2 RecName: Full=Inositol 1,3,4-trisphosphate 5/6-kinase 4; Short=AtItpk-4; Short=Inositol-triphosphate 5/6-kinase 4; Short=Ins(1,3,4)P(3) 5/6-kinase 4; AltName: Full=Inositol-tetrakisphosphate 1-kinase 4 && PF05770:Inositol 1,3,4-trisphosphate 5/6-kinase ATP-grasp domain	-
novel.13	-	R01	1766217	1769128	+	2055	-	- && O80567.2 RecName: Full=La-related protein 6B; Short=AtLARP6b; AltName: Full=VirF-interacting protein FIP1 && -	-
novel.14	-	R01	1902507	1906367	+	2083	-	- && A9X4U2.2 RecName: Full=3beta-hydroxysteroid-dehydrogenase/decarboxylase isoform 3; Short=At3BETAHSD/D3; AltName: Full=4alpha-carboxysterol-C3-dehydrogenase/C4-decarboxylase isoform 1-3; AltName: Full=Reticulon-like protein B20; Short=AtRTNLB20; AltName: Full=Sterol-4-alpha-carboxylate 3-dehydrogenase 3, decarboxylating && PF01073:3-beta hydroxysteroid dehydrogenase/isomerase family	-
novel.15	-	R01	1999453	1999738	+	238	-	- && - && -	-
novel.16	-	R01	2000275	2001401	+	1091	-	- && - && PF04554:Extensin-like region	-
novel.17	-	R01	2056806	2057419	+	511	-	- && - && -	-
novel.18	-	R01	2105023	2105851	+	368	-	- && - && -	-
novel.19	-	R01	2260607	2262208	+	560	-	- && Q07100.2 RecName: Full=Serine/threonine-protein phosphatase PP2A-4 catalytic subunit; AltName: Full=Protein phosphatase 2A isoform 4 && PF00149:Calcineurin-like phosphoesterase	Metallophos
novel.20	-	R01	2262298	2262998	+	605	-	- && P0C5D7.1 RecName: Full=Putative serine/threonine-protein phosphatase PP2A-4 catalytic subunit && -	-
novel.21	-	R01	2565513	2567960	+	1287	-	- && P48512.1 RecName: Full=Transcription initiation factor IIB-1; AltName: Full=General transcription factor TFIIB-1; Short=AtTFIIB1 && PF00382:Transcription factor TFIIB repeat	-
novel.22	-	R01	2874480	2876359	+	1443	-	- && O22197.1 RecName: Full=Probable E3 ubiquitin-protein ligase RHC1A; AltName: Full=RING-H2 finger C1a; AltName: Full=RING-H2 zinc finger protein RHC1a && PF14369:zinc-ribbon	-
novel.23	-	R01	3045909	3046348	+	339	-	- && - && PF05162:Ribosomal protein L41	-
novel.24	-	R01	3394135	3394526	+	311	-	- && - && -	-
novel.25	-	R01	3836159	3837194	+	952	-	- && - && -	-
novel.26	-	R01	4060193	4061199	+	589	-	- && - && PF12906:RING-variant domain	-
novel.27	-	R01	4819267	4819821	+	555	-	- && O49841.1 RecName: Full=Ras-related protein RABC2a; Short=AtRABC2a; AltName: Full=Ras-related protein Rab18B; Short=AtRab18B && -	-
novel.28	-	R01	4981865	4984580	+	1191	-	- && Q9C6X2.1 RecName: Full=Secretory carrier-associated membrane protein 4; Short=Secretory carrier membrane protein 4 && PF04144:SCAMP family	-
novel.29	-	R01	5143388	5146683	+	2787	-	- && O64769.1 RecName: Full=Potassium transporter 11; Short=AtPOT11 && PF02705:K+ potassium transporter	K_trans
novel.30	-	R01	5156493	5158090	+	1004	-	- && Q7Y0S0.1 RecName: Full=Urease accessory protein D; Short=AtURED && PF01774:UreD urease accessory protein	-
novel.31	-	R01	5611381	5615496	+	430	-	- && - && -	-
novel.32	-	R01	5722959	5724089	+	1060	-	- && Q9FZ96.1 RecName: Full=Purine permease 1; Short=AtPUP1 && -	-
novel.33	-	R01	5725532	5726611	+	579	-	- && - && -	-
novel.34	-	R01	5985484	5987224	+	1097	-	- && P47192.2 RecName: Full=Vesicle-associated membrane protein 722; Short=AtVAMP722; AltName: Full=Synaptobrevin-related protein 1 && PF13774:Regulated-SNARE-like domain|PF00957:Synaptobrevin	-
novel.35	-	R01	6119296	6120569	+	769	-	- && - && -	-
novel.36	-	R01	6128812	6131700	+	2047	-	- && O48772.1 RecName: Full=Zinc finger CCCH domain-containing protein 26; Short=AtC3H26; AltName: Full=Zinc finger CCCH domain-containing protein ZFN2 && PF00642:Zinc finger C-x8-C-x5-C-x3-H type (and similar)	zf-CCCH
novel.37	-	R01	6353533	6355578	+	1605	-	- && Q66GI4.1 RecName: Full=Proteinaceous RNase P 1, chloroplastic/mitochondrial; AltName: Full=Pentatricopeptide repeat-containing protein At2g32230; Flags: Precursor && PF16953:Protein-only RNase P	-
novel.38	-	R01	6384797	6386361	+	758	-	- && Q9S9P1.1 RecName: Full=40S ribosomal protein S12-1 && -	-
novel.39	-	R01	6716547	6717101	+	485	-	- && - && -	-
novel.40	-	R01	6896640	6897460	+	709	-	- && - && -	-
novel.41	-	R01	7101594	7104625	+	2323	-	- && O64730.2 RecName: Full=Probable protein phosphatase 2C 26; Short=AtPP2C26 && -	-
novel.42	-	R01	7176591	7178354	+	1243	-	- && O64738.1 RecName: Full=Zinc transporter 6, chloroplastic; AltName: Full=ZRT/IRT-like protein 6; Flags: Precursor && PF02535:ZIP Zinc transporter	-
novel.43	-	R01	7535862	7537204	+	834	-	- && Q9ZV24.1 RecName: Full=Outer envelope pore protein 16-1, chloroplastic; AltName: Full=Chloroplastic outer envelope pore protein of 16 kDa 1; Short=AtOEP16-1; Short=OEP16-1; AltName: Full=Outer plastid envelope protein 16-L; Short=AtOEP16-L; Short=Leave outer plastid envelope protein 16; AltName: Full=Protochlorophyllide-dependent translocon protein 16; Short=Ptc16 && -	-
novel.44	-	R01	7842331	7842972	+	344	-	- && - && -	-
novel.45	-	R01	8006026	8007642	+	1080	-	- && - && -	-
novel.46	-	R01	8284855	8286173	+	1023	-	- && - && -	-
novel.47	-	R01	8352004	8355664	+	2688	-	- && - && -	-
novel.48	-	R01	8404474	8404849	+	296	-	- && - && -	-
novel.49	-	R01	8639716	8640972	+	1257	-	- && - && -	-
novel.50	-	R01	8672164	8676739	+	3001	-	- && Q9FJX8.1 RecName: Full=Protein DA1-related 6 && -	-
novel.51	-	R01	8723489	8723832	+	252	-	- && Q15569.2 RecName: Full=Dual specificity testis-specific protein kinase 1; AltName: Full=Testicular protein kinase 1 && PF07714:Protein tyrosine and serine/threonine kinase	Pkinase_Tyr
novel.52	-	R01	8771342	8772106	+	584	-	- && - && -	-
novel.53	-	R01	8896260	8896718	+	459	-	- && - && -	-
novel.54	-	R01	8920983	8921687	+	605	-	- && - && -	-
novel.55	-	R01	9095943	9097004	+	1062	-	- && - && -	-
novel.56	-	R01	9286126	9287762	+	1112	-	- && - && -	-
novel.57	-	R01	9378740	9380097	+	518	-	- && G0S8G9.2 RecName: Full=Eukaryotic translation initiation factor 5B; Short=eIF-5B; AltName: Full=Translation initiation factor IF-2 && -	-
novel.58	-	R01	9548552	9549679	+	562	-	- && Q93ZJ3.1 RecName: Full=Protein NUCLEAR FUSION DEFECTIVE 6, chloroplastic/mitochondrial; Flags: Precursor && -	-
novel.59	-	R01	9580036	9587385	+	2400	-	- && - && -	-
novel.60	-	R01	9720989	9723538	+	1468	-	- && P70362.2 RecName: Full=Ubiquitin fusion degradation protein 1 homolog; Short=UB fusion protein 1 && PF03152:Ubiquitin fusion degradation protein UFD1	UFD1
novel.61	-	R01	9810882	9812188	+	894	-	- && - && PF00498:FHA domain	FHA
novel.62	-	R01	9826202	9827301	+	598	-	- && Q9T029.1 RecName: Full=40S ribosomal protein S25-4 && PF03297:S25 ribosomal protein	-
novel.63	-	R01	10002067	10004062	+	1793	-	- && - && -	-
novel.64	-	R01	10051667	10052832	+	1166	-	- && - && -	-
novel.65	-	R01	10129628	10130914	+	1009	-	- && Q8GSA7.1 RecName: Full=Calmodulin-binding transcription activator 3; AltName: Full=Ethylene-induced calmodulin-binding protein 1; Short=EICBP1; AltName: Full=Ethylene-induced calmodulin-binding protein a; Short=EICBP.a; AltName: Full=Signal-responsive protein 1 && -	-
novel.66	-	R01	10177336	10178682	+	1173	-	- && - && -	-
novel.67	-	R01	10380096	10381130	+	398	-	- && O49596.1 RecName: Full=High mobility group B protein 2; AltName: Full=High mobility group protein B 1; Short=AtHMGbeta1; Short=HMG beta 1; AltName: Full=Nucleosome/chromatin assembly factor group D 02; Short=Nucleosome/chromatin assembly factor group D 2 && -	-
novel.68	-	R01	10652396	10657813	+	1665	-	- && - && -	-
novel.69	-	R01	10668322	10669455	+	450	-	- && - && -	-
novel.70	-	R01	10741628	10742759	+	788	-	- && P47999.2 RecName: Full=Cysteine synthase, chloroplastic/chromoplastic; AltName: Full=At.OAS.7-4; AltName: Full=Beta-substituted Ala synthase 2;1; Short=ARAth-Bsas2;1; AltName: Full=CSase B; Short=AtCS-B; Short=CS-B; AltName: Full=O-acetylserine (thiol)-lyase; AltName: Full=O-acetylserine sulfhydrylase; AltName: Full=OAS-TL B; AltName: Full=cpACS1; Flags: Precursor && -	-
novel.71	-	R01	10829644	10830476	+	833	-	- && - && PF13456:Reverse transcriptase-like	-
novel.72	-	R01	11070817	11072428	+	1442	-	- && Q8GXW6.1 RecName: Full=F-box/LRR-repeat protein At3g58930 && -	-
novel.73	-	R01	11096127	11098251	+	655	-	- && - && -	-
novel.74	-	R01	11434099	11435141	+	505	-	- && Q9M643.1 RecName: Full=Cycloeucalenol cycloisomerase; AltName: Full=Cycloeucalenol--obtusifoliol isomerase; AltName: Full=Cyclopropyl sterol isomerase && -	-
novel.75	-	R01	11839748	11840627	+	880	-	- && - && -	-
novel.76	-	R01	12052505	12053334	+	228	-	- && - && -	-
novel.77	-	R01	12271505	12273535	+	1461	-	- && Q6NRH1.1 RecName: Full=DDB1- and CUL4-associated factor 8; AltName: Full=WD repeat-containing protein 42A && PF00400:WD domain, G-beta repeat	WD40
novel.78	-	R01	12707544	12708119	+	467	-	- && Q8LE92.1 RecName: Full=Protein PSY2; Contains: RecName: Full=Tyrosine-sulfated glycopeptide 2; Flags: Precursor && -	-
novel.79	-	R01	12767974	12768910	+	298	-	- && - && -	-
novel.80	-	R01	12953809	12956349	+	1272	-	- && Q7XJ60.1 RecName: Full=Microtubule-associated protein RP/EB family member 1A; AltName: Full=APC-binding protein EB1A; AltName: Full=End-binding protein 1A; Short=AtEB1A; AltName: Full=Protein ATEB1 homolog 2; Short=AtEB1H2 && PF00307:Calponin homology (CH) domain|PF03271:EB1-like C-terminal motif	CH
novel.81	-	R01	13200142	13201809	+	1147	-	- && - && -	-
novel.82	-	R01	13262464	13263907	+	698	-	- && - && -	-
novel.83	-	R01	13510235	13511693	+	992	-	- && - && -	-
novel.84	-	R01	13589559	13590721	+	1077	-	- && - && -	-
novel.85	-	R01	13613971	13615740	+	1341	-	- && Q9SHE7.3 RecName: Full=Ubiquitin-NEDD8-like protein RUB1; Contains: RecName: Full=Ubiquitin; Contains: RecName: Full=NEDD8-like protein RUB1; AltName: Full=Ubiquitin-related protein 1; Short=AtRUB1; Flags: Precursor && -	-
novel.86	-	R01	13937842	13939910	+	1965	-	- && Q9M2Z2.1 RecName: Full=COMPASS-like H3K4 histone methylase component WDR5A; Short=AtWDR5A && PF00400:WD domain, G-beta repeat	WD40
novel.87	-	R01	13968646	13972387	+	2445	-	- && Q9M2Y8.1 RecName: Full=1-aminocyclopropane-1-carboxylate synthase 9; Short=ACC synthase 9; AltName: Full=Ethylene-overproduction protein 3; AltName: Full=S-adenosyl-L-methionine methylthioadenosine-lyase 9 && PF00155:Aminotransferase class I and II	Aminotran_1_2
novel.88	-	R01	14047618	14053832	+	445	-	- && - && -	-
novel.89	-	R01	14350884	14351144	+	261	-	- && - && -	-
novel.90	-	R01	14484309	14485292	+	984	-	- && - && -	-
novel.91	-	R01	14527617	14529832	+	2125	-	- && - && -	-
novel.92	-	R01	14591110	14594035	+	1884	-	- && Q54H44.1 RecName: Full=WD repeat domain-containing protein 83 homolog; AltName: Full=Mitogen-activated protein kinase organizer 1 homolog; Short=MAPK organizer 1 homolog && PF00106:short chain dehydrogenase	adh_short
novel.93	-	R01	14715425	14722664	+	454	-	- && - && -	-
novel.94	-	R01	15229409	15230081	+	599	-	- && P82277.1 RecName: Full=30S ribosomal protein 2, chloroplastic; AltName: Full=Plastid-specific 30S ribosomal protein 2; Short=PSRP-2; Flags: Precursor && PF00076:RNA recognition motif. (a.k.a. RRM, RBD, or RNP domain)	RRM_1
novel.95	-	R01	15308269	15308999	+	335	-	- && - && -	-
novel.96	-	R01	15806377	15807022	+	547	-	- && - && -	-
novel.97	-	R01	15883147	15884268	+	511	-	- && Q9FJT8.1 RecName: Full=Histone acetyltransferase type B catalytic subunit; Short=HAT B && PF10394:Histone acetyl transferase HAT1 N-terminus	-
novel.98	-	R01	16197576	16198441	+	526	-	- && P34893.1 RecName: Full=10 kDa chaperonin, mitochondrial; AltName: Full=Chaperonin 10; Short=CPN10; AltName: Full=Protein groES; Flags: Precursor && PF00166:Chaperonin 10 Kd subunit	-
novel.99	-	R01	16230295	16230635	+	261	-	- && - && -	-
novel.100	-	R01	16233650	16234310	+	457	-	- && - && PF05699:hAT family C-terminal dimerisation region	hATC
novel.101	-	R01	16293328	16295802	+	954	-	- && - && -	-
novel.102	-	R01	16867152	16868711	+	1098	-	- && - && -	-
novel.103	-	R01	16892663	16893336	+	535	-	- && - && -	-
novel.104	-	R01	17004476	17006702	+	1498	-	- && Q6NQI8.2 RecName: Full=LAG1 longevity assurance homolog 3; Short=LAG1 homolog 3 && PF03798:TLC domain	LAG1
novel.105	-	R01	17020624	17022838	+	1637	-	- && - && -	-
novel.106	-	R01	17027482	17029028	+	1418	-	- && - && -	-
novel.107	-	R01	17194762	17195467	+	641	-	- && Q9SX22.1 RecName: Full=30S ribosomal protein 3-1, chloroplastic; AltName: Full=Plastid-specific 30S ribosomal protein 3-1; Short=PSRP-3 1; Flags: Precursor && -	-
novel.108	-	R01	17297508	17300553	+	1835	-	- && Q8RWK8.1 RecName: Full=Coilin; AltName: Full=Atcoilin && -	-
novel.109	-	R01	17475720	17476204	+	485	-	- && - && -	-
novel.110	-	R01	17654963	17655345	+	339	-	- && - && -	-
novel.111	-	R01	17841925	17842997	+	725	-	- && F4IQJ6.1 RecName: Full=Protein LIKE COV 3 && -	-
novel.112	-	R01	17847939	17848328	+	304	-	- && - && -	-
novel.113	-	R01	17848382	17848784	+	235	-	- && - && -	-
novel.114	-	R01	18247493	18250063	+	1578	-	- && - && -	-
novel.115	-	R01	18256732	18258379	+	1193	-	- && - && -	-
novel.116	-	R01	18261592	18264033	+	1583	-	- && Q8H1Y0.2 RecName: Full=Pyruvate dehydrogenase E1 component subunit alpha-2, mitochondrial; Short=PDHE1-A; AltName: Full=Protein IAA-CONJUGATE-RESISTANT 4; Flags: Precursor && PF00676:Dehydrogenase E1 component	-
novel.117	-	R01	18270625	18273200	+	2153	-	- && - && -	-
novel.118	-	R01	18297577	18302428	+	739	-	- && - && -	-
novel.119	-	R01	18606175	18606892	+	253	-	- && - && -	-
novel.120	-	R01	19284585	19286214	+	1460	-	- && - && -	-
novel.121	-	R01	19614914	19615909	+	996	-	- && - && -	-
novel.122	-	R01	19927141	19929145	+	1002	-	- && - && -	-
novel.123	-	R01	20025424	20027290	+	972	-	- && Q3MIT2.1 RecName: Full=Putative tRNA pseudouridine synthase Pus10; AltName: Full=Coiled-coil domain-containing protein 139; AltName: Full=tRNA pseudouridine 55 synthase; Short=Psi55 synthase; AltName: Full=tRNA pseudouridylate synthase; AltName: Full=tRNA-uridine isomerase && -	-
novel.124	-	R01	20164633	20166956	+	2324	-	- && - && -	-
novel.125	-	R01	20365963	20368454	+	1302	-	- && - && -	-
novel.126	-	R01	21541573	21542500	+	848	-	- && - && -	-
novel.127	-	R01	21556174	21559376	+	552	-	- && - && -	-
novel.128	-	R01	21608493	21609356	+	341	-	- && - && -	-
novel.129	-	R01	22123224	22123865	+	642	-	- && - && -	-
novel.130	-	R01	22801471	22802716	+	1034	-	- && - && -	-
novel.131	-	R01	23295182	23301369	+	357	-	- && - && -	-
novel.132	-	R01	23552188	23558503	+	426	-	- && - && -	-
novel.133	-	R01	24963748	24965523	+	1039	-	- && - && -	-
novel.134	-	R01	24967543	24969421	+	1583	-	- && - && -	-
novel.135	-	R01	25366689	25367886	+	1198	-	- && - && -	-
novel.136	-	R01	25580288	25582547	+	1973	-	- && Q0WPW4.1 RecName: Full=1-aminocyclopropane-1-carboxylate oxidase 5; Short=ACC oxidase 5; Short=AtACO5 && -	-
novel.137	-	R01	25624982	25625611	+	528	-	- && - && -	-
novel.138	-	R01	25800356	25801607	+	1152	-	- && - && -	-
novel.139	-	R01	25964968	25966052	+	355	-	- && - && -	-
novel.140	-	R01	26222584	26223424	+	841	-	- && - && -	-
novel.141	-	R01	26307002	26308128	+	888	-	- && - && -	-
novel.142	-	R01	26336972	26338720	+	1638	-	- && - && -	-
novel.143	-	R01	26357841	26358485	+	554	-	- && - && -	-
novel.144	-	R01	26439319	26440519	+	995	-	- && Q9SIX3.2 RecName: Full=Probable glycine-rich RNA-binding protein 1; Short=AtGR-RBP1; AltName: Full=AtRBG1 && PF00076:RNA recognition motif. (a.k.a. RRM, RBD, or RNP domain)	RRM_1
novel.145	-	R01	26699296	26704292	+	793	-	- && - && -	-
novel.146	-	R01	27002896	27003438	+	543	-	- && - && -	-
novel.147	-	R01	27003746	27004427	+	564	-	- && - && -	-
novel.148	-	R01	28935156	28936868	+	1713	-	- && - && -	-
novel.149	-	R01	29151520	29152517	+	657	-	- && - && -	-
novel.150	-	R01	29152936	29153562	+	381	-	- && - && -	-
novel.151	-	R01	29209781	29210354	+	400	-	- && - && -	-
novel.152	-	R01	29524090	29525206	+	752	-	- && - && -	-
novel.153	-	R01	29644559	29646551	+	1337	-	- && O64471.1 RecName: Full=Mitochondrial outer membrane import complex protein METAXIN && -	-
novel.154	-	R01	30103983	30104531	+	340	-	- && - && -	-
novel.155	-	R01	30400166	30401026	+	540	-	- && - && -	-
novel.156	-	R01	30401094	30403835	+	1537	-	- && - && PF13506:Glycosyl transferase family 21	-
novel.157	-	R01	30668623	30669163	+	450	-	- && - && -	-
novel.158	-	R01	30774319	30774647	+	202	-	- && - && -	-
novel.159	-	R01	30783292	30783530	+	239	-	- && - && -	-
novel.160	-	R01	31104632	31109362	+	4731	-	- && - && -	-
novel.161	-	R01	31264754	31266026	+	1273	-	- && - && -	-
novel.162	-	R01	31422059	31428028	+	2459	-	- && P92519.1 RecName: Full=Uncharacterized mitochondrial protein AtMg00810; AltName: Full=ORF240b && -	-
novel.163	-	R01	31750946	31752162	+	992	-	- && Q9FZ52.1 RecName: Full=F-box/FBD/LRR-repeat protein At1g16930 && -	-
novel.164	-	R01	31839147	31839923	+	777	-	- && - && -	-
novel.165	-	R01	31846783	31847923	+	1027	-	- && - && -	-
novel.166	-	R01	32220504	32221249	+	666	-	- && - && -	-
novel.167	-	R01	32246781	32247619	+	376	-	- && - && -	-
novel.168	-	R01	32554534	32555373	+	709	-	- && - && -	-
novel.169	-	R01	32726898	32727473	+	277	-	- && - && -	-
novel.170	-	R01	32794109	32796553	+	2330	-	- && F4IP69.1 RecName: Full=Sec1 family domain-containing protein MIP3; AltName: Full=MAG2-interacting protein 3 && -	-
novel.171	-	R01	33727018	33727390	+	300	-	- && - && -	-
novel.172	-	R01	34165545	34166873	+	1170	-	- && - && -	-
novel.173	-	R01	35176004	35176223	+	220	-	- && - && -	-
novel.174	-	R01	35331312	35331965	+	654	-	- && - && -	-
novel.175	-	R01	35404917	35405673	+	597	-	- && - && PF13307:Helicase C-terminal domain	-
novel.176	-	R01	35487887	35488475	+	499	-	- && - && -	-
novel.177	-	R01	35799529	35800463	+	866	-	- && - && -	-
novel.178	-	R01	35877660	35878794	+	907	-	- && - && -	-
novel.179	-	R01	35975946	35976167	+	222	-	- && - && -	-
novel.180	-	R01	36394552	36396259	+	1317	-	- && - && -	-
novel.181	-	R01	36704054	36705999	+	857	-	- && Q9M9L8.1 RecName: Full=Lon protease homolog 3, mitochondrial; Flags: Precursor && -	-
novel.182	-	R01	36903644	36904862	+	1020	-	- && - && -	-
novel.183	-	R01	37081996	37083904	+	1112	-	- && Q9LK21.1 RecName: Full=Probable carboxylesterase 11; AltName: Full=AtCXE11 && PF07859:alpha/beta hydrolase fold	Abhydrolase_3
novel.184	-	R01	37209380	37210413	+	951	-	- && P27518.2 RecName: Full=Chlorophyll a-b binding protein 151, chloroplastic; AltName: Full=LHCII type II CAB-151; Short=LHCP; Flags: Precursor && -	-
novel.185	-	R01	37568894	37572526	+	3408	-	- && A5WFR0.1 RecName: Full=ATP-dependent DNA helicase pif1 && PF05970:PIF1-like helicase	-
novel.186	-	R01	37633401	37637128	+	2887	-	- && Q9LIA4.2 RecName: Full=Protein RIK; AltName: Full=Rough sheath 2-interacting KH domain protein; Short=RS2-interacting KH domain protein && -	-
novel.187	-	R01	37803416	37803816	+	303	-	- && - && -	-
novel.188	-	R01	37830066	37831882	+	1116	-	- && Q5ZJ01.1 RecName: Full=Protein ABHD17B; AltName: Full=Alpha/beta hydrolase domain-containing protein 17B; Short=Abhydrolase domain-containing protein 17B; Flags: Precursor && -	-
novel.189	-	R01	38074346	38075489	+	994	-	- && - && -	-
novel.190	-	R01	38099122	38100101	+	802	-	- && - && -	-
novel.191	-	R01	38219999	38220574	+	318	-	- && Q84W92.3 RecName: Full=Probable histone-arginine methyltransferase 1.3; Short=AtPRMT13; AltName: Full=Coactivator-associated methyltransferase 1A; AltName: Full=Protein arginine N-methyltransferase 4B; Short=AtPRMT4B && -	-
novel.192	-	R01	38220670	38220966	+	206	-	- && A3KPF2.1 RecName: Full=Probable histone-arginine methyltransferase 1.4; Short=AtPRMT14; AltName: Full=Coactivator-associated methyltransferase 1B; AltName: Full=Protein arginine N-methyltransferase 4A; Short=AtPRMT4A && -	-
novel.193	-	R01	38221053	38222949	+	1127	-	- && A3KPF2.1 RecName: Full=Probable histone-arginine methyltransferase 1.4; Short=AtPRMT14; AltName: Full=Coactivator-associated methyltransferase 1B; AltName: Full=Protein arginine N-methyltransferase 4A; Short=AtPRMT4A && -	-
novel.194	-	R01	38235607	38236373	+	767	-	- && - && -	-
novel.195	-	R01	38827641	38828110	+	470	-	- && - && -	-
novel.196	-	R01	38959792	38961598	+	1030	-	- && - && -	-
novel.197	-	R01	39137214	39138043	+	450	-	- && Q00326.1 RecName: Full=Myrosinase; AltName: Full=Sinigrinase; AltName: Full=Thioglucosidase; Flags: Precursor && PF00232:Glycosyl hydrolase family 1	Glyco_hydro_1
novel.198	-	R01	39157632	39158046	+	336	-	- && - && -	-
novel.199	-	R01	39253643	39254160	+	380	-	- && - && -	-
novel.200	-	R01	39405475	39406994	+	1246	-	- && - && -	-
novel.201	-	R01	39412654	39414402	+	963	-	- && - && -	-
novel.202	-	R01	39529565	39530774	+	1121	-	- && - && -	-
novel.203	-	R01	39674459	39675392	+	536	-	- && Q6LA42.2 RecName: Full=Two-component response regulator-like APRR5; AltName: Full=Pseudo-response regulator 5 && PF00072:Response regulator receiver domain	Response_reg
novel.204	-	R01	39675592	39675956	+	286	-	- && Q6LA42.2 RecName: Full=Two-component response regulator-like APRR5; AltName: Full=Pseudo-response regulator 5 && -	-
novel.205	-	R01	39676255	39676580	+	242	-	- && Q6LA42.2 RecName: Full=Two-component response regulator-like APRR5; AltName: Full=Pseudo-response regulator 5 && PF06203:CCT motif	CCT
novel.206	-	R01	39738561	39742893	+	1725	-	- && O65402.1 RecName: Full=Squalene epoxidase 6; Short=AtSQE6; AltName: Full=Squalene monooxygenase 1,2; Short=SE 1,2 && PF08491:Squalene epoxidase	-
novel.207	-	R01	39828446	39829275	+	830	-	- && - && -	-
novel.208	-	R01	39831902	39832231	+	330	-	- && - && -	-
novel.209	-	R01	40277465	40278542	+	935	-	- && Q9S7P9.1 RecName: Full=SNAP25 homologous protein SNAP33; Short=AtSNAP33; AltName: Full=Snap25a; AltName: Full=Synaptosomal-associated protein SNAP25-like 1; Short=SNAP-25-like protein 1 && -	-
novel.210	-	R01	40467534	40471823	+	2362	-	- && Q00004.1 RecName: Full=Signal recognition particle subunit SRP68; Short=SRP68; AltName: Full=Signal recognition particle 68 kDa protein && PF16969:RNA-binding signal recognition particle 68	-
novel.211	-	R01	40992149	40993705	+	754	-	- && Q94C60.1 RecName: Full=Transcription elongation factor SPT4 homolog 2 && PF06093:Spt4/RpoE2 zinc finger	-
novel.212	-	R01	41048266	41050192	+	1166	-	- && O49623.1 RecName: Full=SAL2 phosphatase; AltName: Full=3'(2'),5'-bisphosphate nucleotidase 2; AltName: Full=3'(2'),5'-bisphosphonucleoside 3'(2')-phosphohydrolase 2; AltName: Full=DPNPase 2; AltName: Full=Inositol polyphosphate 1-phosphatase 2; Short=IPPase 2; AltName: Full=Inositol-1,4-bisphosphate 1-phosphatase 2 && PF00459:Inositol monophosphatase family	-
novel.213	-	R01	41633803	41640345	+	584	-	- && Q9FEB4.1 RecName: Full=Phytosulfokines 5; Short=AtPSK5; Contains: RecName: Full=Phytosulfokine-alpha; Short=PSK-alpha; Short=Phytosulfokine-a; Contains: RecName: Full=Phytosulfokine-beta; Short=PSK-beta; Short=Phytosulfokine-b; Flags: Precursor && PF06404:Phytosulfokine precursor protein (PSK)	-
novel.214	-	R01	41665420	41668721	+	1219	-	- && O23610.2 RecName: Full=Uncharacterized protein At4g17700 && -	-
novel.215	-	R01	41833547	41834738	+	1044	-	- && Q9FKZ2.1 RecName: Full=Probable disease resistance protein At5g66890 && -	-
novel.216	-	R01	42039318	42040185	+	868	-	- && - && -	-
novel.217	-	R01	42054298	42054988	+	582	-	- && - && -	-
novel.218	-	R01	42099475	42101344	+	1842	-	- && - && -	-
novel.219	-	R01	42386379	42387362	+	984	-	- && Q8RWD7.1 RecName: Full=Protein EMBRYO DEFECTIVE 1674 && PF09133:SANTA (SANT Associated)	-
novel.220	-	R01	42529960	42530332	+	289	-	- && - && -	-
novel.221	-	R01	42535919	42536408	+	408	-	- && - && -	-
novel.222	-	R01	42606182	42607252	+	887	-	- && - && -	-
novel.223	-	R01	42642657	42643347	+	427	-	- && - && -	-
novel.224	-	R01	42850264	42851051	+	702	-	- && Q9ZUI6.2 RecName: Full=AP-1 complex subunit gamma-2; AltName: Full=Adaptor protein complex AP-1 large subunit gamma-2; AltName: Full=Adaptor-related protein complex 1 subunit gamma-2; AltName: Full=Clathrin assembly protein complex 1 gamma-2 large chain; AltName: Full=Gamma-adaptin 2 && -	-
novel.225	-	R01	42958963	42960408	+	741	-	- && Q84V22.1 RecName: Full=Phosphatidylserine decarboxylase proenzyme 1, mitochondrial; Contains: RecName: Full=Phosphatidylserine decarboxylase 1 beta chain; Contains: RecName: Full=Phosphatidylserine decarboxylase 1 alpha chain; Flags: Precursor && PF02666:Phosphatidylserine decarboxylase	-
novel.226	-	R01	42986302	42989219	+	1706	-	- && Q5Q0E6.1 RecName: Full=Type 2 DNA topoisomerase 6 subunit B-like; AltName: Full=Meiotic topoisomerase VIB-like; Short=AtMTOPVIB && -	-
novel.227	-	R01	43091967	43092972	+	660	-	- && - && -	-
novel.228	-	R01	43474153	43474880	+	623	-	- && - && -	-
novel.229	-	R01	43641370	43642356	+	567	-	- && Q9SYA6.1 RecName: Full=DNA-directed RNA polymerase subunit 10-like protein; AltName: Full=ABC10; AltName: Full=DNA-directed RNA polymerase III subunit L; AltName: Full=DNA-directed RNA polymerases I, II, and III subunit RPABC5; Short=RNA polymerases I, II, and III subunit ABC5; AltName: Full=RPB10 homolog && PF01194:RNA polymerases N / 8 kDa subunit	-
novel.230	-	R01	43692952	43693323	+	284	-	- && Q5YLB5.1 RecName: Full=DNA gyrase subunit A, chloroplastic/mitochondrial; Flags: Precursor && PF00521:DNA gyrase/topoisomerase IV, subunit A	-
novel.231	-	R01	43693353	43694090	+	356	-	- && - && -	-
novel.232	-	R01	44624052	44624968	+	761	-	- && Q39009.2 RecName: Full=Meiotic recombination protein DMC1 homolog && -	-
novel.233	-	R01	44748675	44750327	+	751	-	- && O23714.1 RecName: Full=Proteasome subunit beta type-2-A; AltName: Full=20S proteasome beta subunit D-1; AltName: Full=Proteasome component GB; AltName: Full=Proteasome subunit beta type-4 && PF00227:Proteasome subunit	Proteasome
novel.234	-	R01	44862991	44863530	+	440	-	- && - && -	-
novel.235	-	R01	44916075	44916897	+	491	-	- && Q94C26.1 RecName: Full=Cysteine-rich and transmembrane domain-containing protein PCC1; AltName: Full=Protein PATHOGEN AND CIRCADIAN CONTROLLED 1 && PF12734:Cysteine-rich TM module stress tolerance	-
novel.236	-	R01	44947214	44948404	+	817	-	- && - && -	-
novel.237	-	R01	44991113	44992092	+	808	-	- && Q9LJ45.1 RecName: Full=Cyclin-U1-1; Short=CycU1;1; AltName: Full=Cyclin-P2.1; Short=CycP2;1 && PF08613:Cyclin	-
novel.238	-	R01	45275457	45277833	+	1782	-	- && Q8W486.1 RecName: Full=Uncharacterized protein At1g04910 && -	-
novel.239	-	R01	45288166	45290452	+	1285	-	- && - && -	-
novel.240	-	R01	45293035	45295601	+	1442	-	- && P38025.2 RecName: Full=Phosphoribosylaminoimidazole-succinocarboxamide synthase, chloroplastic; AltName: Full=SAICAR synthetase; Flags: Precursor && PF01259:SAICAR synthetase	-
novel.241	-	R01	45629703	45631315	+	1523	-	- && - && PF08506:Cse1	-
novel.242	-	R01	45975310	45975603	+	294	-	- && - && -	-
novel.243	-	R01	46232093	46232942	+	850	-	- && - && -	-
novel.244	-	R01	46354265	46354803	+	408	-	- && - && -	-
novel.245	-	R01	46403802	46406451	+	1665	-	- && Q8L778.2 RecName: Full=Cellulose synthase A catalytic subunit 5 [UDP-forming]; Short=AtCesA5 && -	-
novel.246	-	R01	46642226	46642927	+	616	-	- && Q4FE47.1 RecName: Full=Putative E3 ubiquitin-protein ligase XBAT35; AltName: Full=Ankyrin repeat domain and RING finger-containing protein XBAT35; AltName: Full=Protein XB3 homolog 5 && -	-
novel.247	-	R01	46662277	46663102	+	460	-	- && - && -	-
novel.248	-	R01	46885242	46886091	+	850	-	- && - && -	-
novel.249	-	R01	46914352	46915983	+	808	-	- && Q9LRP1.1 RecName: Full=Novel plant SNARE 13; Short=AtNPSN13 && -	-
novel.250	-	R01	46916047	46916899	+	664	-	- && Q9LRP1.1 RecName: Full=Novel plant SNARE 13; Short=AtNPSN13 && -	-
novel.251	-	R01	47023232	47024890	+	1365	-	- && O23373.3 RecName: Full=Formin-like protein 3; Short=AtFH3; Short=AtFORMIN-3; Flags: Precursor && -	-
novel.252	-	R01	47286816	47288438	+	1370	-	- && Q9LUS8.1 RecName: Full=Probable protein phosphatase 2C 40; Short=AtPP2C40; AltName: Full=Protein phosphatase 2C homolog 1 && -	-
novel.253	-	R01	47527395	47529088	+	1075	-	- && - && -	-
novel.254	-	R01	47655280	47656022	+	453	-	- && Q9C944.1 RecName: Full=Probable histone H2A variant 3; AltName: Full=H2A.F/Z 3; AltName: Full=HTA9 && PF16211:C-terminus of histone H2A|PF00125:Core histone H2A/H2B/H3/H4	Histone
novel.255	-	R01	47957363	47957895	+	395	-	- && - && -	-
novel.256	-	R01	47971041	47971790	+	597	-	- && - && -	-
novel.257	-	R01	48373104	48374799	+	1422	-	- && - && -	-
novel.258	-	R01	48406620	48406872	+	253	-	- && - && -	-
novel.259	-	R01	48447684	48449709	+	1702	-	- && Q94AV5.1 RecName: Full=WPP domain-interacting protein 3 && -	-
novel.260	-	R01	48461768	48464934	+	1547	-	- && Q4WGS4.1 RecName: Full=DNA damage-inducible protein 1 && PF00240:Ubiquitin family|PF09668:Aspartyl protease	ubiquitin
novel.261	-	R01	48464991	48467202	+	1456	-	- && P94965.2 RecName: Full=Regulatory protein RecX && PF02631:RecX family	-
novel.262	-	R01	48477582	48480815	+	1983	-	- && Q8VZS6.1 RecName: Full=GBF-interacting protein 1 && -	-
novel.263	-	R01	48567596	48573736	+	2531	-	- && - && -	-
novel.264	-	R01	48573824	48574558	+	641	-	- && - && -	-
novel.265	-	R01	48602335	48604590	+	1995	-	- && - && -	-
novel.266	-	R01	48870770	48871009	+	240	-	- && - && -	-
novel.267	-	R01	49170098	49172638	+	2372	-	- && - && -	-
novel.268	-	R01	49258010	49259773	+	1118	-	- && Q8GYH6.1 RecName: Full=Reticulon-like protein B16; Short=AtRTNLB16 && -	-
novel.269	-	R01	49444060	49446920	+	1807	-	- && P32826.2 RecName: Full=Serine carboxypeptidase-like 49; Flags: Precursor && PF00450:Serine carboxypeptidase	Peptidase_S10
novel.270	-	R01	49464426	49465011	+	501	-	- && Q9FYE5.1 RecName: Full=Probable sugar phosphate/phosphate translocator At5g04160 && -	-
novel.271	-	R01	49467637	49469411	+	1168	-	- && Q9SS37.1 RecName: Full=Reticulon-like protein B8; Short=AtRTNLB8 && -	-
novel.272	-	R01	49473439	49474455	+	682	-	- && - && -	-
novel.273	-	R01	49474529	49475207	+	326	-	- && - && -	-
novel.274	-	R01	49497498	49499892	+	748	-	- && Q9ZVF3.1 RecName: Full=MLP-like protein 328 && PF00407:Pathogenesis-related protein Bet v 1 family	-
novel.275	-	R01	49862849	49865323	+	263	-	- && - && -	-
novel.276	-	R01	49950085	49952217	+	1442	-	- && - && -	-
novel.277	-	R01	49972869	49974352	+	1209	-	- && Q9S750.1 RecName: Full=Thymidine kinase a; Short=AtTK1a && PF00265:Thymidine kinase	TK
novel.278	-	R01	50333840	50336654	+	2172	-	- && Q9SQU4.2 RecName: Full=Zinc finger CCCH domain-containing protein 34; Short=AtC3H34; AltName: Full=Zinc finger CCCH domain-containing protein ZFN-like 2 && PF00642:Zinc finger C-x8-C-x5-C-x3-H type (and similar)	zf-CCCH
novel.279	-	R01	50380124	50383211	+	389	-	- && - && -	-
novel.280	-	R01	50480990	50484112	+	2571	-	- && - && PF00564:PB1 domain|PF04434:SWIM zinc finger	SWIM
novel.281	-	R01	50619276	50619544	+	269	-	- && - && -	-
novel.282	-	R01	50756997	50758600	+	808	-	- && Q9SQZ9.2 RecName: Full=PITH domain-containing protein At3g04780 && -	-
novel.283	-	R01	51348420	51349264	+	740	-	- && - && -	-
novel.284	-	R01	51359152	51360826	+	1052	-	- && - && -	-
novel.285	-	R01	51362743	51363699	+	520	-	- && Q9M876.1 RecName: Full=Tyrosine--tRNA ligase, chloroplastic/mitochondrial; AltName: Full=Protein EMBRYO DEFECTIVE 2768; AltName: Full=Protein EMBRYONIC FACTOR 31; AltName: Full=Tyrosyl-tRNA synthetase; Short=TyrRS; Flags: Precursor && PF00579:tRNA synthetases class I (W and Y)	-
novel.286	-	R01	51387616	51387889	+	202	-	- && Q84L31.2 RecName: Full=Ubiquitin receptor RAD23c; Short=AtRAD23c; AltName: Full=Putative DNA repair protein RAD23-3; AltName: Full=RAD23-like protein 3; Short=AtRAD23-3 && PF00240:Ubiquitin family	ubiquitin
novel.287	-	R01	51504431	51505627	+	567	-	- && Q9SGA6.1 RecName: Full=40S ribosomal protein S19-1 && PF01090:Ribosomal protein S19e	-
novel.288	-	R01	22299	24229	-	1305	-	- && Q39089.1 RecName: Full=Protein PALE CRESS, chloroplastic; Flags: Precursor && -	-
novel.289	-	R01	30707	32580	-	1318	-	- && Q6BIK6.2 RecName: Full=RNA exonuclease 4 && -	-
novel.290	-	R01	154787	156909	-	1626	-	- && Q8LB72.2 RecName: Full=Blue-light photoreceptor PHR2 && PF00875:DNA photolyase	-
novel.291	-	R01	160783	161809	-	759	-	- && Q39244.1 RecName: Full=U1 small nuclear ribonucleoprotein A; Short=U1 snRNP protein A && PF00076:RNA recognition motif. (a.k.a. RRM, RBD, or RNP domain)	RRM_1
novel.292	-	R01	395993	397528	-	1305	-	- && - && -	-
novel.293	-	R01	459371	461141	-	1292	-	- && Q8W4F1.1 RecName: Full=Probable plastid-lipid-associated protein 10, chloroplastic; AltName: Full=Fibrillin-8; Flags: Precursor && -	-
novel.294	-	R01	461259	464192	-	2706	-	- && Q8R3L2.2 RecName: Full=Transcription factor 25; Short=TCF-25; AltName: Full=Nuclear localized protein 1 && -	-
novel.295	-	R01	595164	595834	-	594	-	- && - && -	-
novel.296	-	R01	797297	798651	-	994	-	- && - && -	-
novel.297	-	R01	800788	807450	-	1155	-	- && - && -	-
novel.298	-	R01	881417	882922	-	1176	-	- && - && -	-
novel.299	-	R01	980557	981769	-	809	-	- && - && -	-
novel.300	-	R01	1359802	1360180	-	379	-	- && - && -	-
novel.301	-	R01	1494757	1497425	-	1971	-	- && Q9M903.1 RecName: Full=Protein TRIGALACTOSYLDIACYLGLYCEROL 4, chloroplastic; AltName: Full=Protein PIGMENT DEFECTIVE 320 && -	-
novel.302	-	R01	1864271	1864864	-	594	-	- && P26780.2 RecName: Full=Defensin-like protein 2; AltName: Full=MTI-2; AltName: Full=Trypsin inhibitor 2; Flags: Precursor && PF00537:Scorpion toxin-like domain	-
novel.303	-	R01	1874474	1875067	-	497	-	- && Q42328.3 RecName: Full=Defensin-like protein 195; AltName: Full=ATTp; AltName: Full=Trypsin inhibitor ATTI-1; AltName: Full=diDi 4T-1; Flags: Precursor && PF00537:Scorpion toxin-like domain	-
novel.304	-	R01	1970057	1970983	-	759	-	- && Q8VZR6.1 RecName: Full=Inositol transporter 1 && PF00083:Sugar (and other) transporter	Sugar_tr
novel.305	-	R01	1995532	1996420	-	466	-	- && - && -	-
novel.306	-	R01	1999000	1999735	-	653	-	- && - && -	-
novel.307	-	R01	2000276	2002355	-	1736	-	- && - && PF04554:Extensin-like region	-
novel.308	-	R01	2008019	2008907	-	466	-	- && - && -	-
novel.309	-	R01	2169814	2171888	-	1366	-	- && P39101.1 RecName: Full=Protein CAJ1 && -	-
novel.310	-	R01	2367875	2369397	-	1058	-	- && O48528.1 RecName: Full=Outer envelope pore protein 16-3, chloroplastic/mitochondrial; AltName: Full=Chloroplastic outer envelope pore protein of 16 kDa 3; Short=AtOEP16-3; Short=OEP16-3; AltName: Full=Mitochondrial complex I subunit B14.7 && -	-
novel.311	-	R01	2817550	2818158	-	466	-	- && - && -	-
novel.312	-	R01	3036931	3041618	-	515	-	- && - && -	-
novel.313	-	R01	3217105	3217798	-	694	-	- && - && -	-
novel.314	-	R01	3640257	3642519	-	1416	-	- && Q9ZVH7.2 RecName: Full=Protein FATTY ACID EXPORT 3, chloroplastic; Short=At-FAX3; Flags: Precursor && PF03647:Transmembrane proteins 14C	-
novel.315	-	R01	3673799	3675810	-	1695	-	- && - && -	-
novel.316	-	R01	3758711	3760605	-	1683	-	- && - && -	-
novel.317	-	R01	3853418	3854137	-	458	-	- && Q1PEP5.1 RecName: Full=Nucleolin 2; AltName: Full=Protein NUCLEOLIN LIKE 2; Short=AtNUC-L2; AltName: Full=Protein PARALLEL LIKE 1; Short=AtPARLL1 && PF00076:RNA recognition motif. (a.k.a. RRM, RBD, or RNP domain)	RRM_1
novel.318	-	R01	4065365	4066102	-	666	-	- && - && -	-
novel.319	-	R01	4186610	4188670	-	2061	-	- && - && -	-
novel.320	-	R01	4251206	4252855	-	1438	-	- && - && -	-
novel.321	-	R01	5064169	5065661	-	1039	-	- && Q93ZT5.1 RecName: Full=EID1-like F-box protein 3 && -	-
novel.322	-	R01	5442731	5443223	-	297	-	- && Q66GQ5.1 RecName: Full=Protein REDUCED WALL ACETYLATION 3 && -	-
novel.323	-	R01	5948371	5950175	-	1310	-	- && - && -	-
novel.324	-	R01	5991497	5994183	-	2592	-	- && - && PF13855:Leucine rich repeat	-
novel.325	-	R01	6056580	6061075	-	4496	-	- && P10978.1 RecName: Full=Retrovirus-related Pol polyprotein from transposon TNT 1-94; Includes: RecName: Full=Protease; Includes: RecName: Full=Reverse transcriptase; Includes: RecName: Full=Endonuclease && -	-
novel.326	-	R01	6211948	6213373	-	881	-	- && - && -	-
novel.327	-	R01	6715330	6717101	-	1499	-	- && - && -	-
novel.328	-	R01	7082924	7083253	-	330	-	- && - && -	-
novel.329	-	R01	7479364	7479941	-	495	-	- && - && -	-
novel.330	-	R01	7523879	7524511	-	633	-	- && - && -	-
novel.331	-	R01	7865658	7868501	-	571	-	- && Q9SKN3.1 RecName: Full=CASP-like protein 5A2; Short=AtCASPL5A2 && -	-
novel.332	-	R01	7917041	7917456	-	416	-	- && - && -	-
novel.333	-	R01	8272521	8278340	-	311	-	- && - && -	-
novel.334	-	R01	8642255	8642679	-	318	-	- && - && -	-
novel.335	-	R01	8680978	8684387	-	3315	-	- && B3H4P1.1 RecName: Full=Pentatricopeptide repeat-containing protein At5g66631 && PF04678:Mitochondrial calcium uniporter	-
novel.336	-	R01	8924241	8926871	-	1965	-	- && Q9SCJ4.1 RecName: Full=Kinesin-like protein KIN-8B && PF00225:Kinesin motor domain	Kinesin
novel.337	-	R01	9304857	9308125	-	1731	-	- && O23969.1 RecName: Full=Pollen-specific protein SF21 && -	-
novel.338	-	R01	9434575	9436346	-	1433	-	- && Q8RWY6.1 RecName: Full=CLIP-associated protein; Short=AtCLASP && -	-
novel.339	-	R01	9463556	9467413	-	2878	-	- && Q8RWW0.1 RecName: Full=Receptor-like serine/threonine-protein kinase ALE2; AltName: Full=Protein ABNORMAL LEAF SHAPE 2; Flags: Precursor && PF07714:Protein tyrosine and serine/threonine kinase	Pkinase_Tyr
novel.340	-	R01	9552047	9554101	-	1528	-	- && Q9LVY1.1 RecName: Full=Tyrosine aminotransferase; Short=TAT; AltName: Full=L-tyrosine:2-oxoglutarate aminotransferase && PF00155:Aminotransferase class I and II	Aminotran_1_2
novel.341	-	R01	9580130	9582280	-	1659	-	- && - && -	-
novel.342	-	R01	9747325	9749795	-	1603	-	- && - && PF02782:FGGY family of carbohydrate kinases, C-terminal domain	-
novel.343	-	R01	10002616	10004062	-	836	-	- && - && -	-
novel.344	-	R01	10004185	10006147	-	1324	-	- && Q9SHZ6.2 RecName: Full=UBP1-associated proteins 1A; AltName: Full=UBP1-interacting protein 1a && PF00076:RNA recognition motif. (a.k.a. RRM, RBD, or RNP domain)	RRM_1
novel.345	-	R01	10278092	10279545	-	1049	-	- && Q8S8F9.1 RecName: Full=Nicotinamidase 1; Short=AtNIC1; AltName: Full=Nicotine deamidase 1 && -	-
novel.346	-	R01	10592862	10593435	-	488	-	- && - && -	-
novel.347	-	R01	11012351	11012782	-	320	-	- && O82230.2 RecName: Full=Nucleoid-associated protein At2g24020, chloroplastic; Flags: Precursor && -	-
novel.348	-	R01	11477187	11478930	-	1744	-	- && - && -	-
novel.349	-	R01	11520143	11521316	-	1094	-	- && Q6R0G4.1 RecName: Full=Protein REVEILLE 4; AltName: Full=Myb transcription factor LHY/CCA1-like 1 && -	-
novel.350	-	R01	11552691	11554475	-	1050	-	- && Q54NZ1.1 RecName: Full=Protein MEMO1 homolog && PF01875:Memo-like protein	-
novel.351	-	R01	11554876	11555721	-	475	-	- && K7TQE3.1 RecName: Full=HSP-interacting protein && -	-
novel.352	-	R01	11942659	11944281	-	1018	-	- && Q38829.1 RecName: Full=Auxin-responsive protein IAA11; AltName: Full=Indoleacetic acid-induced protein 11 && -	-
novel.353	-	R01	12082123	12082777	-	446	-	- && - && -	-
novel.354	-	R01	12106656	12108453	-	1143	-	- && Q9LSL9.1 RecName: Full=Pentatricopeptide repeat-containing protein At5g65560 && -	-
novel.355	-	R01	12126618	12127771	-	857	-	- && - && PF00861:Ribosomal L18 of archaea, bacteria, mitoch. and chloroplast	-
novel.356	-	R01	12164914	12165718	-	673	-	- && - && -	-
novel.357	-	R01	12261125	12263786	-	2456	-	- && Q9M3D7.1 RecName: Full=Putative L-type lectin-domain containing receptor kinase I.4; Short=LecRK-I.4; Flags: Precursor && PF00069:Protein kinase domain|PF00139:Legume lectin domain	Pkinase
novel.358	-	R01	13029593	13030873	-	443	-	- && - && -	-
novel.359	-	R01	13547918	13548723	-	724	-	- && - && -	-
novel.360	-	R01	13935833	13937649	-	1020	-	- && - && -	-
novel.361	-	R01	14047496	14052615	-	882	-	- && - && -	-
novel.362	-	R01	14052826	14053832	-	808	-	- && - && -	-
novel.363	-	R01	14080488	14081029	-	420	-	- && - && -	-
novel.364	-	R01	14677845	14679162	-	1263	-	- && - && -	-
novel.365	-	R01	14802849	14807577	-	291	-	- && Q8L5Y6.1 RecName: Full=Cullin-associated NEDD8-dissociated protein 1; AltName: Full=Cullin-associated and neddylation-dissociated protein 1; Short=AtCAND1; AltName: Full=Protein ENHANCER OF TIR1-1 AUXIN RESISTANCE 2; AltName: Full=Protein HEMIVENATA && -	-
novel.366	-	R01	14841937	14844273	-	1514	-	- && P54967.1 RecName: Full=Biotin synthase && -	-
novel.367	-	R01	14870480	14871607	-	957	-	- && - && -	-
novel.368	-	R01	14939016	14939346	-	244	-	- && Q8LPQ8.2 RecName: Full=Monosaccharide-sensing protein 2; AltName: Full=Sugar transporter MSSP2 && PF00083:Sugar (and other) transporter	Sugar_tr
novel.369	-	R01	14948437	14949415	-	685	-	- && - && -	-
novel.370	-	R01	15424196	15426210	-	1353	-	- && - && -	-
novel.371	-	R01	15458848	15460526	-	1334	-	- && F4IP13.1 RecName: Full=Protein SHOOT GRAVITROPISM 6 && -	-
novel.372	-	R01	15465565	15466371	-	405	-	- && - && -	-
novel.373	-	R01	15479991	15481256	-	728	-	- && - && -	-
novel.374	-	R01	15907102	15908254	-	1028	-	- && P20825.1 RecName: Full=Retrovirus-related Pol polyprotein from transposon 297; Includes: RecName: Full=Protease; Includes: RecName: Full=Reverse transcriptase; Includes: RecName: Full=Endonuclease && -	-
novel.375	-	R01	16049291	16050035	-	642	-	- && - && -	-
novel.376	-	R01	16368602	16369116	-	432	-	- && - && -	-
novel.377	-	R01	16611933	16613065	-	1034	-	- && Q9FH57.1 RecName: Full=GATA transcription factor 5 && -	-
novel.378	-	R01	16631335	16632909	-	1044	-	- && Q5L3S3.1 RecName: Full=50S ribosomal protein L18 && PF00445:Ribonuclease T2 family|PF00861:Ribosomal L18 of archaea, bacteria, mitoch. and chloroplast	Ribonuclease_T2
novel.379	-	R01	16831035	16832564	-	1427	-	- && - && -	-
novel.380	-	R01	16883802	16885169	-	1307	-	- && Q9LMX5.1 RecName: Full=Ninja-family protein AFP2; AltName: Full=ABI five-binding protein 2; Short=ABI5-binding protein 2 && -	-
novel.381	-	R01	17014884	17016279	-	1038	-	- && - && -	-
novel.382	-	R01	17020624	17022700	-	2046	-	- && - && -	-
novel.383	-	R01	17194663	17195554	-	892	-	- && Q9SX22.1 RecName: Full=30S ribosomal protein 3-1, chloroplastic; AltName: Full=Plastid-specific 30S ribosomal protein 3-1; Short=PSRP-3 1; Flags: Precursor && -	-
novel.384	-	R01	17221311	17223815	-	1407	-	- && - && -	-
novel.385	-	R01	18223476	18224624	-	604	-	- && - && -	-
novel.386	-	R01	18236012	18237006	-	519	-	- && Q8GWS0.1 RecName: Full=Glutaredoxin-C5, chloroplastic; Short=AtGrxC5; Flags: Precursor && PF00462:Glutaredoxin	-
novel.387	-	R01	18303676	18304445	-	770	-	- && - && -	-
novel.388	-	R01	19611352	19612966	-	814	-	- && - && -	-
novel.389	-	R01	19834667	19836383	-	787	-	- && O49596.1 RecName: Full=High mobility group B protein 2; AltName: Full=High mobility group protein B 1; Short=AtHMGbeta1; Short=HMG beta 1; AltName: Full=Nucleosome/chromatin assembly factor group D 02; Short=Nucleosome/chromatin assembly factor group D 2 && -	-
novel.390	-	R01	19893700	19896186	-	1614	-	- && Q96528.3 RecName: Full=Catalase-1 && PF06628:Catalase-related immune-responsive|PF00199:Catalase	Catalase
novel.391	-	R01	20474017	20474796	-	706	-	- && - && -	-
novel.392	-	R01	20745574	20746532	-	959	-	- && O80654.1 RecName: Full=Ethylene-responsive transcription factor ERF037 && -	-
novel.393	-	R01	21168228	21169542	-	1315	-	- && Q75HY5.1 RecName: Full=Zinc finger BED domain-containing protein RICESLEEPER 3; AltName: Full=Transposase-like protein RICESLEEPER 3 && PF14372:Domain of unknown function (DUF4413)|PF05699:hAT family C-terminal dimerisation region	hATC
novel.394	-	R01	21169617	21170735	-	945	-	- && - && PF02892:BED zinc finger	zf-BED
novel.395	-	R01	21409074	21410786	-	492	-	- && - && -	-
novel.396	-	R01	21541535	21542803	-	712	-	- && - && -	-
novel.397	-	R01	21746414	21752845	-	292	-	- && - && -	-
novel.398	-	R01	25402741	25403665	-	571	-	- && - && -	-
novel.399	-	R01	25796224	25798044	-	1487	-	- && Q6AVI0.1 RecName: Full=Zinc finger BED domain-containing protein RICESLEEPER 2; AltName: Full=Transposase-like protein RICESLEEPER 2 && PF05699:hAT family C-terminal dimerisation region|PF14372:Domain of unknown function (DUF4413)	hATC
novel.400	-	R01	26424455	26425316	-	745	-	- && Q9LP10.1 RecName: Full=Uncharacterized protein At1g43920, Chloroplastic; Flags: Precursor && PF06839:GRF zinc finger	zf-GRF
novel.401	-	R01	26430389	26431392	-	627	-	- && - && -	-
novel.402	-	R01	27507363	27508265	-	371	-	- && - && -	-
novel.403	-	R01	28060490	28062215	-	1390	-	- && Q9LSI9.1 RecName: Full=Inactive LRR receptor-like serine/threonine-protein kinase BIR2; AltName: Full=Protein BAK1-INTERACTING RECEPTOR-LIKE KINASE 2; Flags: Precursor && -	-
novel.404	-	R01	28283929	28286293	-	1681	-	- && Q944H0.2 RecName: Full=Phosphomethylethanolamine N-methyltransferase; Short=AtPMEAMT; AltName: Full=Phosphoethanolamine N-methyltransferase 2 && -	-
novel.405	-	R01	28321464	28323492	-	2029	-	- && - && -	-
novel.406	-	R01	28543383	28544642	-	1178	-	- && - && -	-
novel.407	-	R01	28841588	28843190	-	1299	-	- && Q9C9L2.1 RecName: Full=Transcription factor TCP15 && -	-
novel.408	-	R01	28843522	28844316	-	487	-	- && Q9SE45.2 RecName: Full=Annexin D3; AltName: Full=AnnAt3 && -	-
novel.409	-	R01	28861582	28862918	-	755	-	- && - && -	-
novel.410	-	R01	29005387	29007040	-	1303	-	- && - && -	-
novel.411	-	R01	29045601	29047783	-	678	-	- && - && -	-
novel.412	-	R01	29689510	29690111	-	521	-	- && - && -	-
novel.413	-	R01	30213765	30214070	-	235	-	- && Q9SU94.1 RecName: Full=Protein arginine N-methyltransferase 1.1; Short=AtPRMT11; AltName: Full=Arginine methyltransferase pam1; AltName: Full=Histone-arginine N-methyltransferase PRMT11 && -	-
novel.414	-	R01	30524993	30526072	-	1080	-	- && - && -	-
novel.415	-	R01	30725660	30726166	-	432	-	- && P29383.2 RecName: Full=Agamous-like MADS-box protein AGL3 && PF01486:K-box region	K-box
novel.416	-	R01	31037670	31041582	-	2000	-	- && - && -	-
novel.417	-	R01	31089415	31091130	-	1500	-	- && Q8LEV3.1 RecName: Full=BTB/POZ domain-containing protein At2g30600 && -	-
novel.418	-	R01	31113860	31116922	-	633	-	- && - && -	-
novel.419	-	R01	31156930	31159086	-	1628	-	- && - && -	-
novel.420	-	R01	31659978	31667127	-	362	-	- && - && -	-
novel.421	-	R01	31882537	31884353	-	1138	-	- && Q9LSX4.1 RecName: Full=Casein kinase 1-like protein 8; AltName: Full=Protein CASEIN KINASE I-LIKE 8 && -	-
novel.422	-	R01	31884377	31885597	-	819	-	- && Q9LSX4.1 RecName: Full=Casein kinase 1-like protein 8; AltName: Full=Protein CASEIN KINASE I-LIKE 8 && PF00069:Protein kinase domain	Pkinase
novel.423	-	R01	32064987	32066400	-	959	-	- && Q9FG89.1 RecName: Full=Photosynthetic NDH subunit of subcomplex B 5, chloroplastic; Short=Protein PnsB5; AltName: Full=NAD(P)H dehydrogenase 18; Flags: Precursor && -	-
novel.424	-	R01	32108087	32111017	-	1791	-	- && O48520.2 RecName: Full=DNA polymerase delta small subunit && -	-
novel.425	-	R01	32176911	32181938	-	661	-	- && - && -	-
novel.426	-	R01	32192675	32193933	-	1178	-	- && - && -	-
novel.427	-	R01	32202593	32204051	-	612	-	- && Q8W4K5.1 RecName: Full=VAN3-binding protein; AltName: Full=Protein FORKED 1 && -	-
novel.428	-	R01	32420722	32421177	-	338	-	- && - && -	-
novel.429	-	R01	32578439	32579045	-	387	-	- && - && -	-
novel.430	-	R01	32795124	32796919	-	1497	-	- && F4IP69.1 RecName: Full=Sec1 family domain-containing protein MIP3; AltName: Full=MAG2-interacting protein 3 && -	-
novel.431	-	R01	32803746	32806094	-	2096	-	- && - && -	-
novel.432	-	R01	33613649	33619604	-	1151	-	- && - && -	-
novel.433	-	R01	33720245	33725701	-	1381	-	- && Q9SEI3.1 RecName: Full=26S protease regulatory subunit 10B homolog A; AltName: Full=26S proteasome AAA-ATPase subunit RPT4a; AltName: Full=26S proteasome subunit 10B homolog A; AltName: Full=Regulatory particle triple-A ATPase subunit 4a && -	-
novel.434	-	R01	34470681	34471523	-	707	-	- && - && -	-
novel.435	-	R01	34511615	34512086	-	472	-	- && - && -	-
novel.436	-	R01	34650821	34652607	-	1085	-	- && Q8RWZ6.1 RecName: Full=Auxin efflux carrier component 4; Short=AtPIN4 && PF03547:Membrane transport protein	-
novel.437	-	R01	35003397	35004280	-	884	-	- && - && -	-
novel.438	-	R01	35438095	35444622	-	591	-	- && - && -	-
novel.439	-	R01	35493460	35496076	-	1873	-	- && Q9S9N9.1 RecName: Full=Cinnamoyl-CoA reductase 1; Short=AtCCR1; AltName: Full=Protein IRREGULAR XYLEM 4 && PF01370:NAD dependent epimerase/dehydratase family	Epimerase
novel.440	-	R01	35634452	35635510	-	1059	-	- && - && -	-
novel.441	-	R01	36143464	36143946	-	420	-	- && - && -	-
novel.442	-	R01	36608980	36609558	-	579	-	- && - && -	-
novel.443	-	R01	36908981	36909921	-	801	-	- && - && PF13456:Reverse transcriptase-like	-
novel.444	-	R01	37404094	37409921	-	2060	-	- && Q9LHA1.1 RecName: Full=Cytochrome P450 81D11 && PF00067:Cytochrome P450	p450
novel.445	-	R01	37425891	37427376	-	214	-	- && - && -	-
novel.446	-	R01	37485619	37486048	-	200	-	- && - && -	-
novel.447	-	R01	37486176	37487491	-	425	-	- && - && -	-
novel.448	-	R01	37492675	37494350	-	276	-	- && - && -	-
novel.449	-	R01	38125998	38126598	-	506	-	- && - && -	-
novel.450	-	R01	38126700	38127474	-	669	-	- && - && -	-
novel.451	-	R01	38127984	38129638	-	1231	-	- && F4HQX1.1 RecName: Full=Jacalin-related lectin 3; AltName: Full=Mannose-binding lectin superfamily protein && -	-
novel.452	-	R01	38245668	38245930	-	263	-	- && - && -	-
novel.453	-	R01	38843406	38843967	-	476	-	- && Q6NM26.1 RecName: Full=Protein DEHYDRATION-INDUCED 19 homolog 6; Short=AtDi19-6 && -	-
novel.454	-	R01	38962399	38964078	-	945	-	- && P36181.1 RecName: Full=Heat shock cognate protein 80 && PF00183:Hsp90 protein	-
novel.455	-	R01	39306783	39308518	-	1736	-	- && - && -	-
novel.456	-	R01	39338020	39339127	-	892	-	- && - && -	-
novel.457	-	R01	39428528	39429141	-	614	-	- && Q9LV90.1 RecName: Full=Flotillin-like protein 3; AltName: Full=Nodulin-like protein 3 && -	-
novel.458	-	R01	39977169	39978283	-	1115	-	- && - && -	-
novel.459	-	R01	40625126	40626681	-	899	-	- && O80565.2 RecName: Full=Outer envelope pore protein 37, chloroplastic; AltName: Full=Chloroplastic outer envelope pore protein of 37 kDa; Short=AtOEP37; Flags: Precursor && -	-
novel.460	-	R01	40923419	40924215	-	688	-	- && - && -	-
novel.461	-	R01	42028672	42030536	-	1310	-	- && - && -	-
novel.462	-	R01	42141778	42143904	-	1061	-	- && Q8W4K5.1 RecName: Full=VAN3-binding protein; AltName: Full=Protein FORKED 1 && -	-
novel.463	-	R01	42166576	42167640	-	1065	-	- && - && -	-
novel.464	-	R01	42187160	42188303	-	416	-	- && Q4PSN0.1 RecName: Full=Probable pectinesterase 29; Short=PE 29; AltName: Full=Pectin methylesterase 29; Short=AtPME29; Flags: Precursor && -	-
novel.465	-	R01	42624526	42626896	-	1071	-	- && - && -	-
novel.466	-	R01	42777823	42779296	-	314	-	- && - && -	-
novel.467	-	R01	43273727	43274422	-	599	-	- && P82623.2 RecName: Full=Defensin-like protein 245; AltName: Full=S locus cysteine-rich-like protein 4; Short=Protein SCRL4; Short=SCR-like protein 4; Flags: Precursor && PF06876:Plant self-incompatibility response (SCRL) protein	-
novel.468	-	R01	43692952	43694090	-	870	-	- && - && -	-
novel.469	-	R01	43720342	43720814	-	473	-	- && Q9FE20.1 RecName: Full=Serine/threonine-protein kinase PBS1; AltName: Full=AvrPphB susceptible protein 1 && -	-
novel.470	-	R01	43720891	43722019	-	870	-	- && Q0WRY5.1 RecName: Full=Serine/threonine-protein kinase CDL1; AltName: Full=Protein CDG1-like 1 && PF00069:Protein kinase domain	Pkinase
novel.471	-	R01	43853543	43857968	-	2325	-	- && Q9BQ67.1 RecName: Full=Glutamate-rich WD repeat-containing protein 1 && -	-
novel.472	-	R01	44584953	44585509	-	453	-	- && - && -	-
novel.473	-	R01	44602883	44603976	-	713	-	- && Q8LE42.1 RecName: Full=DNA-directed RNA polymerase IV subunit 7 && -	-
novel.474	-	R01	45499905	45502519	-	2300	-	- && - && -	-
novel.475	-	R01	45571714	45572914	-	1028	-	- && - && -	-
novel.476	-	R01	45631598	45634143	-	1305	-	- && - && -	-
novel.477	-	R01	45875987	45877278	-	701	-	- && - && -	-
novel.478	-	R01	46350404	46351821	-	1002	-	- && - && -	-
novel.479	-	R01	46444715	46445286	-	470	-	- && Q9C8F7.1 RecName: Full=Putative 60S ribosomal protein L30-1 && -	-
novel.480	-	R01	46467301	46468231	-	931	-	- && - && -	-
novel.481	-	R01	46688635	46691078	-	1599	-	- && Q8LDG7.2 RecName: Full=Peroxisome biogenesis protein 3-1; AltName: Full=Peroxin-3-1; Short=AtPEX3-1 && PF04882:Peroxin-3	-
novel.482	-	R01	46726084	46726811	-	728	-	- && - && -	-
novel.483	-	R01	47445714	47446646	-	543	-	- && - && PF03061:Thioesterase superfamily	4HBT
novel.484	-	R01	47489056	47490113	-	990	-	- && Q9LW84.1 RecName: Full=Pentatricopeptide repeat-containing protein At3g16010 && -	-
novel.485	-	R01	47493079	47497300	-	2396	-	- && Q9LW86.1 RecName: Full=Probable sulfate transporter 3.4 && PF00916:Sulfate permease family	Sulfate_transp
novel.486	-	R01	48051838	48053018	-	694	-	- && - && -	-
novel.487	-	R01	48072950	48073401	-	202	-	- && - && -	-
novel.488	-	R01	48256510	48257801	-	958	-	- && P08770.2 RecName: Full=Putative AC transposase; AltName: Full=ORFA && PF05699:hAT family C-terminal dimerisation region|PF14372:Domain of unknown function (DUF4413)	hATC
novel.489	-	R01	48257899	48259033	-	1051	-	- && Q6AVI0.1 RecName: Full=Zinc finger BED domain-containing protein RICESLEEPER 2; AltName: Full=Transposase-like protein RICESLEEPER 2 && -	-
novel.490	-	R01	48473772	48477218	-	2949	-	- && Q8W034.1 RecName: Full=Heterogeneous nuclear ribonucleoprotein 1; Short=hnRNP1 && PF00076:RNA recognition motif. (a.k.a. RRM, RBD, or RNP domain)	RRM_1
novel.491	-	R01	48483859	48485724	-	981	-	- && Q0VFP5.1 RecName: Full=Protein CWC15 homolog && PF04889:Cwf15/Cwc15 cell cycle control protein	-
novel.492	-	R01	49190161	49198042	-	1908	-	- && - && PF02362:B3 DNA binding domain	B3
novel.493	-	R01	49276210	49277151	-	530	-	- && P46269.2 RecName: Full=Cytochrome b-c1 complex subunit 8; AltName: Full=Complex III subunit 8; AltName: Full=Complex III subunit VII; AltName: Full=Ubiquinol-cytochrome c reductase complex 8.2 kDa protein; AltName: Full=Ubiquinol-cytochrome c reductase complex ubiquinone-binding protein QP-C && PF10890:Cytochrome b-c1 complex subunit 8	-
novel.494	-	R01	49411705	49417146	-	2065	-	- && Q9SQX6.1 RecName: Full=Serine carboxypeptidase-like 7; Flags: Precursor && PF00450:Serine carboxypeptidase	Peptidase_S10
novel.495	-	R01	49419008	49421774	-	1926	-	- && - && PF07557:Shugoshin C terminus	-
novel.496	-	R01	49439918	49441397	-	1134	-	- && - && -	-
novel.497	-	R01	49441449	49443395	-	1708	-	- && P51281.1 RecName: Full=Uncharacterized protein ycf45; AltName: Full=ORF565 && -	-
novel.498	-	R01	49456140	49457282	-	665	-	- && Q58542.1 RecName: Full=Putative arsenical pump-driving ATPase; AltName: Full=Arsenical resistance ATPase; AltName: Full=Arsenite-translocating ATPase; AltName: Full=Arsenite-transporting ATPase && PF02374:Anion-transporting ATPase	-
novel.499	-	R01	49457470	49458343	-	633	-	- && O27555.1 RecName: Full=Putative arsenical pump-driving ATPase; AltName: Full=Arsenical resistance ATPase; AltName: Full=Arsenite-translocating ATPase; AltName: Full=Arsenite-transporting ATPase && PF02374:Anion-transporting ATPase	-
novel.500	-	R01	49459308	49460073	-	587	-	- && Q8W4L0.1 RecName: Full=Probable calcium-binding protein CML49; AltName: Full=Calmodulin-like protein 49 && PF00036:EF hand	efhand
novel.501	-	R01	49632817	49633378	-	305	-	- && - && -	-
novel.502	-	R01	49852668	49853182	-	423	-	- && - && PF05162:Ribosomal protein L41	-
novel.503	-	R01	49866758	49867331	-	284	-	- && - && -	-
novel.504	-	R01	49918687	49921042	-	1381	-	- && Q8LF05.1 RecName: Full=Rhomboid-like protein 19; Short=AtRBL19 && PF08551:Eukaryotic integral membrane protein (DUF1751)	-
novel.505	-	R01	49940717	49942641	-	1455	-	- && Q9SFC6.1 RecName: Full=Rho GDP-dissociation inhibitor 1; Short=AtRhoGDI1; Short=Rho GDI-1 && PF02115:RHO protein GDP dissociation inhibitor	-
novel.506	-	R01	49977319	49980003	-	1982	-	- && Q9S736.1 RecName: Full=Protein OBERON 1; AltName: Full=Potyvirus VPg-interacting protein 2 && -	-
novel.507	-	R01	50576062	50578149	-	695	-	- && Q43582.1 RecName: Full=Probable U6 snRNA-associated Sm-like protein LSm4; AltName: Full=Glycine-rich protein 10; Short=GRP 10 && -	-
novel.508	-	R01	50780728	50785608	-	306	-	- && - && -	-
novel.509	-	R01	50790996	50794276	-	2722	-	- && - && PF04434:SWIM zinc finger	SWIM
novel.510	-	R01	50933690	50936091	-	2125	-	- && Q9FI14.1 RecName: Full=Disease resistance protein TAO1; AltName: Full=Protein TARGET OF AVRB OPERATION 1 && PF01582:TIR domain|PF00931:NB-ARC domain	TIR
novel.511	-	R01	50953183	50953530	-	234	-	- && - && -	-
novel.512	-	R01	51359912	51361285	-	1202	-	- && Q93V85.1 RecName: Full=WAT1-related protein At3g02690, chloroplastic; Flags: Precursor && PF00892:EamA-like transporter family	DUF6
novel.513	-	R01	51361341	51362185	-	596	-	- && Q93V85.1 RecName: Full=WAT1-related protein At3g02690, chloroplastic; Flags: Precursor && PF00892:EamA-like transporter family	DUF6
novel.514	-	R01	51380532	51382013	-	907	-	- && Q9XH45.1 RecName: Full=40S ribosomal protein S7 [Brassica oleracea] && PF01251:Ribosomal protein S7e	-
novel.515	-	R01	51443745	51447117	-	2070	-	- && Q9SRU7.3 RecName: Full=Probable tRNA (guanine(26)-N(2))-dimethyltransferase 2; AltName: Full=tRNA 2,2-dimethylguanosine-26 methyltransferase 2; AltName: Full=tRNA(guanine-26,N(2)-N(2)) methyltransferase 2; AltName: Full=tRNA(m(2,2)G26)dimethyltransferase 2 && PF02005:N2,N2-dimethylguanosine tRNA methyltransferase	TRM
novel.516	-	R01	51463181	51465301	-	1471	-	- && Q9LSG3.1 RecName: Full=Galacturonosyltransferase 8; AltName: Full=Glycosyltransferase QUASIMODO1 && -	-
novel.517	-	R01	51508826	51509981	-	749	-	- && - && -	-
novel.518	-	R01	51570953	51571475	-	351	-	- && P27140.2 RecName: Full=Beta carbonic anhydrase 1, chloroplastic; Short=AtbCA1; Short=AtbetaCA1; AltName: Full=Beta carbonate dehydratase 1; AltName: Full=Protein SALICYLIC ACID-BINDING PROTEIN 3; Short=AtSABP3; Flags: Precursor && PF00484:Carbonic anhydrase	-
novel.519	-	R02	135159	135432	+	216	-	- && - && -	-
novel.520	-	R02	184409	185218	+	810	-	- && Q42381.1 RecName: Full=Probable N-acetyltransferase HLS1; AltName: Full=Protein CONSTITUTIVE PHOTOMORPHOGENIC 3; AltName: Full=Protein HOOKLESS 1; AltName: Full=Protein UNUSUAL SUGAR RESPONSE 2 && -	-
novel.521	-	R02	314550	315622	+	621	-	- && Q9T029.1 RecName: Full=40S ribosomal protein S25-4 && PF03297:S25 ribosomal protein	-
novel.522	-	R02	1145143	1150710	+	5568	-	- && P92555.1 RecName: Full=Uncharacterized mitochondrial protein AtMg01250; AltName: Full=ORF102 && -	-
novel.523	-	R02	1284590	1286586	+	1279	-	- && Q9SDY5.1 RecName: Full=NEDD8-conjugating enzyme Ubc12; AltName: Full=RUB1 carrier protein 1; AltName: Full=RUB1-conjugating enzyme 1; AltName: Full=RUB1-protein ligase 1 && PF00179:Ubiquitin-conjugating enzyme	UQ_con
novel.524	-	R02	1351877	1353569	+	1693	-	- && - && -	-
novel.525	-	R02	1606360	1607841	+	859	-	- && P28493.1 RecName: Full=Pathogenesis-related protein 5; Short=PR-5; Flags: Precursor && -	-
novel.526	-	R02	1610090	1610984	+	500	-	- && - && -	-
novel.527	-	R02	1653442	1655542	+	1228	-	- && Q38922.1 RecName: Full=Ras-related protein RABB1b; Short=AtRABB1b; AltName: Full=Ras-related protein GB2; Short=AtGB2; AltName: Full=Ras-related protein Rab2C; Short=AtRab2C && PF00071:Ras family	Ras
novel.528	-	R02	2037936	2039185	+	638	-	- && Q9FJT8.1 RecName: Full=Histone acetyltransferase type B catalytic subunit; Short=HAT B && PF10394:Histone acetyl transferase HAT1 N-terminus	-
novel.529	-	R02	2154900	2157677	+	1759	-	- && Q05763.2 RecName: Full=Bifunctional dihydrofolate reductase-thymidylate synthase 2; Short=DHFR-TS 2; Includes: RecName: Full=Dihydrofolate reductase; Includes: RecName: Full=Thymidylate synthase && PF00303:Thymidylate synthase|PF00186:Dihydrofolate reductase	-
novel.530	-	R02	2286171	2288036	+	1265	-	- && Q8L9J9.2 RecName: Full=Probable carbohydrate esterase At4g34215 && -	-
novel.531	-	R02	2672702	2673357	+	357	-	- && - && -	-
novel.532	-	R02	2802447	2806334	+	2141	-	- && P92960.1 RecName: Full=Potassium channel KAT3; AltName: Full=AKT4; AltName: Full=AtKC1; AltName: Full=Potassium channel TKC && PF00520:Ion transport protein	Ion_trans
novel.533	-	R02	2827593	2828765	+	1075	-	- && - && -	-
novel.534	-	R02	2840424	2842574	+	1735	-	- && Q84MB2.1 RecName: Full=Protein TIFY 8 && -	-
novel.535	-	R02	2916006	2921058	+	2743	-	- && Q8RWY7.2 RecName: Full=Peptidyl-prolyl cis-trans isomerase CYP95; Short=AtCYP95; Short=PPIase CYP95; AltName: Full=Cyclophilin-like protein CypRS92 && PF00160:Cyclophilin type peptidyl-prolyl cis-trans isomerase/CLD	Pro_isomerase
novel.536	-	R02	3026299	3027200	+	549	-	- && - && -	-
novel.537	-	R02	3521807	3523093	+	911	-	- && - && -	-
novel.538	-	R02	3566940	3567420	+	401	-	- && - && -	-
novel.539	-	R02	3632573	3633718	+	618	-	- && Q9M0B7.1 RecName: Full=Tetraspanin-9 && PF00335:Tetraspanin family	Tetraspannin
novel.540	-	R02	3706328	3707798	+	1251	-	- && P24806.2 RecName: Full=Xyloglucan endotransglucosylase/hydrolase protein 24; Short=At-XTH24; Short=XTH-24; AltName: Full=Endo-xyloglucan transferase; AltName: Full=Meristem protein 5; Short=MERI-5 protein; Short=MERI5 protein; AltName: Full=Xyloglucan endo-1,4-beta-D-glucanase; Flags: Precursor && PF06955:Xyloglucan endo-transglycosylase (XET) C-terminus|PF00722:Glycosyl hydrolases family 16	-
novel.541	-	R02	3708196	3710219	+	1257	-	- && Q54RZ2.2 RecName: Full=Protein YIPF6 homolog && PF04893:Yip1 domain	-
novel.542	-	R02	3716041	3718049	+	1424	-	- && - && PF09177:Syntaxin 6, N-terminal	-
novel.543	-	R02	3840429	3840647	+	219	-	- && - && -	-
novel.544	-	R02	4009672	4011067	+	905	-	- && Q8LCT3.2 RecName: Full=Thioredoxin-like 2-2, chloroplastic; AltName: Full=Atypical cysteine/histidine-rich thioredoxin 2; Short=AtACHT2; Flags: Precursor && -	-
novel.545	-	R02	4011589	4012520	+	635	-	- && Q94K18.1 RecName: Full=Uncharacterized protein At4g29660; AltName: Full=Protein EMBRYO DEFECTIVE 2752 && -	-
novel.546	-	R02	4122521	4125034	+	1580	-	- && Q9M0F9.1 RecName: Full=ATP-dependent 6-phosphofructokinase 1; Short=ATP-PFK 1; Short=Phosphofructokinase 1; AltName: Full=Phosphohexokinase 1 && PF00365:Phosphofructokinase	PFK
novel.547	-	R02	4577831	4578053	+	223	-	- && - && -	-
novel.548	-	R02	4601604	4602344	+	650	-	- && - && -	-
novel.549	-	R02	4650924	4651464	+	436	-	- && Q9ASQ7.1 RecName: Full=S-type anion channel SLAH2; AltName: Full=SLAC1-homolog protein 2 && -	-
novel.550	-	R02	4755634	4757503	+	960	-	- && Q94A65.1 RecName: Full=Rhodanese-like domain-containing protein 14, chloroplastic; AltName: Full=Sulfurtransferase 14; Short=AtStr14; Flags: Precursor && -	-
novel.551	-	R02	4826657	4831047	+	1749	-	- && Q0WQG8.2 RecName: Full=GPCR-type G protein 2 && PF12537:The Golgi pH Regulator (GPHR) Family N-terminal	-
novel.552	-	R02	5054345	5056287	+	1482	-	- && - && -	-
novel.553	-	R02	5077696	5078187	+	337	-	- && Q8LEJ9.1 RecName: Full=Probable beta-1,3-galactosyltransferase 4 && -	-
novel.554	-	R02	5212864	5214549	+	1686	-	- && C0LGR3.1 RecName: Full=Probable LRR receptor-like serine/threonine-protein kinase At4g26540; Flags: Precursor && PF13855:Leucine rich repeat	-
novel.555	-	R02	5321091	5322092	+	967	-	- && - && -	-
novel.556	-	R02	5362971	5364769	+	1312	-	- && O04619.1 RecName: Full=Mitochondrial adenine nucleotide transporter ADNT1; AltName: Full=Adenine nucleotide transporter 1 && -	-
novel.557	-	R02	5630791	5636120	+	1006	-	- && - && -	-
novel.558	-	R02	5634498	5635501	+	293	-	- && - && -	-
novel.559	-	R02	5639700	5641655	+	1436	-	- && Q8W496.1 RecName: Full=Protochlorophyllide-dependent translocon component 52, chloroplastic; AltName: Full=ACD1-like protein; AltName: Full=Protein TIC 55-IV; AltName: Full=Translocon at the inner envelope membrane of chloroplasts 55-IV; Flags: Precursor && PF08417:Pheophorbide a oxygenase|PF00355:Rieske [2Fe-2S] domain	-
novel.560	-	R02	5663820	5665794	+	1828	-	- && Q9SRE5.1 RecName: Full=Uncharacterized protein At1g76660 && -	-
novel.561	-	R02	5835485	5837129	+	1060	-	- && - && -	-
novel.562	-	R02	6578815	6580075	+	648	-	- && - && -	-
novel.563	-	R02	6606332	6608352	+	1179	-	- && Q2HIJ8.1 RecName: Full=Probable E3 ubiquitin-protein ligase RHB1A; AltName: Full=RING-H2 finger B1a; AltName: Full=RING-H2 zinc finger protein RHB1a && -	-
novel.564	-	R02	6612064	6613257	+	903	-	- && Q9LKA4.1 RecName: Full=UBP1-associated protein 2C && -	-
novel.565	-	R02	6773426	6773984	+	422	-	- && - && -	-
novel.566	-	R02	7044884	7045725	+	687	-	- && Q6P8E9.1 RecName: Full=NHP2-like protein 1; AltName: Full=High mobility group-like nuclear protein 2 homolog 1; AltName: Full=U4/U6.U5 small nuclear ribonucleoprotein SNU13; AltName: Full=U4/U6.U5 tri-snRNP 15.5 kDa protein && -	-
novel.567	-	R02	7115766	7117975	+	1179	-	- && Q9SUG6.1 RecName: Full=Plant UBX domain-containing protein 3; Short=PUX3; AltName: Full=CDC48-interacting UBX-domain protein 3 && PF00789:UBX domain	UBX
novel.568	-	R02	7110006	7111483	+	1093	-	- && F4JL28.1 RecName: Full=Chromatin remodeling protein EBS; AltName: Full=Protein EARLY BOLTING IN SHORT DAYS && PF01426:BAH domain|PF00646:F-box domain	BAH
novel.569	-	R02	7111960	7115170	+	652	-	- && Q8L8L9.2 RecName: Full=Uncharacterized protein At4g22160 && -	-
novel.570	-	R02	7225211	7226743	+	1533	-	- && - && -	-
novel.571	-	R02	7263091	7267756	+	1130	-	- && Q8VZ96.3 RecName: Full=Derlin-2.1; AltName: Full=AtDerlin2-1 && PF04511:Der1-like family	-
novel.572	-	R02	7868991	7871327	+	1169	-	- && Q9SUC5.1 RecName: Full=Dihydroceramide fatty acyl 2-hydroxylase FAH2; AltName: Full=Fatty acid 2-hydroxylase 2; Short=AtFAH2 && PF04116:Fatty acid hydroxylase superfamily	-
novel.573	-	R02	7978687	7979087	+	306	-	- && - && -	-
novel.574	-	R02	8212607	8213973	+	912	-	- && - && -	-
novel.575	-	R02	8342367	8343327	+	712	-	- && Q9FGF0.1 RecName: Full=Phosphoglycerate mutase-like protein 1 && -	-
novel.576	-	R02	8486197	8487575	+	1014	-	- && - && -	-
novel.577	-	R02	8533229	8535126	+	1207	-	- && Q8VZC9.1 RecName: Full=Vacuolar protein sorting-associated protein 25; Short=AtVPS25; AltName: Full=ESCRT-II complex subunit VPS25 && PF05871:ESCRT-II complex subunit	-
novel.578	-	R02	8719533	8720672	+	1008	-	- && - && -	-
novel.579	-	R02	8816875	8818007	+	1099	-	- && - && -	-
novel.580	-	R02	9392620	9394719	+	1626	-	- && F4JP46.1 RecName: Full=Formyltetrahydrofolate deformylase 2, mitochondrial; Flags: Precursor && PF00551:Formyl transferase	-
novel.581	-	R02	9518884	9519766	+	883	-	- && - && -	-
novel.582	-	R02	9783673	9784445	+	574	-	- && - && -	-
novel.583	-	R02	10035389	10036084	+	608	-	- && - && -	-
novel.584	-	R02	10289105	10289591	+	306	-	- && - && -	-
novel.585	-	R02	10290206	10290819	+	424	-	- && - && -	-
novel.586	-	R02	10575103	10577136	+	1127	-	- && - && -	-
novel.587	-	R02	10784064	10785450	+	1059	-	- && Q39173.2 RecName: Full=NADP-dependent alkenal double bond reductase P2 && PF00107:Zinc-binding dehydrogenase	ADH_zinc_N
novel.588	-	R02	11069928	11070903	+	628	-	- && - && -	-
novel.589	-	R02	11078449	11079610	+	1091	-	- && Q9FX31.1 RecName: Full=Homeobox-leucine zipper protein HDG11; AltName: Full=HD-ZIP protein HDG11; AltName: Full=Homeodomain GLABRA 2-like protein 11; AltName: Full=Homeodomain transcription factor HDG11; AltName: Full=Protein HOMEODOMAIN GLABROUS 11 && -	-
novel.590	-	R02	11207095	11207433	+	260	-	- && - && -	-
novel.591	-	R02	11433885	11435364	+	921	-	- && - && -	-
novel.592	-	R02	11610902	11612236	+	1074	-	- && - && -	-
novel.593	-	R02	11735656	11736700	+	918	-	- && Q3UX61.1 RecName: Full=N-alpha-acetyltransferase 11; AltName: Full=N-terminal acetyltransferase complex ARD1 subunit homolog B; AltName: Full=NatA catalytic subunit Naa11 && PF00583:Acetyltransferase (GNAT) family	Acetyltransf_1
novel.594	-	R02	11840129	11841605	+	812	-	- && Q96251.2 RecName: Full=ATP synthase subunit O, mitochondrial; AltName: Full=Oligomycin sensitivity conferral protein; Short=OSCP; Flags: Precursor && PF00213:ATP synthase delta (OSCP) subunit	-
novel.595	-	R02	11855062	11857633	+	2209	-	- && Q9LYR6.1 RecName: Full=Protein NRT1/ PTR FAMILY 6.1; Short=AtNPF6.1 && PF00854:POT family	-
novel.596	-	R02	11892461	11894837	+	1853	-	- && - && PF13456:Reverse transcriptase-like	-
novel.597	-	R02	12022189	12023098	+	814	-	- && - && -	-
novel.598	-	R02	12477905	12478437	+	429	-	- && - && -	-
novel.599	-	R02	12558401	12561826	+	2361	-	- && Q9LEV7.1 RecName: Full=Probable folate-biopterin transporter 6 && PF08241:Methyltransferase domain	Methyltransf_11
novel.600	-	R02	12562080	12563557	+	730	-	- && Q96319.1 RecName: Full=Enhancer of rudimentary homolog && -	-
novel.601	-	R02	12851138	12852457	+	1224	-	- && - && -	-
novel.602	-	R02	13033033	13034974	+	1287	-	- && P83483.1 RecName: Full=ATP synthase subunit beta-1, mitochondrial; Flags: Precursor && PF00006:ATP synthase alpha/beta family, nucleotide-binding domain|PF02874:ATP synthase alpha/beta family, beta-barrel domain|PF11421:ATP synthase F1 beta subunit	ATP-synt_ab
novel.603	-	R02	13035068	13035772	+	623	-	- && Q9C5A9.1 RecName: Full=ATP synthase subunit beta-3, mitochondrial; Flags: Precursor && -	-
novel.604	-	R02	13141862	13143397	+	643	-	- && Q9LEY9.1 RecName: Full=H/ACA ribonucleoprotein complex subunit 2-like protein; AltName: Full=Nhp2-like protein && -	-
novel.605	-	R02	13164602	13165563	+	546	-	- && Q9SD80.3 RecName: Full=Mitochondrial import receptor subunit TOM5 homolog; AltName: Full=Translocase of outer membrane 5 kDa subunit homolog && -	-
novel.606	-	R02	13202917	13205490	+	1293	-	- && B9F655.1 RecName: Full=Plant intracellular Ras-group-related LRR protein 7; AltName: Full=Intracellular Ras-group-related LRR protein 7; Short=OsIRL7 && PF13855:Leucine rich repeat	-
novel.607	-	R02	13720665	13721953	+	732	-	- && - && -	-
novel.608	-	R02	13752819	13755157	+	1680	-	- && Q42440.1 RecName: Full=N-(5'-phosphoribosyl)anthranilate isomerase 1, chloroplastic; Flags: Precursor && PF00697:N-(5'phosphoribosyl)anthranilate (PRA) isomerase	-
novel.609	-	R02	14418596	14419600	+	519	-	- && P49201.2 RecName: Full=40S ribosomal protein S23-2; AltName: Full=S12 && PF00164:Ribosomal protein S12/S23	Ribosomal_S12
novel.610	-	R02	15296043	15298991	+	2360	-	- && - && -	-
novel.611	-	R02	15300309	15301002	+	694	-	- && - && -	-
novel.612	-	R02	15780619	15781214	+	403	-	- && - && -	-
novel.613	-	R02	15924567	15924991	+	285	-	- && - && -	-
novel.614	-	R02	16307505	16308080	+	219	-	- && - && -	-
novel.615	-	R02	17532766	17536298	+	2722	-	- && Q8RWS9.1 RecName: Full=Probable cyclic nucleotide-gated ion channel 5; Short=AtCNGC5; AltName: Full=Cyclic nucleotide- and calmodulin-regulated ion channel 5 && PF00520:Ion transport protein	Ion_trans
novel.616	-	R02	17672446	17672850	+	405	-	- && - && -	-
novel.617	-	R02	17781007	17783334	+	1846	-	- && Q8RXD4.1 RecName: Full=Protein BREAST CANCER SUSCEPTIBILITY 1 homolog; Short=AtBRCA1 && -	-
novel.618	-	R02	17894786	17895696	+	385	-	- && - && -	-
novel.619	-	R02	17992496	17993715	+	939	-	- && - && -	-
novel.620	-	R02	18257021	18257917	+	837	-	- && Q9LSS8.2 RecName: Full=Putative pumilio homolog 19; Short=APUM-19; Short=AtPUM19 && -	-
novel.621	-	R02	18268068	18271816	+	2674	-	- && - && -	-
novel.622	-	R02	18271973	18272966	+	914	-	- && - && -	-
novel.623	-	R02	18565847	18568082	+	1496	-	- && F4JIN3.1 RecName: Full=DnaJ protein ERDJ2B; AltName: Full=Chaperone protein dnaJ 29; Short=AtDjC29; Short=AtJ29; AltName: Full=Endoplasmic reticulum dnaJ domain-containing protein 2B; Short=AtERdj2B; AltName: Full=Translocation protein SEC63 homolog ERDJ2B && -	-
novel.624	-	R02	18775420	18783235	+	973	-	- && - && -	-
novel.625	-	R02	19107095	19108487	+	994	-	- && P36616.2 RecName: Full=Protein kinase dsk1; AltName: Full=Dis1-suppressing protein kinase && -	-
novel.626	-	R02	19140053	19143978	+	3712	-	- && O81767.2 RecName: Full=Pentatricopeptide repeat-containing protein At4g33990; AltName: Full=Protein EMBRYO DEFECTIVE 2758 && PF14432:DYW family of nucleic acid deaminases	-
novel.627	-	R02	19495793	19498279	+	2296	-	- && - && -	-
novel.628	-	R02	19523539	19526069	+	1126	-	- && Q41969.3 RecName: Full=Eukaryotic translation initiation factor 2 subunit beta; Short=eIF2-beta; AltName: Full=Protein EMBRYO DEFECTIVE 1401 && PF01873:Domain found in IF2B/IF5	-
novel.629	-	R02	19796841	19798209	+	1117	-	- && Q93ZH9.1 RecName: Full=Heptahelical transmembrane protein 1; AltName: Full=PAQR family protein HHP1 && PF03006:Haemolysin-III related	-
novel.630	-	R02	20288466	20289705	+	774	-	- && Q9S7X6.1 RecName: Full=Thermospermine synthase ACAULIS5 && PF17284:Spermidine synthase tetramerisation domain	-
novel.631	-	R02	20289793	20290460	+	586	-	- && Q9S7X6.1 RecName: Full=Thermospermine synthase ACAULIS5 && -	-
novel.632	-	R02	20297223	20297742	+	350	-	- && Q84WM9.2 RecName: Full=Elongation factor 1-beta 1; Short=EF-1-beta 1; AltName: Full=Elongation factor 1-beta' 1; Short=EF-1-beta' 1; AltName: Full=Elongation factor 1B-alpha 1; AltName: Full=eEF-1B alpha 1 && -	-
novel.633	-	R02	20297886	20298567	+	465	-	- && Q9SCX3.1 RecName: Full=Elongation factor 1-beta 2; Short=EF-1-beta 2; AltName: Full=Elongation factor 1-beta' 2; Short=EF-1-beta' 2; AltName: Full=Elongation factor 1B-alpha 2; AltName: Full=eEF-1B alpha 2 && PF00736:EF-1 guanine nucleotide exchange domain	-
novel.634	-	R02	20321346	20322311	+	763	-	- && - && -	-
novel.635	-	R02	20325761	20326438	+	557	-	- && - && -	-
novel.636	-	R02	20501191	20503911	+	1260	-	- && - && -	-
novel.637	-	R02	20955750	20956237	+	488	-	- && - && -	-
novel.638	-	R02	21047108	21048968	+	1364	-	- && Q9FJG2.1 RecName: Full=B3 domain-containing protein At5g18000 && PF02362:B3 DNA binding domain	B3
novel.639	-	R02	21510688	21511813	+	819	-	- && F4KGY6.1 RecName: Full=Protein REVEILLE 1 && -	-
novel.640	-	R02	22239586	22244209	+	631	-	- && - && -	-
novel.641	-	R02	23112788	23113677	+	416	-	- && Q5RC69.1 RecName: Full=Deoxycytidylate deaminase; AltName: Full=dCMP deaminase && -	-
novel.642	-	R02	23659814	23660055	+	242	-	- && - && -	-
novel.643	-	R02	24336999	24337999	+	1001	-	- && - && -	-
novel.644	-	R02	24373090	24373373	+	222	-	- && - && -	-
novel.645	-	R02	24580233	24581779	+	1131	-	- && - && -	-
novel.646	-	R02	24616809	24618007	+	1004	-	- && P03010.1 RecName: Full=Putative AC9 transposase && PF14372:Domain of unknown function (DUF4413)|PF05699:hAT family C-terminal dimerisation region	hATC
novel.647	-	R02	24695501	24696786	+	734	-	- && - && -	-
novel.648	-	R02	24896363	24898510	+	1581	-	- && Q9LTC0.1 RecName: Full=Probable receptor-like protein kinase At5g47070 && -	-
novel.649	-	R02	24932762	24933420	+	588	-	- && - && -	-
novel.650	-	R02	25185266	25188533	+	1118	-	- && - && -	-
novel.651	-	R02	25432767	25436603	+	1595	-	- && - && -	-
novel.652	-	R02	25725926	25727087	+	802	-	- && Q9ZSS6.1 RecName: Full=Threonine dehydratase biosynthetic, chloroplastic; AltName: Full=Threonine deaminase; Short=TD; Flags: Precursor && PF00585:C-terminal regulatory domain of Threonine dehydratase	-
novel.653	-	R02	26166448	26169685	+	445	-	- && - && -	-
novel.654	-	R02	26287497	26288867	+	1044	-	- && - && -	-
novel.655	-	R02	26383595	26385428	+	1208	-	- && - && -	-
novel.656	-	R02	26691941	26694596	+	1728	-	- && Q9FYC2.1 RecName: Full=Pheophorbide a oxygenase, chloroplastic; Short=AtPaO; Short=Pheide a oxygenase; AltName: Full=Accelerated cell death 1; AltName: Full=Lethal leaf-spot 1 homolog; Short=Lls1; Flags: Precursor && PF00355:Rieske [2Fe-2S] domain|PF08417:Pheophorbide a oxygenase	-
novel.657	-	R02	27369927	27370158	+	232	-	- && - && -	-
novel.658	-	R02	28426067	28428145	+	1283	-	- && - && -	-
novel.659	-	R02	28487916	28488581	+	416	-	- && - && -	-
novel.660	-	R02	28740709	28748788	+	795	-	- && - && -	-
novel.661	-	R02	28891494	28892699	+	1044	-	- && P21569.1 RecName: Full=Peptidyl-prolyl cis-trans isomerase; Short=PPIase; AltName: Full=Cyclophilin; AltName: Full=Cyclosporin A-binding protein; AltName: Full=Rotamase && PF00160:Cyclophilin type peptidyl-prolyl cis-trans isomerase/CLD	Pro_isomerase
novel.662	-	R02	29283908	29284547	+	568	-	- && - && -	-
novel.663	-	R02	29454264	29455429	+	723	-	- && - && -	-
novel.664	-	R02	29458216	29459030	+	639	-	- && - && -	-
novel.665	-	R02	29553128	29554578	+	911	-	- && F6HQ26.1 RecName: Full=U1 small nuclear ribonucleoprotein C; Short=U1 snRNP C; Short=U1-C; Short=U1C && PF06220:U1 zinc finger	-
novel.666	-	R02	30211928	30213840	+	1913	-	- && - && -	-
novel.667	-	R02	30333761	30334155	+	312	-	- && - && -	-
novel.668	-	R02	30411785	30414834	+	2162	-	- && Q8GXZ3.1 RecName: Full=Serine/threonine-protein kinase At5g01020 && PF07714:Protein tyrosine and serine/threonine kinase	Pkinase_Tyr
novel.669	-	R02	30526284	30528132	+	638	-	- && - && -	-
novel.670	-	R02	30572304	30575076	+	402	-	- && - && -	-
novel.671	-	R02	30993329	30993878	+	472	-	- && - && -	-
novel.672	-	R02	31159045	31161670	+	2546	-	- && Q8VYW2.1 RecName: Full=Inactive beta-amylase 9; AltName: Full=1,4-alpha-D-glucan maltohydrolase; AltName: Full=Inactive beta-amylase 3 && PF01373:Glycosyl hydrolase family 14	-
novel.673	-	R02	31592075	31592907	+	833	-	- && - && -	-
novel.674	-	R02	32257640	32258259	+	447	-	- && O22806.2 RecName: Full=Mitotic spindle checkpoint protein BUBR1; AltName: Full=BUB1-related protein 1 && PF08311:Mad3/BUB1 homology region 1	-
novel.675	-	R02	32459125	32460411	+	951	-	- && - && -	-
novel.676	-	R02	32493908	32495389	+	1052	-	- && - && -	-
novel.677	-	R02	32570018	32570607	+	336	-	- && - && -	-
novel.678	-	R02	32717995	32719200	+	1206	-	- && - && -	-
novel.679	-	R02	32783859	32784405	+	306	-	- && - && -	-
novel.680	-	R02	32839777	32840327	+	551	-	- && - && -	-
novel.681	-	R02	33020660	33020965	+	207	-	- && - && -	-
novel.682	-	R02	33433659	33434381	+	528	-	- && - && -	-
novel.683	-	R02	33584206	33585781	+	814	-	- && - && -	-
novel.684	-	R02	33871665	33872072	+	408	-	- && Q9SVJ9.1 RecName: Full=F-box/kelch-repeat protein At4g38940 && PF00646:F-box domain	F-box
novel.685	-	R02	34462546	34464737	+	1597	-	- && - && -	-
novel.686	-	R02	34478937	34479537	+	601	-	- && - && -	-
novel.687	-	R02	34480117	34482380	+	1867	-	- && - && -	-
novel.688	-	R02	34744560	34746240	+	1153	-	- && - && -	-
novel.689	-	R02	34868385	34870968	+	2141	-	- && F4I114.1 RecName: Full=Probable serine/threonine-protein kinase At1g09600 && PF00069:Protein kinase domain	Pkinase
novel.690	-	R02	35520778	35522611	+	1388	-	- && - && -	-
novel.691	-	R02	35906545	35908331	+	1176	-	- && Q66L33.1 RecName: Full=Protein MAK16 homolog A; AltName: Full=MAK16-like protein A [Xenopus laevis] && -	-
novel.692	-	R02	35909118	35910530	+	748	-	- && Q9CAB6.1 RecName: Full=Ubiquitin-conjugating enzyme E2 variant 1B; Short=Ubc enzyme variant 1B; AltName: Full=Protein MMS ZWEI HOMOLOG 2 && PF00179:Ubiquitin-conjugating enzyme	UQ_con
novel.693	-	R02	35922192	35923563	+	698	-	- && Q9CAB7.1 RecName: Full=Probable peroxygenase 4; Short=AtPXG4; AltName: Full=Caleosin-4 && PF05042:Caleosin related protein	-
novel.694	-	R02	35960547	35960795	+	249	-	- && - && -	-
novel.695	-	R02	36094711	36096545	+	1406	-	- && - && -	-
novel.696	-	R02	36239936	36241469	+	1387	-	- && - && -	-
novel.697	-	R02	36433214	36433679	+	466	-	- && - && -	-
novel.698	-	R02	36438500	36439302	+	271	-	- && Q54TR4.1 RecName: Full=Coiled-coil domain-containing protein 130 homolog && -	-
novel.699	-	R02	36587509	36589282	+	483	-	- && - && -	-
novel.700	-	R02	37191385	37193116	+	1100	-	- && - && -	-
novel.701	-	R02	37238256	37240213	+	1267	-	- && - && -	-
novel.702	-	R02	37383995	37385742	+	922	-	- && Q9C6B8.1 RecName: Full=Auxin efflux carrier component 1; AltName: Full=Protein PIN-FORMED; Short=AtPIN1 && PF03547:Membrane transport protein	-
novel.703	-	R02	37438295	37439550	+	1179	-	- && - && -	-
novel.704	-	R02	37536828	37537567	+	384	-	- && - && -	-
novel.705	-	R02	38019757	38020065	+	309	-	- && - && -	-
novel.706	-	R02	38842228	38844548	+	1968	-	- && - && -	-
novel.707	-	R02	38977723	38980301	+	916	-	- && - && -	-
novel.708	-	R02	38982046	38984174	+	1533	-	- && Q94CA0.1 RecName: Full=Protein LAZ1 homolog 1; AltName: Full=Lazarus1 homolog 1; Flags: Precursor && -	-
novel.709	-	R02	39379047	39380771	+	1725	-	- && - && -	-
novel.710	-	R02	39670098	39673429	+	1891	-	- && Q9ZV88.1 RecName: Full=BES1/BZR1 homolog protein 4 && -	-
novel.711	-	R02	39825221	39826423	+	1128	-	- && O64530.1 RecName: Full=Thiosulfate/3-mercaptopyruvate sulfurtransferase 1, mitochondrial; AltName: Full=AtMST1; AltName: Full=Rhodanese homolog protein 1; Short=AtRDH1; AltName: Full=Sulfurtransferase 1; Short=AtStr1; Flags: Precursor && -	-
novel.712	-	R02	39863757	39864490	+	572	-	- && - && -	-
novel.713	-	R02	39974591	39975408	+	609	-	- && Q94KK7.1 RecName: Full=Syntaxin-52; Short=AtSYP52 && -	-
novel.714	-	R02	39978424	39979270	+	590	-	- && Q94KK7.1 RecName: Full=Syntaxin-52; Short=AtSYP52 && -	-
novel.715	-	R02	40024482	40025614	+	987	-	- && Q9SAH5.1 RecName: Full=Phosphatidyl-N-methylethanolamine N-methyltransferase; AltName: Full=Phospholipid methyltransferase; Short=PLMT && PF04191:Phospholipid methyltransferase	-
novel.716	-	R02	40186209	40188767	+	841	-	- && Q9XI29.2 RecName: Full=Uncharacterized protein At1g15400 && -	-
novel.717	-	R02	40288241	40289841	+	960	-	- && Q24JK4.1 RecName: Full=DNA-repair protein XRCC1; Short=AtXRCC1; AltName: Full=Homolog of X-ray repair cross complementing 1 && -	-
novel.718	-	R02	40401976	40403673	+	1227	-	- && Q9M8N2.1 RecName: Full=Ribonuclease 3-like protein 1; AltName: Full=Ribonuclease III-like protein 1; Short=RNase III-like protein 1; AltName: Full=Ribonuclease three-like protein 1 && -	-
novel.719	-	R02	235648	236324	-	462	-	- && - && -	-
novel.720	-	R02	237187	238591	-	973	-	- && O80327.1 RecName: Full=Thaumatin-like protein 1; Flags: Precursor && -	-
novel.721	-	R02	255998	256969	-	699	-	- && F4JUI3.1 RecName: Full=Protein BASIC PENTACYSTEINE5; Short=AtBPC5; AltName: Full=GAGA-motif binding transcriptional activator BBR/BPC5 && -	-
novel.722	-	R02	257138	258296	-	564	-	- && F4JUI3.1 RecName: Full=Protein BASIC PENTACYSTEINE5; Short=AtBPC5; AltName: Full=GAGA-motif binding transcriptional activator BBR/BPC5 && -	-
novel.723	-	R02	307862	309031	-	292	-	- && - && -	-
novel.724	-	R02	315725	316615	-	753	-	- && F4JVB8.1 RecName: Full=Protein RADIALIS-like 1; Short=AtRL1; Short=Protein RAD-like 1; AltName: Full=Protein RADIALIS-LIKE SANT/MYB 2; Short=Protein RSM2 && -	-
novel.725	-	R02	657308	658962	-	1339	-	- && Q9LFP3.2 RecName: Full=Probable glycosyltransferase At5g11130 && -	-
novel.726	-	R02	881464	882666	-	773	-	- && Q42381.1 RecName: Full=Probable N-acetyltransferase HLS1; AltName: Full=Protein CONSTITUTIVE PHOTOMORPHOGENIC 3; AltName: Full=Protein HOOKLESS 1; AltName: Full=Protein UNUSUAL SUGAR RESPONSE 2 && PF00583:Acetyltransferase (GNAT) family	Acetyltransf_1
novel.727	-	R02	1166073	1166531	-	228	-	- && - && -	-
novel.728	-	R02	1565726	1566555	-	830	-	- && - && -	-
novel.729	-	R02	2018189	2018935	-	562	-	- && Q9SW44.1 RecName: Full=DEAD-box ATP-dependent RNA helicase 16 && -	-
novel.730	-	R02	2019025	2021462	-	1492	-	- && Q9SW44.1 RecName: Full=DEAD-box ATP-dependent RNA helicase 16 && PF00270:DEAD/DEAH box helicase	DEAD
novel.731	-	R02	2253119	2254888	-	943	-	- && - && -	-
novel.732	-	R02	2312695	2317925	-	4079	-	- && F4JCU0.2 RecName: Full=SUPPRESSOR OF ABI3-5; AltName: Full=REQUIRED FOR SNC4-1D protein 1; AltName: Full=Splicing factor SUA && PF01585:G-patch domain	G-patch
novel.733	-	R02	2425958	2426538	-	581	-	- && - && -	-
novel.734	-	R02	2487466	2489226	-	1321	-	- && - && -	-
novel.735	-	R02	2498850	2499273	-	424	-	- && - && -	-
novel.736	-	R02	2833357	2834708	-	783	-	- && Q9LU21.1 RecName: Full=Photosynthetic NDH subunit of subcomplex B 3, chloroplastic; Short=Protein PnsB3; AltName: Full=NDH-DEPENDENT CYCLIC ELECTRON FLOW 4; Flags: Precursor && PF00111:2Fe-2S iron-sulfur cluster binding domain	Fer2
novel.737	-	R02	2926780	2928481	-	1335	-	- && Q9SUV1.1 RecName: Full=Adenine nucleotide transporter BT1, chloroplastic/mitochondrial; AltName: Full=Protein BRITTLE 1 homolog; Short=AtBT1; AltName: Full=Protein EMBRYO DEFECTIVE 104; AltName: Full=Protein EMBRYO DEFECTIVE 42; AltName: Full=Protein SODIUM HYPERSENSITIVE 1; Flags: Precursor && -	-
novel.738	-	R02	2937920	2940936	-	2205	-	- && - && PF03398:Regulator of Vps4 activity in the MVB pathway	-
novel.739	-	R02	2995471	2996294	-	449	-	- && - && -	-
novel.740	-	R02	3002407	3006772	-	2758	-	- && - && PF00787:PX domain	PX
novel.741	-	R02	3131535	3132676	-	203	-	- && - && -	-
novel.742	-	R02	3147383	3148252	-	432	-	- && - && -	-
novel.743	-	R02	3149663	3151541	-	921	-	- && - && -	-
novel.744	-	R02	3153780	3156094	-	2043	-	- && - && -	-
novel.745	-	R02	3278691	3280441	-	1667	-	- && - && -	-
novel.746	-	R02	3328485	3329863	-	1013	-	- && F4KDH9.1 RecName: Full=FIP1[V]-like protein; Short=AtFIP1(V); AltName: Full=Factor interacting with poly(A) polymerase 1-like 5; Short=AtFIPS5; AltName: Full=Protein HOMOLOG OF YEAST FIP1 [V] && -	-
novel.747	-	R02	3541918	3544257	-	1824	-	- && - && -	-
novel.748	-	R02	3903124	3904489	-	849	-	- && - && -	-
novel.749	-	R02	3941887	3943232	-	1181	-	- && Q9SZQ5.1 RecName: Full=WD repeat-containing protein VIP3; AltName: Full=Protein BOUQUET-1; Short=boq-1; AltName: Full=Protein SKI8 homolog; AltName: Full=Protein VERNALIZATION INDEPENDENCE 3; AltName: Full=Protein ZWERGERL; Short=zwg && PF00400:WD domain, G-beta repeat	WD40
novel.750	-	R02	4016621	4017890	-	949	-	- && Q9SU92.1 RecName: Full=Inorganic pyrophosphatase 3; Short=AtPPsPase3; Short=PPi phosphatase 3; Short=Pyrophosphate-specific phosphatase 3 && PF06888:Putative Phosphatase	-
novel.751	-	R02	4018466	4019549	-	558	-	- && Q9SU94.1 RecName: Full=Protein arginine N-methyltransferase 1.1; Short=AtPRMT11; AltName: Full=Arginine methyltransferase pam1; AltName: Full=Histone-arginine N-methyltransferase PRMT11 && -	-
novel.752	-	R02	4019657	4020741	-	660	-	- && Q9SU94.1 RecName: Full=Protein arginine N-methyltransferase 1.1; Short=AtPRMT11; AltName: Full=Arginine methyltransferase pam1; AltName: Full=Histone-arginine N-methyltransferase PRMT11 && -	-
novel.753	-	R02	4078507	4079648	-	795	-	- && Q42449.1 RecName: Full=Profilin-1; AltName: Allergen=Ara t 8 && PF00235:Profilin	-
novel.754	-	R02	4224345	4226787	-	1558	-	- && Q9SZD4.1 RecName: Full=26S proteasome regulatory subunit 4 homolog A; AltName: Full=26S proteasome AAA-ATPase subunit RPT2a; AltName: Full=26S proteasome subunit 4 homolog A; AltName: Full=Protein HALTED ROOT; AltName: Full=Regulatory particle triple-A ATPase subunit 2a && PF16450:Proteasomal ATPase OB C-terminal domain|PF00004:ATPase family associated with various cellular activities (AAA)	AAA
novel.755	-	R02	4250007	4253571	-	2751	-	- && Q9SZD1.1 RecName: Full=Protein tesmin/TSO1-like CXC 5; Short=AtTCX5 && -	-
novel.756	-	R02	4341252	4342289	-	774	-	- && Q8GT73.2 RecName: Full=Transcription factor bHLH119; AltName: Full=Basic helix-loop-helix protein 119; Short=AtbHLH119; Short=bHLH 119; AltName: Full=Transcription factor EN 104; AltName: Full=bHLH transcription factor bHLH119 && -	-
novel.757	-	R02	4605582	4605891	-	310	-	- && - && -	-
novel.758	-	R02	4734062	4735910	-	1044	-	- && - && -	-
novel.759	-	R02	4736003	4737608	-	969	-	- && Q9T096.2 RecName: Full=Protein yippee-like At4g27745 && -	-
novel.760	-	R02	4757573	4759933	-	1124	-	- && Q9T091.2 RecName: Full=Vacuolar protein sorting-associated protein 26B; AltName: Full=Vesicle protein sorting 26B && PF03643:Vacuolar protein sorting-associated protein 26	-
novel.761	-	R02	4800557	4806813	-	1152	-	- && - && -	-
novel.762	-	R02	4912785	4913760	-	976	-	- && - && -	-
novel.763	-	R02	5280801	5281830	-	824	-	- && - && -	-
novel.764	-	R02	5403451	5406466	-	2575	-	- && P93002.1 RecName: Full=Regulatory protein NPR1; AltName: Full=BTB/POZ domain-containing protein NPR1; AltName: Full=Non-inducible immunity protein 1; Short=Nim1; AltName: Full=Nonexpresser of PR genes 1; AltName: Full=Salicylic acid insensitive 1; Short=Sai1 && PF00651:BTB/POZ domain	BTB
novel.765	-	R02	5567266	5573852	-	688	-	- && - && -	-
novel.766	-	R02	5631243	5636120	-	858	-	- && - && -	-
novel.767	-	R02	5632392	5633818	-	830	-	- && - && -	-
novel.768	-	R02	5636661	5638330	-	582	-	- && - && -	-
novel.769	-	R02	5647433	5649652	-	1258	-	- && Q9FEF8.1 RecName: Full=Probable mediator of RNA polymerase II transcription subunit 36b; AltName: Full=Histone-glutamine methyltransferase; AltName: Full=SKP1-interacting partner 7; AltName: Full=rRNA 2'-O-methyltransferase fibrillarin 1 && PF01269:Fibrillarin	-
novel.770	-	R02	6049993	6053367	-	1984	-	- && Q9SB50.1 RecName: Full=AP-4 complex subunit mu; AltName: Full=Adaptor protein complex AP-4 subunit mu; AltName: Full=Adaptor protein-4 mu-adaptin; AltName: Full=Adaptor-related protein complex 4 subunit mu; AltName: Full=At-muC-Ad; AltName: Full=Mu4-adaptin && -	-
novel.771	-	R02	6240557	6241239	-	524	-	- && - && -	-
novel.772	-	R02	6411526	6414377	-	1658	-	- && Q40784.1 RecName: Full=Putative glucose-6-phosphate 1-epimerase; AltName: Full=Putative D-hexose-6-phosphate mutarotase; AltName: Full=Putative apospory-associated protein C && PF01263:Aldose 1-epimerase	Aldose_epim
novel.773	-	R02	6515736	6517171	-	949	-	- && O64517.1 RecName: Full=Metacaspase-4; Short=AtMC4; AltName: Full=Metacaspase 2d; Short=AtMCP2d; AltName: Full=Metacaspase-7; Contains: RecName: Full=Metacaspase-4 subunit p20; Contains: RecName: Full=Metacaspase-4 subunit p10 && -	-
novel.774	-	R02	6588371	6596239	-	1711	-	- && - && -	-
novel.775	-	R02	6597773	6599041	-	834	-	- && - && -	-
novel.776	-	R02	6649085	6650074	-	663	-	- && O65479.2 RecName: Full=Putative cysteine-rich receptor-like protein kinase 20; Short=Cysteine-rich RLK20; Flags: Precursor && -	-
novel.777	-	R02	7016650	7017577	-	810	-	- && - && -	-
novel.778	-	R02	7047868	7048207	-	249	-	- && - && -	-
novel.779	-	R02	7054743	7056794	-	1349	-	- && O45145.2 RecName: Full=Alkaline ceramidase; Short=AlkCDase; AltName: Full=Alkaline N-acylsphingosine amidohydrolase; AltName: Full=Alkaline acylsphingosine deacylase && PF05875:Ceramidase	-
novel.780	-	R02	7104667	7105367	-	598	-	- && Q8L8L9.2 RecName: Full=Uncharacterized protein At4g22160 && -	-
novel.781	-	R02	7111768	7115218	-	798	-	- && Q8L8L9.2 RecName: Full=Uncharacterized protein At4g22160 && -	-
novel.782	-	R02	7618999	7620819	-	1569	-	- && - && -	-
novel.783	-	R02	7781704	7782277	-	500	-	- && A7XDQ9.1 RecName: Full=Hydroxyproline O-galactosyltransferase GALT2; Short=AtGALT2; AltName: Full=Beta-1,3-galactosyltransferase 20 && PF00337:Galactoside-binding lectin	-
novel.784	-	R02	8814766	8818007	-	1902	-	- && - && -	-
novel.785	-	R02	9074171	9074924	-	754	-	- && - && -	-
novel.786	-	R02	9527995	9529064	-	596	-	- && - && PF04774:Hyaluronan / mRNA binding family	-
novel.787	-	R02	9552496	9553112	-	298	-	- && Q84VV6.1 RecName: Full=Bifunctional adenosine 5'-phosphosulfate phosphorylase/adenylylsulfatase HINT4; Short=APS phosphorylase; AltName: Full=5'-adenylyl sulfate phosphorylase HINT4; AltName: Full=Adenylylsulfate:phosphate adenylyltransferase HINT4; AltName: Full=Histidine triad nucleotide-binding protein 4 && -	-
novel.788	-	R02	9561173	9564419	-	1365	-	- && Q8LB10.1 RecName: Full=ATP-dependent Clp protease proteolytic subunit-related protein 4, chloroplastic; Short=ClpR4; AltName: Full=Protein HAPPY ON NORFLURAZON 5; Flags: Precursor && -	-
novel.789	-	R02	9583176	9583447	-	272	-	- && Q9LV45.1 RecName: Full=Putative F-box protein At3g24580 && -	-
novel.790	-	R02	9669443	9670412	-	660	-	- && Q5I0K7.1 RecName: Full=UDP-N-acetylglucosamine transferase subunit ALG13 homolog; AltName: Full=Glycosyltransferase 28 domain-containing protein 1 && PF04101:Glycosyltransferase family 28 C-terminal domain	-
novel.791	-	R02	9673135	9674320	-	546	-	- && - && -	-
novel.792	-	R02	9680301	9682951	-	1524	-	- && Q8W4K5.1 RecName: Full=VAN3-binding protein; AltName: Full=Protein FORKED 1 && -	-
novel.793	-	R02	9864532	9865061	-	461	-	- && O04425.2 RecName: Full=Flowering time control protein FCA && -	-
novel.794	-	R02	10061903	10062627	-	534	-	- && - && -	-
novel.795	-	R02	10129845	10130985	-	913	-	- && - && -	-
novel.796	-	R02	10274203	10275129	-	759	-	- && Q3EAE5.1 RecName: Full=Putative F-box/FBD/LRR-repeat protein At4g00315 && -	-
novel.797	-	R02	10282595	10284839	-	938	-	- && Q8BP78.3 RecName: Full=Protein FRA10AC1 homolog && -	-
novel.798	-	R02	10285271	10288111	-	2570	-	- && - && PF05699:hAT family C-terminal dimerisation region	hATC
novel.799	-	R02	10540164	10542995	-	1733	-	- && - && -	-
novel.800	-	R02	11059235	11059614	-	380	-	- && - && -	-
novel.801	-	R02	11326410	11327081	-	672	-	- && - && -	-
novel.802	-	R02	11373921	11374623	-	597	-	- && F4IRQ5.1 RecName: Full=tRNA(His) guanylyltransferase 1 && PF04446:tRNAHis guanylyltransferase	-
novel.803	-	R02	11375293	11375833	-	354	-	- && - && -	-
novel.804	-	R02	11496836	11499369	-	1467	-	- && - && -	-
novel.805	-	R02	11546126	11547622	-	900	-	- && - && -	-
novel.806	-	R02	11881136	11882629	-	325	-	- && - && -	-
novel.807	-	R02	12002929	12004767	-	1699	-	- && Q9T0G7.1 RecName: Full=Histone-lysine N-methyltransferase family member SUVH9; AltName: Full=Histone H3-K9 methyltransferase 9; Short=H3-K9-HMTase 9; AltName: Full=Protein SET DOMAIN GROUP 22; AltName: Full=Suppressor of variegation 3-9 homolog protein 9; Short=Su(var)3-9 homolog protein 9 && -	-
novel.808	-	R02	12179779	12180092	-	235	-	- && - && -	-
novel.809	-	R02	12243985	12244564	-	556	-	- && F4KHH8.1 RecName: Full=Disease resistance protein RPS6; AltName: Full=Resistance to Pseudomonas syringae 6 && PF01582:TIR domain	TIR
novel.810	-	R02	12351380	12353238	-	1327	-	- && - && -	-
novel.811	-	R02	12422898	12424134	-	962	-	- && Q9ZW85.1 RecName: Full=3-isopropylmalate dehydratase small subunit 3; AltName: Full=AtLEUD3; AltName: Full=Isopropylmalate isomerase small subunit 3; Flags: Precursor && -	-
novel.812	-	R02	12558401	12559492	-	1011	-	- && Q55EX9.2 RecName: Full=Putative methyltransferase DDB_G0268948 && PF08241:Methyltransferase domain	Methyltransf_11
novel.813	-	R02	12689821	12691227	-	1304	-	- && Q43292.2 RecName: Full=60S ribosomal protein L37-2 && -	-
novel.814	-	R02	13020945	13023277	-	1332	-	- && Q8VY16.2 RecName: Full=Plastid division protein CDP1, chloroplastic; AltName: Full=ARC6-homolog protein; AltName: Full=Protein CHLOROPLAST DIVISION SITE POSITIONING 1; Short=AtCDP1; AltName: Full=Protein PARALOG OF ARC6; Flags: Precursor && -	-
novel.815	-	R02	13028002	13029910	-	1281	-	- && Q9C5A9.1 RecName: Full=ATP synthase subunit beta-3, mitochondrial; Flags: Precursor && PF00006:ATP synthase alpha/beta family, nucleotide-binding domain	ATP-synt_ab
novel.816	-	R02	13114501	13116988	-	1809	-	- && P68209.1 RecName: Full=Succinate--CoA ligase [ADP-forming] subunit alpha-1, mitochondrial; AltName: Full=Succinyl-CoA synthetase subunit alpha-1; Short=SCS-alpha-1; Flags: Precursor && PF00549:CoA-ligase	-
novel.817	-	R02	13628065	13629856	-	1098	-	- && Q9C909.1 RecName: Full=Glycine-rich RNA-binding protein 5, mitochondrial; Short=AtGR-RBP5; AltName: Full=AtRBG5; AltName: Full=Mitochondrial RNA-binding protein 2b; Short=At-mRBP2b; Flags: Precursor && PF00076:RNA recognition motif. (a.k.a. RRM, RBD, or RNP domain)	RRM_1
novel.818	-	R02	13754872	13756703	-	1192	-	- && P48622.1 RecName: Full=Temperature-sensitive sn-2 acyl-lipid omega-3 desaturase (ferredoxin), chloroplastic; AltName: Full=Temperature-sensitive omega-3 fatty acid desaturase 8, chloroplastic; Flags: Precursor && PF00487:Fatty acid desaturase|PF11960:Domain of unknown function (DUF3474)	-
novel.819	-	R02	14920417	14921612	-	933	-	- && - && -	-
novel.820	-	R02	15631679	15633703	-	1364	-	- && - && -	-
novel.821	-	R02	16469827	16471449	-	685	-	- && Q9FLN5.1 RecName: Full=V-type proton ATPase subunit e1; Short=V-ATPase subunit e1; AltName: Full=Vacuolar H(+)-ATPase subunit e isoform 1; AltName: Full=Vacuolar proton pump subunit e1 && PF05493:ATP synthase subunit H	-
novel.822	-	R02	16534363	16535775	-	963	-	- && - && -	-
novel.823	-	R02	16540744	16541107	-	242	-	- && - && -	-
novel.824	-	R02	16877625	16878652	-	818	-	- && - && -	-
novel.825	-	R02	17530752	17531279	-	327	-	- && - && -	-
novel.826	-	R02	17669872	17670846	-	883	-	- && Q9LVL9.1 RecName: Full=Methylesterase 18; Short=AtMES18 && -	-
novel.827	-	R02	18925582	18927881	-	1223	-	- && Q9M4U5.1 RecName: Full=Histone deacetylase HDT2; AltName: Full=Histone deacetylase 2b; Short=HD2b; AltName: Full=Zm-HD2b && -	-
novel.828	-	R02	18937969	18938336	-	279	-	- && - && -	-
novel.829	-	R02	19296280	19296872	-	593	-	- && - && -	-
novel.830	-	R02	19457481	19459108	-	933	-	- && - && -	-
novel.831	-	R02	19517319	19517833	-	336	-	- && - && -	-
novel.832	-	R02	19518201	19519817	-	1092	-	- && Q39238.1 RecName: Full=Serine/threonine-protein kinase TOUSLED && PF00069:Protein kinase domain	Pkinase
novel.833	-	R02	19519901	19522507	-	846	-	- && Q39238.1 RecName: Full=Serine/threonine-protein kinase TOUSLED && -	-
novel.834	-	R02	19527168	19527736	-	336	-	- && Q9C5K8.1 RecName: Full=Protein TIFY 3B; AltName: Full=Jasmonate ZIM domain-containing protein 12 && -	-
novel.835	-	R02	19527861	19528665	-	363	-	- && Q9C5K8.1 RecName: Full=Protein TIFY 3B; AltName: Full=Jasmonate ZIM domain-containing protein 12 && -	-
novel.836	-	R02	19608561	19608881	-	321	-	- && - && -	-
novel.837	-	R02	19610295	19612688	-	1618	-	- && - && -	-
novel.838	-	R02	19767744	19768272	-	439	-	- && - && -	-
novel.839	-	R02	19852281	19853699	-	619	-	- && - && -	-
novel.840	-	R02	20028485	20029159	-	217	-	- && - && -	-
novel.841	-	R02	20233269	20235970	-	678	-	- && Q3E9B4.1 RecName: Full=Transcription repressor OFP8; AltName: Full=Ovate family protein 8; Short=AtOFP8 && -	-
novel.842	-	R02	20496925	20498634	-	1474	-	- && - && -	-
novel.843	-	R02	20504700	20506221	-	1522	-	- && - && -	-
novel.844	-	R02	20953551	20955440	-	1533	-	- && - && -	-
novel.845	-	R02	21091328	21093414	-	1830	-	- && - && -	-
novel.846	-	R02	21808501	21814494	-	270	-	- && - && -	-
novel.847	-	R02	21897172	21897779	-	608	-	- && Q9SG02.1 RecName: Full=RNA-dependent RNA polymerase 6; Short=AtRDRP6; AltName: Full=Protein SILENCING DEFECTIVE 1; AltName: Full=Protein SUPPRESSOR OF GENE SILENCING 2; AltName: Full=RNA-directed RNA polymerase 6 && PF05183:RNA dependent RNA polymerase	-
novel.848	-	R02	22203054	22205288	-	1071	-	- && - && -	-
novel.849	-	R02	22283271	22285041	-	1251	-	- && Q8W4H1.1 RecName: Full=GATA transcription factor 26 && -	-
novel.850	-	R02	22640543	22641935	-	529	-	- && - && -	-
novel.851	-	R02	22646574	22647289	-	716	-	- && - && -	-
novel.852	-	R02	23280089	23281154	-	584	-	- && - && -	-
novel.853	-	R02	23466189	23466793	-	605	-	- && - && -	-
novel.854	-	R02	24292489	24305810	-	684	-	- && - && -	-
novel.855	-	R02	24681816	24687372	-	854	-	- && - && -	-
novel.856	-	R02	25160507	25161446	-	940	-	- && - && -	-
novel.857	-	R02	25211334	25221980	-	6738	-	- && - && -	-
novel.858	-	R02	25255795	25262188	-	1134	-	- && - && -	-
novel.859	-	R02	25320085	25321255	-	1171	-	- && - && -	-
novel.860	-	R02	25702172	25705938	-	1018	-	- && Q40392.1 RecName: Full=TMV resistance protein N && PF01582:TIR domain|PF00931:NB-ARC domain	TIR
novel.861	-	R02	25724613	25725126	-	420	-	- && - && -	-
novel.862	-	R02	26551313	26562471	-	315	-	- && Q8LA14.2 RecName: Full=Putative phytosulfokines 6; Short=AtPSK3_2; Short=AtPSK6; Contains: RecName: Full=Phytosulfokine-alpha-like; Short=PSK-alpha-like; Short=Phytosulfokine-a-like; Contains: RecName: Full=Phytosulfokine-beta; Short=PSK-beta; Short=Phytosulfokine-b; Flags: Precursor && PF06404:Phytosulfokine precursor protein (PSK)	-
novel.863	-	R02	26591181	26591894	-	626	-	- && - && -	-
novel.864	-	R02	26592264	26592684	-	350	-	- && - && -	-
novel.865	-	R02	27014562	27029539	-	207	-	- && - && -	-
novel.866	-	R02	28629410	28631527	-	1184	-	- && Q9SRT9.1 RecName: Full=UDP-arabinopyranose mutase 1; AltName: Full=Reversibly glycosylated polypeptide 1; Short=AtRGP1; AltName: Full=UDP-L-arabinose mutase 1 && PF03214:Reversibly glycosylated polypeptide	-
novel.867	-	R02	28875516	28876685	-	814	-	- && - && -	-
novel.868	-	R02	28913792	28915855	-	1685	-	- && Q9FLU7.1 RecName: Full=Putative F-box protein PP2-B12; AltName: Full=Protein PHLOEM PROTEIN 2-LIKE B12; Short=AtPP2-B12 && -	-
novel.869	-	R02	29514688	29516194	-	1064	-	- && - && -	-
novel.870	-	R02	29662002	29662778	-	695	-	- && - && -	-
novel.871	-	R02	29663974	29665150	-	709	-	- && - && -	-
novel.872	-	R02	30413765	30415953	-	1887	-	- && Q8GXZ3.1 RecName: Full=Serine/threonine-protein kinase At5g01020 && -	-
novel.873	-	R02	30493548	30495756	-	1357	-	- && - && -	-
novel.874	-	R02	30497276	30499390	-	1774	-	- && B9N1F9.2 RecName: Full=Probable bifunctional methylthioribulose-1-phosphate dehydratase/enolase-phosphatase E1; Includes: RecName: Full=Methylthioribulose-1-phosphate dehydratase; Short=MTRu-1-P dehydratase; Includes: RecName: Full=Enolase-phosphatase E1; AltName: Full=2,3-diketo-5-methylthio-1-phosphopentane phosphatase && -	-
novel.875	-	R02	30936386	30937908	-	1291	-	- && Q8LA16.1 RecName: Full=PHD finger protein ALFIN-LIKE 7; Short=Protein AL7 && PF12165:Alfin	-
novel.876	-	R02	31161138	31161973	-	478	-	- && - && -	-
novel.877	-	R02	31313382	31314450	-	949	-	- && - && -	-
novel.878	-	R02	31337608	31338697	-	650	-	- && - && -	-
novel.879	-	R02	31551832	31552192	-	271	-	- && - && PF05603:Protein of unknown function (DUF775)	-
novel.880	-	R02	31974994	31977829	-	310	-	- && - && -	-
novel.881	-	R02	32198207	32199150	-	618	-	- && - && -	-
novel.882	-	R02	32408448	32409401	-	453	-	- && - && -	-
novel.883	-	R02	32432308	32433293	-	882	-	- && - && -	-
novel.884	-	R02	32439331	32440882	-	1175	-	- && P27061.1 RecName: Full=Acid phosphatase 1; AltName: Full=Apase-1(1); Flags: Precursor && -	-
novel.885	-	R02	32745550	32747973	-	958	-	- && - && -	-
novel.886	-	R02	33077237	33079138	-	1212	-	- && - && -	-
novel.887	-	R02	33308996	33310371	-	1177	-	- && - && -	-
novel.888	-	R02	33974954	33978487	-	434	-	- && - && -	-
novel.889	-	R02	35124580	35125417	-	524	-	- && - && -	-
novel.890	-	R02	35432942	35434859	-	1441	-	- && Q9ZVM9.1 RecName: Full=Probable serine/threonine-protein kinase At1g54610 && -	-
novel.891	-	R02	35696511	35697979	-	298	-	- && - && -	-
novel.892	-	R02	36016701	36018488	-	1317	-	- && - && -	-
novel.893	-	R02	36430068	36431026	-	816	-	- && - && -	-
novel.894	-	R02	37045671	37050202	-	430	-	- && - && -	-
novel.895	-	R02	37258021	37258986	-	585	-	- && Q8L981.1 RecName: Full=Anaphase-promoting complex subunit 13; AltName: Full=Protein BONSAI && -	-
novel.896	-	R02	37436965	37438218	-	1035	-	- && - && -	-
novel.897	-	R02	37739538	37740667	-	1047	-	- && Q9LV90.1 RecName: Full=Flotillin-like protein 3; AltName: Full=Nodulin-like protein 3 && -	-
novel.898	-	R02	37754601	37755233	-	550	-	- && - && -	-
novel.899	-	R02	38039700	38041031	-	885	-	- && Q9FRL8.1 RecName: Full=Glutathione S-transferase DHAR2; AltName: Full=Chloride intracellular channel homolog 2; Short=CLIC homolog 2; AltName: Full=Glutathione-dependent dehydroascorbate reductase 2; Short=AtDHAR2; Short=CytDHAR; Short=GSH-dependent dehydroascorbate reductase 2 && PF13417:Glutathione S-transferase, N-terminal domain	-
novel.900	-	R02	38294071	38295077	-	673	-	- && Q8GSJ6.1 RecName: Full=Protein disulfide-isomerase LQY1, chloroplastic; AltName: Full=Protein LOW QUANTUM YIELD OF PHOTOSYSTEM II 1; Flags: Precursor && -	-
novel.901	-	R02	38863298	38864409	-	918	-	- && - && -	-
novel.902	-	R02	38977723	38978423	-	617	-	- && - && -	-
novel.903	-	R02	39604450	39605126	-	475	-	- && - && -	-
novel.904	-	R02	39826595	39833008	-	6414	-	- && - && -	-
novel.905	-	R02	40241167	40243156	-	1757	-	- && Q3EC97.1 RecName: Full=F-box/LRR-repeat protein 14 && -	-
novel.906	-	R02	40246337	40248673	-	1458	-	- && P29102.1 RecName: Full=3-isopropylmalate dehydrogenase, chloroplastic; Short=3-IPM-DH; Short=IMDH; AltName: Full=Beta-IPM dehydrogenase; Flags: Precursor && PF00180:Isocitrate/isopropylmalate dehydrogenase	-
novel.907	-	R02	40273316	40276451	-	398	-	- && - && -	-
novel.908	-	R02	40296933	40299073	-	1447	-	- && Q8LDB8.2 RecName: Full=E3 ubiquitin-protein ligase At1g63170; AltName: Full=RING finger protein At1g63170 && -	-
novel.909	-	R02	40402735	40405469	-	1893	-	- && Q38942.2 RecName: Full=Protein RAE1; AltName: Full=RNA export factor 1 && -	-
novel.910	-	R03	83751	85287	+	779	-	- && P81748.2 RecName: Full=Macrophage migration inhibitory factor homolog; Short=MIF; AltName: Full=L-dopachrome isomerase; AltName: Full=L-dopachrome tautomerase; AltName: Full=Phenylpyruvate tautomerase [Trichuris trichiura] && -	-
novel.911	-	R03	104831	106422	+	953	-	- && Q96540.1 RecName: Full=Ferritin-1, chloroplastic; Flags: Precursor && PF00210:Ferritin-like domain	Ferritin
novel.912	-	R03	351240	351933	+	555	-	- && - && PF10237:Probable N6-adenine methyltransferase	-
novel.913	-	R03	985554	988326	+	1458	-	- && Q9ZWQ9.1 RecName: Full=Flavonol synthase/flavanone 3-hydroxylase; AltName: Full=CitFLS; Short=FLS && PF03171:2OG-Fe(II) oxygenase superfamily	2OG-FeII_Oxy
novel.914	-	R03	1499217	1500448	+	905	-	- && Q93W54.1 RecName: Full=Protein-S-isoprenylcysteine O-methyltransferase B; Short=AtICMTB; AltName: Full=Isoprenylcysteine carboxylmethyltransferase B; AltName: Full=Prenylated protein carboxyl methyltransferase B; AltName: Full=Prenylcysteine carboxyl methyltransferase B && PF04140:Isoprenylcysteine carboxyl methyltransferase (ICMT) family	ICMT
novel.915	-	R03	1584720	1585662	+	565	-	- && Q27GK7.2 RecName: Full=Topless-related protein 4; AltName: Full=WUS-interacting protein 2 && -	-
novel.916	-	R03	1585809	1588207	+	1696	-	- && Q0WV90.3 RecName: Full=Topless-related protein 1; AltName: Full=Protein MODIFIER OF SNC1 10 && -	-
novel.917	-	R03	1599630	1600993	+	650	-	- && Q8LCQ3.3 RecName: Full=Transcription elongation factor SPT4 homolog 1 && PF06093:Spt4/RpoE2 zinc finger	-
novel.918	-	R03	1647138	1648245	+	948	-	- && - && -	-
novel.919	-	R03	1984886	1985896	+	515	-	- && - && -	-
novel.920	-	R03	2116229	2116605	+	311	-	- && - && -	-
novel.921	-	R03	2278230	2279551	+	703	-	- && - && PF04031:Las1-like	-
novel.922	-	R03	2279667	2280400	+	643	-	- && - && -	-
novel.923	-	R03	2450641	2451058	+	418	-	- && - && -	-
novel.924	-	R03	2704403	2706199	+	1145	-	- && Q7ZZ00.1 RecName: Full=Zinc finger protein 511 && -	-
novel.925	-	R03	2829440	2831501	+	1663	-	- && Q4F883.1 RecName: Full=Senescence-associated carboxylesterase 101; Flags: Precursor && PF01764:Lipase (class 3)	Lipase_3
novel.926	-	R03	3115985	3116654	+	576	-	- && - && -	-
novel.927	-	R03	3121892	3124331	+	955	-	- && - && -	-
novel.928	-	R03	3244613	3245453	+	583	-	- && O49453.1 RecName: Full=Uncharacterized protein At4g28440 && -	-
novel.929	-	R03	3254252	3256878	+	1581	-	- && P50027.1 RecName: Full=DnAJ-like protein slr0093 && -	-
novel.930	-	R03	3909134	3911654	+	1541	-	- && - && -	-
novel.931	-	R03	4013041	4014338	+	929	-	- && - && PF19031:First Longin domain of INTU, CCZ1 and HPS4	-
novel.932	-	R03	4163736	4165201	+	1121	-	- && F4IP13.1 RecName: Full=Protein SHOOT GRAVITROPISM 6 && -	-
novel.933	-	R03	4356426	4357682	+	1127	-	- && P27397.1 RecName: Full=18.0 kDa class I heat shock protein; AltName: Full=Clone DCHSP17.9 && -	-
novel.934	-	R03	4402361	4402981	+	534	-	- && - && -	-
novel.935	-	R03	4599161	4600309	+	874	-	- && - && -	-
novel.936	-	R03	4671138	4673362	+	1900	-	- && - && PF13456:Reverse transcriptase-like	-
novel.937	-	R03	4735836	4747751	+	4779	-	- && Q9FJH6.1 RecName: Full=ABC transporter F family member 1; Short=ABC transporter ABCF.1; Short=AtABCF1; AltName: Full=GCN20-type ATP-binding cassette protein GCN1 && PF00005:ABC transporter	ABC_tran
novel.938	-	R03	4925045	4925855	+	732	-	- && Q9FJE8.1 RecName: Full=Probable histone H2A.7; AltName: Full=HTA6 && PF16211:C-terminus of histone H2A|PF00125:Core histone H2A/H2B/H3/H4	Histone
novel.939	-	R03	4929161	4930375	+	670	-	- && P42798.2 RecName: Full=40S ribosomal protein S15a-1 && PF00410:Ribosomal protein S8	-
novel.940	-	R03	5177029	5177570	+	466	-	- && - && -	-
novel.941	-	R03	5261618	5272356	+	1754	-	- && O65458.2 RecName: Full=Beta-glucosidase 3; Short=AtBGLU3; Flags: Precursor && PF00232:Glycosyl hydrolase family 1	Glyco_hydro_1
novel.942	-	R03	5381893	5383040	+	906	-	- && Q9LVM2.1 RecName: Full=NAD(P)H-quinone oxidoreductase subunit N, chloroplastic; AltName: Full=NAD(P)H dehydrogenase subunit N; Short=NDH subunit N; Short=NDH-N; AltName: Full=NADH-plastoquinone oxidoreductase subunit N; Flags: Precursor && PF11909:NADH-quinone oxidoreductase cyanobacterial subunit N	-
novel.943	-	R03	5606876	5607356	+	212	-	- && - && -	-
novel.944	-	R03	5836237	5837097	+	519	-	- && P49689.3 RecName: Full=40S ribosomal protein S30 && PF04758:Ribosomal protein S30	Ribosomal_S30
novel.945	-	R03	6039981	6042449	+	2235	-	- && Q9FG74.1 RecName: Full=Serine/threonine-protein kinase D6PK; AltName: Full=D6 protein kinase; AltName: Full=Serine/threonine-protein kinase AGC1-1; AltName: Full=Serine/threonine-protein kinase AtPK64 && PF00069:Protein kinase domain	Pkinase
novel.946	-	R03	6401704	6401953	+	250	-	- && - && -	-
novel.947	-	R03	6732568	6733103	+	369	-	- && - && -	-
novel.948	-	R03	7343866	7345072	+	1207	-	- && - && -	-
novel.949	-	R03	7376326	7379422	+	2974	-	- && - && -	-
novel.950	-	R03	7526267	7529596	+	890	-	- && Q9LU64.1 RecName: Full=Superoxide dismutase [Fe] 2, chloroplastic; AltName: Full=Protein ALBINO OR PALE GREEN 8; AltName: Full=Protein FE SUPEROXIDE DISMUTASE 2; Flags: Precursor && PF00081:Iron/manganese superoxide dismutases, alpha-hairpin domain|PF02777:Iron/manganese superoxide dismutases, C-terminal domain	-
novel.951	-	R03	7607151	7610079	+	1370	-	- && Q94AG6.1 RecName: Full=S-adenosylmethionine carrier 1, chloroplastic/mitochondrial; AltName: Full=S-adenosylmethionine transporter 1; Short=AtSAMT1; Flags: Precursor && -	-
novel.952	-	R03	7687746	7688665	+	734	-	- && F4KHA8.1 RecName: Full=WAT1-related protein At5g40230 && -	-
novel.953	-	R03	7919043	7920862	+	1212	-	- && Q9M2K6.2 RecName: Full=PLASMODESMATA CALLOSE-BINDING PROTEIN 5; Short=AtPDCB5; AltName: Full=Glucan endo-1,3-beta-glucosidase-like protein 1; Flags: Precursor && -	-
novel.954	-	R03	7963403	7964277	+	875	-	- && - && -	-
novel.955	-	R03	8132840	8133217	+	378	-	- && - && -	-
novel.956	-	R03	8222589	8224864	+	1001	-	- && P42761.3 RecName: Full=Glutathione S-transferase F10; Short=AtGSTF10; AltName: Full=AtGSTF4; AltName: Full=GST class-phi member 10; AltName: Full=Protein EARLY RESPONSE TO DEHYDRATION 13 && PF02798:Glutathione S-transferase, N-terminal domain	GST_N
novel.957	-	R03	8812701	8813359	+	659	-	- && - && -	-
novel.958	-	R03	8946301	8947564	+	782	-	- && - && -	-
novel.959	-	R03	9297152	9299136	+	1212	-	- && O22812.2 RecName: Full=AT-hook motif nuclear-localized protein 10; AltName: Full=AT-hook protein 1 && -	-
novel.960	-	R03	9607605	9609226	+	1409	-	- && Q07204.1 RecName: Full=Fructose-1,6-bisphosphatase, chloroplastic; Short=FBPase; AltName: Full=D-fructose-1,6-bisphosphate 1-phosphohydrolase; Flags: Precursor && -	-
novel.961	-	R03	9662393	9663711	+	1319	-	- && - && -	-
novel.962	-	R03	9827162	9827570	+	299	-	- && - && -	-
novel.963	-	R03	10149535	10150515	+	475	-	- && P49636.2 RecName: Full=Ubiquitin-60S ribosomal protein L40; Contains: RecName: Full=Ubiquitin; Contains: RecName: Full=60S ribosomal protein L40; AltName: Full=CEP52; Flags: Precursor && PF01020:Ribosomal L40e family|PF00240:Ubiquitin family	ubiquitin
novel.964	-	R03	10161612	10162736	+	466	-	- && Q56WM6.1 RecName: Full=Rop guanine nucleotide exchange factor 14; Short=AtRopGEF14; AltName: Full=Rho of plants guanine nucleotide exchange factor 14 && PF03759:PRONE (Plant-specific Rop nucleotide exchanger)	DUF315
novel.965	-	R03	10419406	10420560	+	1155	-	- && - && -	-
novel.966	-	R03	10454707	10456796	+	1102	-	- && Q62348.1 RecName: Full=Translin; AltName: Full=Component 3 of promoter of RISC; Short=C3PO; AltName: Full=Testis/brain RNA-binding protein; Short=TB-RBP && PF01997:Translin family	-
novel.967	-	R03	10532274	10536641	+	1886	-	- && Q7PC87.1 RecName: Full=ABC transporter G family member 34; Short=ABC transporter ABCG.34; Short=AtABCG34; AltName: Full=Pleiotropic drug resistance protein 6 && -	-
novel.968	-	R03	10584067	10586163	+	1494	-	- && Q39043.2 RecName: Full=Mediator of RNA polymerase II transcription subunit 37f; AltName: Full=Heat shock 70 kDa protein 12; AltName: Full=Heat shock protein 70-12; Short=AtHsp70-12; AltName: Full=Luminal-binding protein 2; Short=AtBP2; Short=BiP2; Flags: Precursor && PF00012:Hsp70 protein	HSP70
novel.969	-	R03	10849090	10850026	+	937	-	- && - && -	-
novel.970	-	R03	10884677	10885072	+	265	-	- && - && -	-
novel.971	-	R03	10958565	10959069	+	246	-	- && - && -	-
novel.972	-	R03	11173529	11174403	+	694	-	- && - && -	-
novel.973	-	R03	11821845	11822421	+	501	-	- && - && -	-
novel.974	-	R03	11994328	11996456	+	1629	-	- && - && -	-
novel.975	-	R03	12171764	12173589	+	1026	-	- && O04209.1 RecName: Full=Clathrin light chain 2 && PF01086:Clathrin light chain	-
novel.976	-	R03	12514729	12515377	+	649	-	- && - && -	-
novel.977	-	R03	12572422	12574125	+	1622	-	- && O22203.1 RecName: Full=Cytochrome P450 98A3; AltName: Full=Protein REDUCED EPIDERMAL FLUORESCENCE 8; AltName: Full=p-coumaroylshikimate/quinate 3'-hydrolxylase; Short=C3'H && PF16845:Aspartic acid proteinase inhibitor|PF00067:Cytochrome P450	p450
novel.978	-	R03	13178652	13179418	+	767	-	- && Q8LA13.1 RecName: Full=DEAD-box ATP-dependent RNA helicase 11 && -	-
novel.979	-	R03	13533114	13533910	+	525	-	- && Q9ZW85.1 RecName: Full=3-isopropylmalate dehydratase small subunit 3; AltName: Full=AtLEUD3; AltName: Full=Isopropylmalate isomerase small subunit 3; Flags: Precursor && -	-
novel.980	-	R03	13759685	13760230	+	546	-	- && - && -	-
novel.981	-	R03	13933310	13940251	+	3167	-	- && Q67XN2.1 RecName: Full=Beta-glucosidase 8; Short=AtBGLU8; Flags: Precursor && PF00232:Glycosyl hydrolase family 1	Glyco_hydro_1
novel.982	-	R03	14212162	14224002	+	845	-	- && - && -	-
novel.983	-	R03	14985703	14987682	+	1893	-	- && - && -	-
novel.984	-	R03	15155785	15157452	+	1037	-	- && - && -	-
novel.985	-	R03	15756132	15758141	+	1259	-	- && - && -	-
novel.986	-	R03	15759351	15761404	+	1550	-	- && - && -	-
novel.987	-	R03	16015530	16016309	+	754	-	- && - && -	-
novel.988	-	R03	16815425	16816855	+	923	-	- && P0CH33.1 RecName: Full=Polyubiquitin 11; Contains: RecName: Full=Ubiquitin; Flags: Precursor && PF00240:Ubiquitin family	ubiquitin
novel.989	-	R03	17914020	17924998	+	831	-	- && - && -	-
novel.990	-	R03	17936626	17937643	+	749	-	- && Q9ZQH0.1 RecName: Full=Dephospho-CoA kinase; AltName: Full=AtCoaE; AltName: Full=Dephosphocoenzyme A kinase && -	-
novel.991	-	R03	18000543	18001992	+	923	-	- && Q8GVE5.1 RecName: Full=Tubby-like F-box protein 2; Short=AtTLP2 && -	-
novel.992	-	R03	18003308	18006301	+	2672	-	- && - && -	-
novel.993	-	R03	18140149	18143960	+	3812	-	- && - && -	-
novel.994	-	R03	19136506	19137551	+	713	-	- && - && -	-
novel.995	-	R03	20303521	20308470	+	406	-	- && - && -	-
novel.996	-	R03	20311532	20311991	+	460	-	- && - && -	-
novel.997	-	R03	20316770	20317204	+	435	-	- && Q6CQE5.2 RecName: Full=Protein TAR1 && -	-
novel.998	-	R03	20318042	20318442	+	401	-	- && - && -	-
novel.999	-	R03	20393841	20394244	+	404	-	- && - && -	-
novel.1000	-	R03	20647576	20655051	+	403	-	- && - && -	-
novel.1001	-	R03	21468198	21470514	+	1844	-	- && Q93ZV7.1 RecName: Full=La protein 1; Short=AtLa1 && -	-
novel.1002	-	R03	21609623	21610936	+	723	-	- && - && -	-
novel.1003	-	R03	21893430	21894264	+	835	-	- && - && -	-
novel.1004	-	R03	22081328	22082553	+	1226	-	- && O64474.2 RecName: Full=Putative cadmium/zinc-transporting ATPase HMA4; AltName: Full=Protein HEAVY METAL ATPASE 4; AltName: Full=Putative cadmium/zinc-transporting ATPase 2 && -	-
novel.1005	-	R03	22533844	22534550	+	596	-	- && - && -	-
novel.1006	-	R03	22579555	22580240	+	605	-	- && - && -	-
novel.1007	-	R03	22902725	22903376	+	513	-	- && - && -	-
novel.1008	-	R03	23322619	23322916	+	209	-	- && - && -	-
novel.1009	-	R03	23666474	23667977	+	473	-	- && - && -	-
novel.1010	-	R03	23673790	23675786	+	1280	-	- && Q9LRZ0.2 RecName: Full=Topless-related protein 2 && -	-
novel.1011	-	R03	24522870	24524965	+	1664	-	- && - && -	-
novel.1012	-	R03	25429034	25430031	+	752	-	- && - && -	-
novel.1013	-	R03	25477712	25481198	+	2525	-	- && Q9FHD7.1 RecName: Full=Probable serine/threonine-protein kinase At5g41260 && PF07714:Protein tyrosine and serine/threonine kinase	Pkinase_Tyr
novel.1014	-	R03	25532717	25533888	+	1172	-	- && O04603.1 RecName: Full=50S ribosomal protein L5, chloroplastic; Flags: Precursor && PF00673:ribosomal L5P family C-terminus|PF00281:Ribosomal protein L5	-
novel.1015	-	R03	25619341	25619911	+	493	-	- && - && -	-
novel.1016	-	R03	25669320	25670194	+	473	-	- && - && -	-
novel.1017	-	R03	26032955	26036229	+	2055	-	- && - && PF13456:Reverse transcriptase-like	-
novel.1018	-	R03	26141883	26144663	+	1005	-	- && - && -	-
novel.1019	-	R03	26672892	26674236	+	351	-	- && Q9VU02.1 RecName: Full=Probable small nuclear ribonucleoprotein Sm D1; Short=Sm-D1; AltName: Full=snRNP core protein D1 && -	-
novel.1020	-	R03	92910	94906	-	1554	-	- && Q8RXQ1.1 RecName: Full=Protein trichome birefringence-like 35 && -	-
novel.1021	-	R03	131945	133951	-	1147	-	- && - && -	-
novel.1022	-	R03	298798	299537	-	595	-	- && P56172.1 RecName: Full=Metallothionein-like protein type 2, MT2-28 [Brassica juncea] && PF01439:Metallothionein	-
novel.1023	-	R03	333924	334507	-	335	-	- && Q9SF57.1 RecName: Full=Dolichyl-diphosphooligosaccharide--protein glycosyltransferase subunit 4C && -	-
novel.1024	-	R03	363612	364683	-	1072	-	- && - && -	-
novel.1025	-	R03	764274	765761	-	864	-	- && - && -	-
novel.1026	-	R03	777913	779061	-	574	-	- && Q94BT9.2 RecName: Full=Copper transport protein ATX1; AltName: Full=Copper chaperone ATX1 && PF00403:Heavy-metal-associated domain	HMA
novel.1027	-	R03	821206	822815	-	1030	-	- && Q54JK4.1 RecName: Full=Charged multivesicular body protein 5; AltName: Full=Vacuolar protein-sorting-associated protein 60 && PF03357:Snf7	ESCRT-III
novel.1028	-	R03	845018	846838	-	1626	-	- && Q9FF80.1 RecName: Full=Histone-lysine N-methyltransferase, H3 lysine-9 specific SUVH1; AltName: Full=Histone H3-K9 methyltransferase 1; Short=H3-K9-HMTase 1; AltName: Full=Protein SET DOMAIN GROUP 32; AltName: Full=Suppressor of variegation 3-9 homolog protein 1; Short=Su(var)3-9 homolog protein 1 && PF05033:Pre-SET motif	Pre-SET
novel.1029	-	R03	921437	924215	-	2055	-	- && Q9ASX5.1 RecName: Full=Uncharacterized aarF domain-containing protein kinase At5g05200, chloroplastic; Flags: Precursor && -	-
novel.1030	-	R03	991786	993652	-	1121	-	- && Q4FZX7.1 RecName: Full=Signal recognition particle receptor subunit beta; Short=SR-beta && PF09439:Signal recognition particle receptor beta subunit	-
novel.1031	-	R03	1003996	1007046	-	2015	-	- && Q9FFK3.1 RecName: Full=Probable zinc metalloprotease EGY2, chloroplastic; AltName: Full=Protein ETHYLENE-DEPENDENT GRAVITROPISM-DEFICIENT AND YELLOW-GREEN 2; Flags: Precursor && -	-
novel.1032	-	R03	1348629	1350235	-	1010	-	- && P33543.1 RecName: Full=Putative kinase-like protein TMKL1; Flags: Precursor && PF07714:Protein tyrosine and serine/threonine kinase	Pkinase_Tyr
novel.1033	-	R03	1523824	1525780	-	1293	-	- && - && -	-
novel.1034	-	R03	1688688	1690319	-	788	-	- && Q749B4.1 RecName: Full=50S ribosomal protein L17 && PF01196:Ribosomal protein L17	-
novel.1035	-	R03	1691258	1692712	-	835	-	- && Q6LA42.2 RecName: Full=Two-component response regulator-like APRR5; AltName: Full=Pseudo-response regulator 5 && -	-
novel.1036	-	R03	2034522	2034864	-	217	-	- && - && -	-
novel.1037	-	R03	2242240	2243992	-	1158	-	- && - && -	-
novel.1038	-	R03	2356070	2358120	-	1186	-	- && Q9LXV5.1 RecName: Full=Nuclear transcription factor Y subunit A-1; Short=AtNF-YA-1; AltName: Full=Protein EMBRYO DEFECTIVE 2220; AltName: Full=Transcriptional activator HAP2A && PF02045:CCAAT-binding transcription factor (CBF-B/NF-YA) subunit B	CBFB_NFYA
novel.1039	-	R03	2707563	2709793	-	1959	-	- && Q9FMT4.1 RecName: Full=SWI/SNF complex component SNF12 homolog && PF02201:SWIB/MDM2 domain	-
novel.1040	-	R03	2723878	2725307	-	952	-	- && Q9H2J4.1 RecName: Full=Phosducin-like protein 3; AltName: Full=HTPHLP; AltName: Full=PhPL3; AltName: Full=Viral IAP-associated factor 1; Short=VIAF-1 && -	-
novel.1041	-	R03	2732826	2733788	-	769	-	- && P42732.1 RecName: Full=30S ribosomal protein S13, chloroplastic; AltName: Full=CS13; Flags: Precursor && PF00416:Ribosomal protein S13/S18	-
novel.1042	-	R03	2815711	2817370	-	999	-	- && P54904.1 RecName: Full=Pyrroline-5-carboxylate reductase; Short=P5C reductase; Short=P5CR; AltName: Full=Protein EMBRYO DEFECTIVE 2772 && PF14748:Pyrroline-5-carboxylate reductase dimerisation	-
novel.1043	-	R03	2892057	2893292	-	1083	-	- && Q9FLP0.1 RecName: Full=65-kDa microtubule-associated protein 1; Short=AtMAP65-1 && -	-
novel.1044	-	R03	3182135	3183846	-	1379	-	- && Q9FFF2.1 RecName: Full=Ubiquitin carboxyl-terminal hydrolase && PF01088:Ubiquitin carboxyl-terminal hydrolase, family 1|PF18031:Ubiquitin carboxyl-terminal hydrolases	-
novel.1045	-	R03	3255630	3259474	-	2474	-	- && Q9SQX6.1 RecName: Full=Serine carboxypeptidase-like 7; Flags: Precursor && PF00450:Serine carboxypeptidase	Peptidase_S10
novel.1046	-	R03	3896347	3897439	-	794	-	- && - && -	-
novel.1047	-	R03	3900882	3902692	-	856	-	- && P29341.2 RecName: Full=Polyadenylate-binding protein 1; Short=PABP-1; Short=Poly(A)-binding protein 1 && PF00076:RNA recognition motif. (a.k.a. RRM, RBD, or RNP domain)	RRM_1
novel.1048	-	R03	4387918	4389477	-	1142	-	- && Q9C595.1 RecName: Full=YlmG homolog protein 2, chloroplastic; Short=AtYLMG2; AltName: Full=YGGT family protein YLMG2; Flags: Precursor && PF02325:YGGT family	-
novel.1049	-	R03	4433403	4434126	-	459	-	- && Q9C585.2 RecName: Full=Ubiquitin carboxyl-terminal hydrolase 8; AltName: Full=Deubiquitinating enzyme 8; Short=AtUBP8; AltName: Full=Ubiquitin thioesterase 8; AltName: Full=Ubiquitin-specific-processing protease 8 && -	-
novel.1050	-	R03	4516116	4517247	-	842	-	- && Q9FMR5.1 RecName: Full=Vesicle-associated membrane protein 714; Short=AtVAMP714 && PF13774:Regulated-SNARE-like domain|PF00957:Synaptobrevin	-
novel.1051	-	R03	4519490	4520822	-	1333	-	- && Q9FMR3.1 RecName: Full=NAC domain-containing protein 90; Short=ANAC090 && PF02365:No apical meristem (NAM) protein	NAM
novel.1052	-	R03	5042393	5043548	-	858	-	- && - && -	-
novel.1053	-	R03	5257636	5258597	-	797	-	- && Q67ZM7.2 RecName: Full=Farnesol kinase, chloroplastic; Flags: Precursor && -	-
novel.1054	-	R03	5426017	5427947	-	1442	-	- && Q00IB6.1 RecName: Full=RNA polymerase II C-terminal domain phosphatase-like 4; Short=FCP-like 4; AltName: Full=Carboxyl-terminal phosphatase-like 4; Short=AtCPL4; Short=CTD phosphatase-like 4 && -	-
novel.1055	-	R03	5986288	5987623	-	1061	-	- && O22609.2 RecName: Full=Protease Do-like 1, chloroplastic; AltName: Full=Protein DEGRADATION OF PERIPLASMIC PROTEINS 1; Short=DEGP PROTEASE 1; Flags: Precursor && -	-
novel.1056	-	R03	6026052	6027416	-	1005	-	- && A5WWA0.2 RecName: Full=E3 ubiquitin-protein ligase ZNRF3; AltName: Full=Zinc/RING finger protein 3; Flags: Precursor && -	-
novel.1057	-	R03	6041375	6042449	-	1008	-	- && Q9FG74.1 RecName: Full=Serine/threonine-protein kinase D6PK; AltName: Full=D6 protein kinase; AltName: Full=Serine/threonine-protein kinase AGC1-1; AltName: Full=Serine/threonine-protein kinase AtPK64 && PF00069:Protein kinase domain	Pkinase
novel.1058	-	R03	6332342	6337265	-	4454	-	- && P92555.1 RecName: Full=Uncharacterized mitochondrial protein AtMg01250; AltName: Full=ORF102 && PF13456:Reverse transcriptase-like	-
novel.1059	-	R03	6802471	6805917	-	2429	-	- && Q9FK07.1 RecName: Full=CLP protease regulatory subunit CLPX1, mitochondrial; Flags: Precursor && PF07724:AAA domain (Cdc48 subfamily)	-
novel.1060	-	R03	8048604	8051742	-	1363	-	- && Q84RD1.1 RecName: Full=MYB-like transcription factor ETC2; AltName: Full=Protein ENHANCER OF TRY AND CPC 2 && -	-
novel.1061	-	R03	8305416	8307050	-	1551	-	- && - && -	-
novel.1062	-	R03	8527820	8528789	-	886	-	- && - && -	-
novel.1063	-	R03	9140426	9143707	-	1785	-	- && Q56WD9.2 RecName: Full=3-ketoacyl-CoA thiolase 2, peroxisomal; AltName: Full=Acetyl-CoA acyltransferase 2; AltName: Full=Beta-ketothiolase 2; AltName: Full=Peroxisomal 3-oxoacyl-CoA thiolase 2; AltName: Full=Peroxisome defective protein 1; Flags: Precursor && PF00108:Thiolase, N-terminal domain|PF02803:Thiolase, C-terminal domain	Thiolase_N
novel.1064	-	R03	9195301	9196504	-	1116	-	- && - && -	-
novel.1065	-	R03	9207670	9209146	-	1477	-	- && O22788.1 RecName: Full=Probable peroxygenase 3; Short=AtPXG3; AltName: Full=Caleosin-3; AltName: Full=Protein RESPONSIVE TO DESICCATION 20 && -	-
novel.1066	-	R03	9563182	9565356	-	1461	-	- && B5X0N6.1 RecName: Full=K(+) efflux antiporter 6; Short=AtKEA6; Flags: Precursor && -	-
novel.1067	-	R03	9867822	9870331	-	1493	-	- && Q501B2.1 RecName: Full=bZIP transcription factor 16; Short=AtbZIP16 && PF00170:bZIP transcription factor	bZIP_1
novel.1068	-	R03	10062616	10064054	-	1439	-	- && - && -	-
novel.1069	-	R03	10650761	10653441	-	1541	-	- && - && -	-
novel.1070	-	R03	10690454	10694289	-	2919	-	- && Q9SLG0.2 RecName: Full=Nuclear transcription factor Y subunit B-1; Short=AtNF-YB-1; AltName: Full=Transcriptional activator HAP3A && -	-
novel.1071	-	R03	10757975	10758928	-	954	-	- && Q08466.3 RecName: Full=Casein kinase II subunit alpha-2; Short=CK II; AltName: Full=Casein kinase alpha 2; Short=AtCKA2; Flags: Precursor && -	-
novel.1072	-	R03	11816629	11816913	-	210	-	- && - && -	-
novel.1073	-	R03	11884952	11885503	-	326	-	- && - && -	-
novel.1074	-	R03	12181652	12182675	-	725	-	- && - && -	-
novel.1075	-	R03	12286857	12287346	-	385	-	- && - && PF05162:Ribosomal protein L41	-
novel.1076	-	R03	12455597	12457454	-	1682	-	- && O22969.1 RecName: Full=Uncharacterized protein At2g34160 && -	-
novel.1077	-	R03	12572422	12575808	-	2546	-	- && O22203.1 RecName: Full=Cytochrome P450 98A3; AltName: Full=Protein REDUCED EPIDERMAL FLUORESCENCE 8; AltName: Full=p-coumaroylshikimate/quinate 3'-hydrolxylase; Short=C3'H && PF16845:Aspartic acid proteinase inhibitor|PF00067:Cytochrome P450	p450
novel.1078	-	R03	12756391	12757261	-	369	-	- && - && -	-
novel.1079	-	R03	12779050	12781893	-	2154	-	- && - && -	-
novel.1080	-	R03	13667337	13668951	-	1530	-	- && - && -	-
novel.1081	-	R03	14033538	14035468	-	926	-	- && O80565.2 RecName: Full=Outer envelope pore protein 37, chloroplastic; AltName: Full=Chloroplastic outer envelope pore protein of 37 kDa; Short=AtOEP37; Flags: Precursor && -	-
novel.1082	-	R03	14977778	14978585	-	403	-	- && Q9SKE0.1 RecName: Full=Succinate dehydrogenase subunit 8, mitochondrial && -	-
novel.1083	-	R03	15070869	15073284	-	811	-	- && - && -	-
novel.1084	-	R03	15094418	15094990	-	387	-	- && Q9ZPX8.1 RecName: Full=Serine/arginine-rich splicing factor RS31A; Short=At-RS31A; Short=At-RSp31A; Short=AtRS31A; AltName: Full=Arginine/serine-rich splicing factor RS32; Short=At-RSp32 && -	-
novel.1085	-	R03	15693173	15695023	-	1449	-	- && - && -	-
novel.1086	-	R03	15710599	15715646	-	4362	-	- && - && -	-
novel.1087	-	R03	16015530	16016320	-	649	-	- && - && -	-
novel.1088	-	R03	16108983	16123901	-	316	-	- && - && -	-
novel.1089	-	R03	17523929	17524927	-	912	-	- && - && -	-
novel.1090	-	R03	17849185	17851467	-	2283	-	- && - && -	-
novel.1091	-	R03	17917904	17920171	-	1305	-	- && - && -	-
novel.1092	-	R03	17946994	17962312	-	857	-	- && - && -	-
novel.1093	-	R03	18371871	18372269	-	312	-	- && - && -	-
novel.1094	-	R03	19369872	19370512	-	501	-	- && - && -	-
novel.1095	-	R03	20126241	20127500	-	445	-	- && - && -	-
novel.1096	-	R03	20145447	20146357	-	323	-	- && - && -	-
novel.1097	-	R03	20291939	20292323	-	385	-	- && - && -	-
novel.1098	-	R03	20293992	20294204	-	213	-	- && - && -	-
novel.1099	-	R03	20303571	20308450	-	336	-	- && - && -	-
novel.1100	-	R03	20436663	20437955	-	1293	-	- && Q8TGM7.1 RecName: Full=Putative uncharacterized protein ART2; AltName: Full=Antisense to ribosomal RNA transcript protein 2 && -	-
novel.1101	-	R03	20547545	20547925	-	381	-	- && - && -	-
novel.1102	-	R03	20549006	20549367	-	362	-	- && - && -	-
novel.1103	-	R03	22018504	22019038	-	347	-	- && - && -	-
novel.1104	-	R03	22127049	22127356	-	221	-	- && - && -	-
novel.1105	-	R03	22442817	22443060	-	212	-	- && - && -	-
novel.1106	-	R03	22538164	22539211	-	585	-	- && - && -	-
novel.1107	-	R03	22635699	22637215	-	1097	-	- && - && -	-
novel.1108	-	R03	23357156	23358628	-	906	-	- && - && -	-
novel.1109	-	R03	24104762	24106410	-	1564	-	- && Q04836.1 RecName: Full=31 kDa ribonucleoprotein, chloroplastic; AltName: Full=RNA-binding protein 1/2/3; Short=AtRBP33; AltName: Full=RNA-binding protein CP31A; AltName: Full=RNA-binding protein RNP-T; AltName: Full=RNA-binding protein cp31; Flags: Precursor && -	-
novel.1110	-	R03	24721759	24723340	-	1157	-	- && P12173.1 RecName: Full=Uncharacterized protein ycf68; AltName: Full=ORF133 >Q6ENB7.1 RecName: Full=Uncharacterized protein ycf68; AltName: Full=ORF133 >P0C305.1 RecName: Full=Uncharacterized protein ycf68 >P0C304.1 RecName: Full=Uncharacterized protein ycf68 && -	-
novel.1111	-	R03	24885403	24886024	-	433	-	- && - && -	-
novel.1112	-	R03	25461381	25462963	-	1204	-	- && - && -	-
novel.1113	-	R03	25495299	25497354	-	1620	-	- && Q9STX2.1 RecName: Full=3-oxo-Delta(4,5)-steroid 5-beta-reductase; AltName: Full=Delta(4)-3-oxosteroid 5-beta-reductase; AltName: Full=Delta-4,5-steroid 5-beta-reductase; Short=At5beta-StR; AltName: Full=Progesterone 5-beta-reductase; Short=5beta-POR; AltName: Full=Protein VEIN PATTERNING 1 && -	-
novel.1114	-	R03	25516489	25518523	-	1448	-	- && Q39024.2 RecName: Full=Mitogen-activated protein kinase 4; Short=AtMPK4; Short=MAP kinase 4 && PF00069:Protein kinase domain	Pkinase
novel.1115	-	R03	25708292	25708808	-	444	-	- && - && -	-
novel.1116	-	R03	25979201	25980350	-	665	-	- && - && -	-
novel.1117	-	R03	26043450	26044184	-	449	-	- && - && -	-
novel.1118	-	R03	26101068	26103823	-	527	-	- && - && -	-
novel.1119	-	R03	26546977	26550223	-	1601	-	- && Q0WRC9.1 RecName: Full=F-box protein SKIP17; AltName: Full=SKP1-interacting partner 17 && -	-
novel.1120	-	R04	233925	239027	+	2028	-	- && O48670.1 RecName: Full=Protein RER1A; Short=AtRER1A && PF03248:Rer1 family	-
novel.1121	-	R04	325441	326666	+	1121	-	- && - && -	-
novel.1122	-	R04	470044	471583	+	1264	-	- && - && -	-
novel.1123	-	R04	663499	664192	+	602	-	- && - && -	-
novel.1124	-	R04	782015	783258	+	893	-	- && P23322.2 RecName: Full=Oxygen-evolving enhancer protein 1, chloroplastic; Short=OEE1; AltName: Full=33 kDa subunit of oxygen evolving system of photosystem II; AltName: Full=33 kDa thylakoid membrane protein; AltName: Full=OEC 33 kDa subunit; Flags: Precursor && PF01716:Manganese-stabilising protein / photosystem II polypeptide	-
novel.1125	-	R04	868727	870245	+	1519	-	- && - && -	-
novel.1126	-	R04	1254136	1254492	+	260	-	- && - && -	-
novel.1127	-	R04	1400732	1401090	+	359	-	- && - && -	-
novel.1128	-	R04	1714028	1715725	+	1195	-	- && - && -	-
novel.1129	-	R04	1732114	1733255	+	899	-	- && - && -	-
novel.1130	-	R04	1973526	1974848	+	1134	-	- && - && -	-
novel.1131	-	R04	2105007	2107635	+	1719	-	- && Q9SZ53.1 RecName: Full=Probable protein phosphatase 2C 60; Short=AtPP2C60 && PF00481:Protein phosphatase 2C	PP2C
novel.1132	-	R04	2216047	2217468	+	1422	-	- && - && -	-
novel.1133	-	R04	2285039	2285944	+	523	-	- && - && -	-
novel.1134	-	R04	2749469	2753639	+	605	-	- && Q9SZR3.1 RecName: Full=Protein SMAX1-LIKE 4; Short=AtSMXL4; AltName: Full=Protein HEAT SHOCK PROTEIN-RELATED; Short=AtHSPR && -	-
novel.1135	-	R04	3074342	3075965	+	941	-	- && - && -	-
novel.1136	-	R04	3116878	3117181	+	205	-	- && - && -	-
novel.1137	-	R04	3574052	3575404	+	580	-	- && Q9SZ13.1 RecName: Full=V-type proton ATPase subunit e2; Short=V-ATPase subunit e2; AltName: Full=Vacuolar H(+)-ATPase subunit e isoform 2; AltName: Full=Vacuolar proton pump subunit e2 && PF05493:ATP synthase subunit H	-
novel.1138	-	R04	4057911	4060814	+	1834	-	- && Q93Y35.1 RecName: Full=26S proteasome non-ATPase regulatory subunit 6 homolog; AltName: Full=26S proteasome regulatory subunit RPN7; Short=AtRPN7; AltName: Full=26S proteasome regulatory subunit S10 homolog && PF10602:26S proteasome subunit RPN7	-
novel.1139	-	R04	4200108	4202025	+	1521	-	- && Q9STX1.1 RecName: Full=Acyl-CoA-binding domain-containing protein 3; Short=Acyl-CoA binding protein 3; Flags: Precursor && PF00887:Acyl CoA binding protein	-
novel.1140	-	R04	4208119	4209752	+	1583	-	- && P03360.1 RecName: Full=Pol polyprotein; Contains: RecName: Full=Reverse transcriptase/ribonuclease H; Short=RT; Contains: RecName: Full=Integrase; Short=IN && PF00665:Integrase core domain|PF13456:Reverse transcriptase-like	rve
novel.1141	-	R04	4236138	4237013	+	298	-	- && - && -	-
novel.1142	-	R04	4346279	4347629	+	728	-	- && Q0WWQ1.2 RecName: Full=Autophagy-related protein 3; AltName: Full=Autophagy-related E2-like conjugation enzyme ATG3; Short=AtAPG3; Short=Protein autophagy 3 && PF03987:Autophagocytosis associated protein, active-site domain	-
novel.1143	-	R04	4418184	4419283	+	1100	-	- && - && -	-
novel.1144	-	R04	4654215	4655962	+	931	-	- && Q2HIJ8.1 RecName: Full=Probable E3 ubiquitin-protein ligase RHB1A; AltName: Full=RING-H2 finger B1a; AltName: Full=RING-H2 zinc finger protein RHB1a && -	-
novel.1145	-	R04	4719783	4720442	+	576	-	- && - && -	-
novel.1146	-	R04	4887633	4889164	+	1447	-	- && Q96323.1 RecName: Full=Leucoanthocyanidin dioxygenase; Short=LDOX; Short=Leucocyanidin oxygenase; AltName: Full=Anthocyanidin synthase; Short=ANS; AltName: Full=Leucoanthocyanidin hydroxylase; AltName: Full=Protein TANNIN DEFICIENT SEED 4; Short=TDS4; AltName: Full=Protein TRANSPARENT TESTA 11; Short=TT11; AltName: Full=Protein TRANSPARENT TESTA 17; Short=TT17; AltName: Full=Protein TRANSPAR…	2OG-FeII_Oxy
novel.1147	-	R04	5075532	5075927	+	223	-	- && Q84WK4.1 RecName: Full=Carboxylesterase SOBER1; AltName: Full=Phospholipase A2 SOBER1; AltName: Full=Protein SUPPRESSOR OF AVRBST-ELICITED RESISTANCE 1 && PF02230:Phospholipase/Carboxylesterase	Abhydrolase_2
novel.1148	-	R04	5185927	5186529	+	571	-	- && - && -	-
novel.1149	-	R04	5425067	5426240	+	1084	-	- && - && -	-
novel.1150	-	R04	5460041	5462015	+	1704	-	- && Q8LG95.1 RecName: Full=Pentatricopeptide repeat-containing protein At4g21190; AltName: Full=Protein EMBRYO DEFECTIVE 1417 && -	-
novel.1151	-	R04	5540015	5544633	+	1436	-	- && - && -	-
novel.1152	-	R04	5928127	5928790	+	338	-	- && - && -	-
novel.1153	-	R04	5929021	5932198	+	1997	-	- && Q6Z8C8.1 RecName: Full=Cyclin-dependent kinase F-4; Short=CDKF;4; AltName: Full=Serine/threonine-protein kinase MHK-like protein 2 && PF00069:Protein kinase domain	Pkinase
novel.1154	-	R04	6296892	6299276	+	1527	-	- && Q8L7W0.1 RecName: Full=SH3 domain-containing protein 3 && PF14604:Variant SH3 domain	-
novel.1155	-	R04	6636635	6638226	+	1277	-	- && F4JIN3.1 RecName: Full=DnaJ protein ERDJ2B; AltName: Full=Chaperone protein dnaJ 29; Short=AtDjC29; Short=AtJ29; AltName: Full=Endoplasmic reticulum dnaJ domain-containing protein 2B; Short=AtERdj2B; AltName: Full=Translocation protein SEC63 homolog ERDJ2B && -	-
novel.1156	-	R04	6640540	6642063	+	768	-	- && O23515.1 RecName: Full=60S ribosomal protein L15-1 && PF00827:Ribosomal L15	-
novel.1157	-	R04	6785962	6786690	+	729	-	- && Q76NT9.1 RecName: Full=1-aminocyclopropane-1-carboxylate oxidase; Short=ACC oxidase; Short=Ddaco; AltName: Full=Ethylene-forming enzyme; Short=EFE >A6BM06.1 RecName: Full=1-aminocyclopropane-1-carboxylate oxidase; Short=ACC oxidase; Short=Dmaco; AltName: Full=Ethylene-forming enzyme; Short=EFE && -	-
novel.1158	-	R04	6868040	6869420	+	558	-	- && Q84VV6.1 RecName: Full=Bifunctional adenosine 5'-phosphosulfate phosphorylase/adenylylsulfatase HINT4; Short=APS phosphorylase; AltName: Full=5'-adenylyl sulfate phosphorylase HINT4; AltName: Full=Adenylylsulfate:phosphate adenylyltransferase HINT4; AltName: Full=Histidine triad nucleotide-binding protein 4 && -	-
novel.1159	-	R04	7011822	7013979	+	1223	-	- && Q9SU14.1 RecName: Full=Nudix hydrolase 7; Short=AtNUDT7; AltName: Full=ADP-ribose pyrophosphatase; AltName: Full=NADH pyrophosphatase; AltName: Full=Protein GROWTH FACTOR GENE 1 && PF00293:NUDIX domain	NUDIX
novel.1160	-	R04	7097333	7098042	+	495	-	- && - && -	-
novel.1161	-	R04	7386148	7389306	+	1471	-	- && Q5M721.2 RecName: Full=RNA pseudouridine synthase 5; AltName: Full=RNA pseudouridylate synthase 5; AltName: Full=RNA-uridine isomerase 5 && PF00849:RNA pseudouridylate synthase	-
novel.1162	-	R04	7541987	7543543	+	1019	-	- && - && -	-
novel.1163	-	R04	7544131	7544637	+	375	-	- && Q9SCZ4.1 RecName: Full=Receptor-like protein kinase FERONIA; AltName: Full=Protein SIRENE; Flags: Precursor && -	-
novel.1164	-	R04	7637159	7637888	+	642	-	- && - && -	-
novel.1165	-	R04	7674898	7677106	+	1677	-	- && - && -	-
novel.1166	-	R04	7773981	7775212	+	1100	-	- && - && -	-
novel.1167	-	R04	7814244	7816018	+	1503	-	- && - && -	-
novel.1168	-	R04	7820383	7825989	+	2286	-	- && P10978.1 RecName: Full=Retrovirus-related Pol polyprotein from transposon TNT 1-94; Includes: RecName: Full=Protease; Includes: RecName: Full=Reverse transcriptase; Includes: RecName: Full=Endonuclease && -	-
novel.1169	-	R04	7890331	7891941	+	1034	-	- && - && -	-
novel.1170	-	R04	7977403	7977642	+	240	-	- && - && -	-
novel.1171	-	R04	7986600	7993057	+	329	-	- && - && -	-
novel.1172	-	R04	8029874	8031334	+	762	-	- && Q8VY57.1 RecName: Full=ADP-ribosylation factor-like protein 8a; Short=AtARL8a; AltName: Full=ADP-ribosylation factor-like A1C; Short=AtARLA1C && PF00025:ADP-ribosylation factor family	Arf
novel.1173	-	R04	8158051	8158960	+	833	-	- && - && -	-
novel.1174	-	R04	8346930	8348370	+	563	-	- && O22912.1 RecName: Full=Probable cytochrome c oxidase subunit 5C-1; AltName: Full=Cytochrome c oxidase polypeptide Vc-1 && -	-
novel.1175	-	R04	8520645	8522377	+	1550	-	- && - && -	-
novel.1176	-	R04	8550021	8550685	+	556	-	- && Q41274.1 RecName: Full=Agamous-like MADS-box protein AGL8 homolog; Short=MADS B && -	-
novel.1177	-	R04	8772516	8774263	+	1265	-	- && - && -	-
novel.1178	-	R04	8796550	8797602	+	458	-	- && P57742.1 RecName: Full=Probable prefoldin subunit 5 && -	-
novel.1179	-	R04	9322789	9324150	+	1215	-	- && Q9LF64.1 RecName: Full=RING-H2 finger protein ATL52; AltName: Full=RING-type E3 ubiquitin transferase ATL52 && -	-
novel.1180	-	R04	9363302	9364744	+	880	-	- && - && -	-
novel.1181	-	R04	9630325	9631077	+	669	-	- && - && -	-
novel.1182	-	R04	9793214	9793733	+	454	-	- && - && -	-
novel.1183	-	R04	9851314	9852605	+	411	-	- && - && -	-
novel.1184	-	R04	10018879	10019239	+	361	-	- && - && -	-
novel.1185	-	R04	10405384	10405865	+	362	-	- && Q94F49.1 RecName: Full=Probable histone H2A.5; AltName: Full=HTA7 && PF00125:Core histone H2A/H2B/H3/H4|PF16211:C-terminus of histone H2A	Histone
novel.1186	-	R04	10788378	10789156	+	673	-	- && - && -	-
novel.1187	-	R04	11013828	11014524	+	697	-	- && - && -	-
novel.1188	-	R04	11023026	11023789	+	456	-	- && - && -	-
novel.1189	-	R04	11204883	11205742	+	496	-	- && - && -	-
novel.1190	-	R04	11262164	11263400	+	664	-	- && Q9FKC0.1 RecName: Full=60S ribosomal protein L13a-4 && PF00572:Ribosomal protein L13	-
novel.1191	-	R04	11320469	11321688	+	497	-	- && Q38936.2 RecName: Full=Peptidyl-prolyl cis-trans isomerase FKBP15-2; Short=PPIase FKBP15-2; AltName: Full=15 kDa FK506-binding protein; Short=15 kDa FKBP; AltName: Full=FK506-binding protein 15-2; Short=AtFKBP15-2; AltName: Full=FK506-binding protein 2-2; AltName: Full=Immunophilin FKBP15-2; AltName: Full=Rotamase; Flags: Precursor && PF00254:FKBP-type peptidyl-prolyl cis-trans isomerase	FKBP_C
novel.1192	-	R04	11459500	11459882	+	292	-	- && Q93XW5.1 RecName: Full=Nitrile-specifier protein 5; Short=AtNSP5 && -	-
novel.1193	-	R04	11692449	11696099	+	2682	-	- && Q8W486.1 RecName: Full=Uncharacterized protein At1g04910 && -	-
novel.1194	-	R04	12103594	12104765	+	1042	-	- && A4QLY2.1 RecName: Full=NAD(P)H-quinone oxidoreductase subunit 5, chloroplastic; AltName: Full=NAD(P)H dehydrogenase subunit 5; AltName: Full=NADH-plastoquinone oxidoreductase subunit 5 && PF00361:Proton-conducting membrane transporter|PF00662:NADH-Ubiquinone oxidoreductase (complex I), chain 5 N-terminus	-
novel.1195	-	R04	12121682	12124456	+	719	-	- && Q9LHA1.1 RecName: Full=Cytochrome P450 81D11 && PF00067:Cytochrome P450	p450
novel.1196	-	R04	12160514	12161758	+	956	-	- && - && -	-
novel.1197	-	R04	12208300	12211078	+	2507	-	- && - && -	-
novel.1198	-	R04	12482083	12486978	+	3859	-	- && Q9LVX1.1 RecName: Full=Zinc finger CCCH domain-containing protein 41; Short=AtC3H41 && PF00076:RNA recognition motif. (a.k.a. RRM, RBD, or RNP domain)	RRM_1
novel.1199	-	R04	12861970	12862880	+	911	-	- && - && -	-
novel.1200	-	R04	13311673	13312487	+	741	-	- && - && -	-
novel.1201	-	R04	13566289	13567827	+	1539	-	- && - && -	-
novel.1202	-	R04	13777193	13779382	+	696	-	- && Q9SI54.1 RecName: Full=Sm-like protein LSM7; Short=AtLSM7; AltName: Full=Protein EMBRYO DEFECTIVE 2816; AltName: Full=U6 snRNA-associated Sm-like protein LSM7 && -	-
novel.1203	-	R04	13839901	13840997	+	1097	-	- && - && -	-
novel.1204	-	R04	13841756	13842381	+	626	-	- && - && -	-
novel.1205	-	R04	14198155	14198860	+	706	-	- && Q9S9U1.1 RecName: Full=L-type lectin-domain containing receptor kinase VII.1; Short=LecRK-VII.1; Flags: Precursor && PF00139:Legume lectin domain	-
novel.1206	-	R04	14203198	14203971	+	699	-	- && - && -	-
novel.1207	-	R04	14669249	14670977	+	919	-	- && - && -	-
novel.1208	-	R04	14761387	14762223	+	226	-	- && - && -	-
novel.1209	-	R04	14924168	14928908	+	1548	-	- && - && -	-
novel.1210	-	R04	15075977	15078746	+	2770	-	- && - && -	-
novel.1211	-	R04	15230312	15232596	+	2017	-	- && Q9FIK0.1 RecName: Full=ATP-dependent 6-phosphofructokinase 2; Short=ATP-PFK 2; Short=Phosphofructokinase 2; AltName: Full=Phosphohexokinase 2 && PF00365:Phosphofructokinase	PFK
novel.1212	-	R04	15281137	15285336	+	1795	-	- && Q75DK1.2 RecName: Full=SEC14 cytosolic factor; AltName: Full=Phosphatidylinositol/phosphatidylcholine transfer protein; Short=PI/PC TP && -	-
novel.1213	-	R04	15525096	15527447	+	966	-	- && - && -	-
novel.1214	-	R04	15711097	15711913	+	582	-	- && Q8S528.2 RecName: Full=Aldehyde dehydrogenase family 2 member B7, mitochondrial; Short=ALDH2b; Flags: Precursor && -	-
novel.1215	-	R04	16473874	16474640	+	767	-	- && - && -	-
novel.1216	-	R04	16718473	16719553	+	1081	-	- && - && -	-
novel.1217	-	R04	16725172	16726309	+	1050	-	- && - && -	-
novel.1218	-	R04	16772006	16773100	+	622	-	- && - && -	-
novel.1219	-	R04	17037281	17038418	+	638	-	- && - && -	-
novel.1220	-	R04	17111712	17112603	+	503	-	- && - && -	-
novel.1221	-	R04	17116601	17117946	+	1273	-	- && Q9M219.1 RecName: Full=Transcription termination factor MTEF18, mitochondrial; AltName: Full=Mitochondrial transcription termination factor 18; AltName: Full=Protein SUPPRESSOR OF HOT1-4 1; Flags: Precursor && PF02536:mTERF	-
novel.1222	-	R04	17254928	17255637	+	633	-	- && - && -	-
novel.1223	-	R04	18302699	18303276	+	499	-	- && - && -	-
novel.1224	-	R04	18378740	18379228	+	277	-	- && - && -	-
novel.1225	-	R04	18709138	18709489	+	352	-	- && - && -	-
novel.1226	-	R04	19470353	19471108	+	756	-	- && - && -	-
novel.1227	-	R04	19509807	19511477	+	1370	-	- && Q9LF37.1 RecName: Full=Chaperone protein ClpB3, chloroplastic; AltName: Full=ATP-dependent Clp protease ATP-binding subunit ClpB homolog 3; AltName: Full=Casein lytic proteinase B3; AltName: Full=Protein ALBINO OR PALE GREEN 6; Flags: Precursor && -	-
novel.1228	-	R04	19979132	19979787	+	656	-	- && - && -	-
novel.1229	-	R04	20527578	20529038	+	971	-	- && Q8VYW2.1 RecName: Full=Inactive beta-amylase 9; AltName: Full=1,4-alpha-D-glucan maltohydrolase; AltName: Full=Inactive beta-amylase 3 && -	-
novel.1230	-	R04	20533684	20534667	+	334	-	- && - && -	-
novel.1231	-	R04	20942675	20944469	+	1528	-	- && - && PF00806:Pumilio-family RNA binding repeat	PUF
novel.1232	-	R04	20947251	20947586	+	259	-	- && - && -	-
novel.1233	-	R04	21137460	21139656	+	1144	-	- && - && -	-
novel.1234	-	R04	21288515	21296743	+	1504	-	- && - && -	-
novel.1235	-	R04	21739398	21741031	+	1634	-	- && O24495.2 RecName: Full=Hydroxyacylglutathione hydrolase 1, mitochondrial; AltName: Full=Glyoxalase II; Short=Glx II; Flags: Precursor && -	-
novel.1236	-	R04	22444060	22447890	+	282	-	- && - && -	-
novel.1237	-	R04	22564704	22566234	+	1130	-	- && - && -	-
novel.1238	-	R04	22784375	22785805	+	362	-	- && - && -	-
novel.1239	-	R04	22786340	22792068	+	690	-	- && - && -	-
novel.1240	-	R04	22979306	22980089	+	603	-	- && - && -	-
novel.1241	-	R04	23292408	23293015	+	537	-	- && - && -	-
novel.1242	-	R04	25914714	25915579	+	736	-	- && - && -	-
novel.1243	-	R04	26083518	26084536	+	1019	-	- && - && -	-
novel.1244	-	R04	26283964	26284831	+	679	-	- && O22768.2 RecName: Full=Transcription factor UNE12; AltName: Full=Basic helix-loop-helix protein 59; Short=AtbHLH59; Short=bHLH 59; AltName: Full=Protein UNFERTILIZED EMBRYO SAC 12; AltName: Full=Transcription factor EN 93; AltName: Full=bHLH transcription factor bHLH059 && -	-
novel.1245	-	R04	26445453	26446003	+	490	-	- && - && PF02536:mTERF	-
novel.1246	-	R04	26461399	26465739	+	331	-	- && - && -	-
novel.1247	-	R04	26499660	26506255	+	611	-	- && - && -	-
novel.1248	-	R04	26506613	26510553	+	2185	-	- && Q9SYX1.1 RecName: Full=Light-harvesting complex-like protein 3 isotype 1, chloroplastic; AltName: Full=LHC-like protein 3 isoform 1; Flags: Precursor && -	-
novel.1249	-	R04	26532862	26533198	+	337	-	- && - && -	-
novel.1250	-	R04	26567193	26569382	+	1917	-	- && - && -	-
novel.1251	-	R04	26790387	26796399	+	569	-	- && - && -	-
novel.1252	-	R04	27329334	27331284	+	1125	-	- && - && -	-
novel.1253	-	R04	27945616	27949500	+	1510	-	- && Q9ZT91.1 RecName: Full=Elongation factor Tu, mitochondrial; Flags: Precursor && -	-
novel.1254	-	R04	28141856	28143860	+	1628	-	- && - && PF00806:Pumilio-family RNA binding repeat	PUF
novel.1255	-	R04	28168211	28172711	+	1445	-	- && A1L4V7.1 RecName: Full=D-cysteine desulfhydrase 2, mitochondrial; AltName: Full=AtD-CDes1; Short=D-CDes1; Flags: Precursor && PF03644:Glycosyl hydrolase family 85	-
novel.1256	-	R04	28761213	28762248	+	257	-	- && - && -	-
novel.1257	-	R04	28978180	28979246	+	829	-	- && - && -	-
novel.1258	-	R04	29232608	29234029	+	1422	-	- && Q7LHG5.2 RecName: Full=Transposon Ty3-I Gag-Pol polyprotein; AltName: Full=Gag3-Pol3; AltName: Full=Transposon Ty3-2 TYA-TYB polyprotein; Contains: RecName: Full=Capsid protein; Short=CA; AltName: Full=p24; Contains: RecName: Full=Spacer peptide p3; Contains: RecName: Full=Nucleocapsid protein p11; Short=NC; Contains: RecName: Full=Ty3 protease; Short=PR; AltName: Full=p16; Contains: RecName…	zf-CCHC
novel.1259	-	R04	30050707	30053673	+	1568	-	- && - && -	-
novel.1260	-	R04	30458432	30460733	+	1659	-	- && Q2MHE4.1 RecName: Full=Serine/threonine-protein kinase HT1; AltName: Full=High leaf temperature protein 1 && PF07714:Protein tyrosine and serine/threonine kinase	Pkinase_Tyr
novel.1261	-	R04	30829471	30830600	+	1032	-	- && - && -	-
novel.1262	-	R04	31169726	31170846	+	1121	-	- && - && -	-
novel.1263	-	R04	31170890	31172460	+	874	-	- && - && -	-
novel.1264	-	R04	31253145	31254139	+	926	-	- && - && -	-
novel.1265	-	R04	31590974	31591912	+	862	-	- && - && -	-
novel.1266	-	R04	31644323	31645926	+	1285	-	- && Q84W92.3 RecName: Full=Probable histone-arginine methyltransferase 1.3; Short=AtPRMT13; AltName: Full=Coactivator-associated methyltransferase 1A; AltName: Full=Protein arginine N-methyltransferase 4B; Short=AtPRMT4B && -	-
novel.1267	-	R04	32234227	32235660	+	1089	-	- && Q8S8C6.1 RecName: Full=Protein BASIC PENTACYSTEINE4; Short=AtBPC4 && -	-
novel.1268	-	R04	32347085	32350267	+	1373	-	- && C5H8J1.1 RecName: Full=Crossover junction endonuclease EME1B; AltName: Full=Essential meiotic endonuclease 1B; Short=AtEME1B && PF02732:ERCC4 domain	-
novel.1269	-	R04	32619213	32621051	+	1291	-	- && Q67YT8.1 RecName: Full=Protein root UVB sensitive 4 && -	-
novel.1270	-	R04	33031570	33031897	+	304	-	- && - && -	-
novel.1271	-	R04	33090048	33090707	+	660	-	- && O65788.2 RecName: Full=Cytochrome P450 71B2 && PF00067:Cytochrome P450	p450
novel.1272	-	R04	33583619	33584561	+	755	-	- && - && -	-
novel.1273	-	R04	33953591	33955284	+	959	-	- && - && -	-
novel.1274	-	R04	34003635	34005566	+	1386	-	- && Q9ZVH3.2 RecName: Full=Origin of replication complex subunit 6; Short=AtORC6 && -	-
novel.1275	-	R04	34520247	34521678	+	301	-	- && - && -	-
novel.1276	-	R04	34789230	34790391	+	1162	-	- && O48788.1 RecName: Full=Probable inactive receptor kinase At2g26730; Flags: Precursor && PF13855:Leucine rich repeat	-
novel.1277	-	R04	34872788	34874465	+	855	-	- && Q9STX0.1 RecName: Full=Probable WRKY transcription factor 7; AltName: Full=WRKY DNA-binding protein 7 && -	-
novel.1278	-	R04	35477541	35478556	+	850	-	- && Q9LUW6.1 RecName: Full=DEAD-box ATP-dependent RNA helicase 9 && PF00270:DEAD/DEAH box helicase	DEAD
novel.1279	-	R04	35891708	35893414	+	1707	-	- && - && PF13456:Reverse transcriptase-like	-
novel.1280	-	R04	35946000	35946777	+	778	-	- && - && -	-
novel.1281	-	R04	35988810	35989084	+	275	-	- && - && -	-
novel.1282	-	R04	36332521	36334168	+	1047	-	- && O04348.2 RecName: Full=Thylakoidal processing peptidase 1, chloroplastic; AltName: Full=Signal peptidase I-1; Flags: Precursor && -	-
novel.1283	-	R04	36515258	36516502	+	980	-	- && O80852.1 RecName: Full=Glutathione S-transferase F9; Short=AtGSTF9; AltName: Full=AtGSTF7; AltName: Full=GST class-phi member 9 && PF02798:Glutathione S-transferase, N-terminal domain	GST_N
novel.1284	-	R04	36719394	36720180	+	604	-	- && Q9SSD2.1 RecName: Full=Pre-mRNA-processing-splicing factor 8A; AltName: Full=PRP8 homolog A; Short=AtPRP8A; AltName: Full=Protein ABNORMAL SUSPENSOR 2; AltName: Full=Protein EMBRYO DEFECTIVE 14; AltName: Full=Protein EMBRYO DEFECTIVE 177; AltName: Full=Protein EMBRYO DEFECTIVE 33; AltName: Full=Protein SUPPRESSOR OF OVEREXPRESSED FCA 81 && PF08082:PRO8NT (NUC069), PrP8 N-terminal domain	-
novel.1285	-	R04	36766693	36775900	+	1093	-	- && - && PF00098:Zinc knuckle	zf-CCHC
novel.1286	-	R04	36882148	36886705	+	2271	-	- && Q84RR0.1 RecName: Full=Probable E3 ubiquitin-protein ligase ARI7; AltName: Full=ARIADNE-like protein ARI7; AltName: Full=Protein ariadne homolog 7; AltName: Full=RING-type E3 ubiquitin transferase ARI7 && -	-
novel.1287	-	R04	37144087	37146011	+	1178	-	- && - && -	-
novel.1288	-	R04	37506021	37506924	+	804	-	- && - && -	-
novel.1289	-	R04	37764387	37764805	+	322	-	- && - && -	-
novel.1290	-	R04	37852035	37853405	+	936	-	- && Q9FNX5.1 RecName: Full=Dynamin-related protein 1E; AltName: Full=Dynamin-like protein 4; AltName: Full=Dynamin-like protein DLP2; AltName: Full=Dynamin-like protein E && -	-
novel.1291	-	R04	38032007	38033111	+	1037	-	- && - && -	-
novel.1292	-	R04	38257453	38259231	+	1204	-	- && O82290.2 RecName: Full=Probable inactive shikimate kinase like 2, chloroplastic; Short=AtSKL2; Flags: Precursor && PF01202:Shikimate kinase	SKI
novel.1293	-	R04	39511163	39511376	+	214	-	- && - && -	-
novel.1294	-	R04	39642457	39646311	+	1052	-	- && - && -	-
novel.1295	-	R04	39643359	39646700	+	481	-	- && - && -	-
novel.1296	-	R04	39731350	39731855	+	319	-	- && - && -	-
novel.1297	-	R04	39970217	39971101	+	885	-	- && - && -	-
novel.1298	-	R04	40051497	40057879	+	6178	-	- && P92555.1 RecName: Full=Uncharacterized mitochondrial protein AtMg01250; AltName: Full=ORF102 && PF13456:Reverse transcriptase-like	-
novel.1299	-	R04	40260029	40261640	+	286	-	- && - && -	-
novel.1300	-	R04	40398205	40398779	+	492	-	- && - && PF05162:Ribosomal protein L41	-
novel.1301	-	R04	40616901	40617849	+	490	-	- && P48505.2 RecName: Full=Ubiquinol-cytochrome c reductase complex 6.7 kDa protein; Short=CR6 && -	-
novel.1302	-	R04	40858670	40859693	+	952	-	- && - && PF13456:Reverse transcriptase-like	-
novel.1303	-	R04	41059812	41061185	+	779	-	- && - && -	-
novel.1304	-	R04	41080050	41081557	+	1208	-	- && Q9ZSZ8.1 RecName: Full=FKBP12-interacting protein of 37 kDa; Short=FIP-37; AltName: Full=Immunophilin-interacting protein AtFIP37 && -	-
novel.1305	-	R04	41348319	41349704	+	1174	-	- && Q7LHG5.2 RecName: Full=Transposon Ty3-I Gag-Pol polyprotein; AltName: Full=Gag3-Pol3; AltName: Full=Transposon Ty3-2 TYA-TYB polyprotein; Contains: RecName: Full=Capsid protein; Short=CA; AltName: Full=p24; Contains: RecName: Full=Spacer peptide p3; Contains: RecName: Full=Nucleocapsid protein p11; Short=NC; Contains: RecName: Full=Ty3 protease; Short=PR; AltName: Full=p16; Contains: RecName…	-
novel.1306	-	R04	41615590	41616188	+	446	-	- && - && -	-
novel.1307	-	R04	41746071	41746893	+	752	-	- && Q9SZL8.1 RecName: Full=Protein FAR1-RELATED SEQUENCE 5 && -	-
novel.1308	-	R04	41863490	41865238	+	1228	-	- && O23365.2 RecName: Full=Cytochrome P450 97B3, chloroplastic; Flags: Precursor && -	-
novel.1309	-	R04	42056311	42056814	+	504	-	- && - && -	-
novel.1310	-	R04	42693899	42696305	+	1702	-	- && Q9S785.2 RecName: Full=Glycerol-3-phosphate dehydrogenase [NAD(+)] At3g07690, cytosolic; Short=G3Pdh(At3g07690) && -	-
novel.1311	-	R04	42762633	42766042	+	2461	-	- && Q9SKT6.2 RecName: Full=Probable galacturonosyltransferase 10; AltName: Full=Like glycosyl transferase 4 && -	-
novel.1312	-	R04	42967282	42967829	+	264	-	- && - && -	-
novel.1313	-	R04	42991726	42995465	+	431	-	- && - && -	-
novel.1314	-	R04	43698998	43700570	+	1385	-	- && - && -	-
novel.1315	-	R04	43830743	43831961	+	1219	-	- && - && -	-
novel.1316	-	R04	44136311	44137381	+	768	-	- && - && PF13456:Reverse transcriptase-like	-
novel.1317	-	R04	44864594	44865200	+	413	-	- && P03010.1 RecName: Full=Putative AC9 transposase && PF05699:hAT family C-terminal dimerisation region	hATC
novel.1318	-	R04	44878680	44879973	+	1025	-	- && - && -	-
novel.1319	-	R04	44913192	44914891	+	1445	-	- && P82277.1 RecName: Full=30S ribosomal protein 2, chloroplastic; AltName: Full=Plastid-specific 30S ribosomal protein 2; Short=PSRP-2; Flags: Precursor && PF00076:RNA recognition motif. (a.k.a. RRM, RBD, or RNP domain)	RRM_1
novel.1320	-	R04	44946711	44947670	+	763	-	- && - && -	-
novel.1321	-	R04	45234265	45235520	+	603	-	- && P49636.2 RecName: Full=Ubiquitin-60S ribosomal protein L40; Contains: RecName: Full=Ubiquitin; Contains: RecName: Full=60S ribosomal protein L40; AltName: Full=CEP52; Flags: Precursor && PF00240:Ubiquitin family|PF01020:Ribosomal L40e family	ubiquitin
novel.1322	-	R04	45304734	45305834	+	1101	-	- && - && -	-
novel.1323	-	R04	45439575	45440607	+	849	-	- && P03010.1 RecName: Full=Putative AC9 transposase && PF05699:hAT family C-terminal dimerisation region	hATC
novel.1324	-	R04	45817018	45826196	+	730	-	- && - && -	-
novel.1325	-	R04	46317469	46321811	+	604	-	- && - && -	-
novel.1326	-	R04	46676789	46677686	+	898	-	- && - && -	-
novel.1327	-	R04	46930220	46931512	+	699	-	- && Q05758.2 RecName: Full=Ketol-acid reductoisomerase, chloroplastic; AltName: Full=Acetohydroxy-acid reductoisomerase; AltName: Full=Alpha-keto-beta-hydroxylacyl reductoisomerase; Flags: Precursor && -	-
novel.1328	-	R04	47439894	47440775	+	391	-	- && - && -	-
novel.1329	-	R04	47629524	47630217	+	386	-	- && - && -	-
novel.1330	-	R04	47653560	47654671	+	1085	-	- && Q9LSX8.1 RecName: Full=SKP1-like protein 10; Short=AtSK10 && PF03931:Skp1 family, tetramerisation domain	Skp1_POZ
novel.1331	-	R04	47688166	47688668	+	270	-	- && P29383.2 RecName: Full=Agamous-like MADS-box protein AGL3 && -	-
novel.1332	-	R04	47713240	47714309	+	1070	-	- && - && -	-
novel.1333	-	R04	48125592	48132173	+	383	-	- && - && -	-
novel.1334	-	R04	48168140	48169670	+	1447	-	- && Q3EAF9.1 RecName: Full=Probable protein phosphatase 2C 49; Short=AtPP2C49 && PF00481:Protein phosphatase 2C	PP2C
novel.1335	-	R04	48257580	48258974	+	706	-	- && Q9LVD2.1 RecName: Full=Cytochrome P450 71B10 && -	-
novel.1336	-	R04	48337914	48338299	+	272	-	- && - && -	-
novel.1337	-	R04	48951320	48951671	+	352	-	- && - && -	-
novel.1338	-	R04	48998287	48999852	+	916	-	- && Q42551.1 RecName: Full=SUMO-conjugating enzyme SCE1; AltName: Full=Protein EMBRYO DEFECTIVE 1637; AltName: Full=Protein hus5 homolog; AltName: Full=SUMO-conjugating enzyme 1; Short=AtSCE1 && PF00179:Ubiquitin-conjugating enzyme	UQ_con
novel.1339	-	R04	49007224	49010313	+	1152	-	- && Q3EAI1.1 RecName: Full=Transcription factor bHLH60; AltName: Full=Basic helix-loop-helix protein 60; Short=AtbHLH60; Short=bHLH 60; AltName: Full=Transcription factor EN 91; AltName: Full=bHLH transcription factor bHLH060 && PF00010:Helix-loop-helix DNA-binding domain	HLH
novel.1340	-	R04	49028048	49028258	+	211	-	- && - && -	-
novel.1341	-	R04	49154939	49156335	+	1143	-	- && - && -	-
novel.1342	-	R04	49164543	49171943	+	3806	-	- && F4J3D9.2 RecName: Full=Insulin-degrading enzyme-like 2; AltName: Full=Insulysin-like 2 && -	-
novel.1343	-	R04	49185436	49186750	+	1315	-	- && - && -	-
novel.1344	-	R04	49375097	49375902	+	664	-	- && - && -	-
novel.1345	-	R04	49384496	49395943	+	1860	-	- && Q8L778.2 RecName: Full=Cellulose synthase A catalytic subunit 5 [UDP-forming]; Short=AtCesA5 && -	-
novel.1346	-	R04	49487852	49489623	+	1530	-	- && - && -	-
novel.1347	-	R04	234780	235787	-	373	-	- && O23174.3 RecName: Full=Pre-mRNA-splicing factor SLU7-B && -	-
novel.1348	-	R04	615579	616924	-	721	-	- && - && -	-
novel.1349	-	R04	634078	636274	-	1653	-	- && - && -	-
novel.1350	-	R04	672402	673030	-	508	-	- && - && -	-
novel.1351	-	R04	692315	693377	-	978	-	- && - && -	-
novel.1352	-	R04	818611	818867	-	257	-	- && - && -	-
novel.1353	-	R04	1049881	1051948	-	1617	-	- && - && -	-
novel.1354	-	R04	1413144	1414746	-	1100	-	- && Q42262.3 RecName: Full=40S ribosomal protein S3a-2 && PF01015:Ribosomal S3Ae family	-
novel.1355	-	R04	1726916	1728959	-	1203	-	- && Q94CE3.1 RecName: Full=Beta carbonic anhydrase 5, chloroplastic; Short=AtbCA5; Short=AtbetaCA5; AltName: Full=Beta carbonate dehydratase 5; Flags: Precursor && PF00484:Carbonic anhydrase	-
novel.1356	-	R04	1733321	1734173	-	557	-	- && - && -	-
novel.1357	-	R04	1815953	1817041	-	932	-	- && - && PF06941:5' nucleotidase, deoxy (Pyrimidine), cytosolic type C protein (NT5C)	-
novel.1358	-	R04	1827922	1835383	-	1277	-	- && - && -	-
novel.1359	-	R04	2056936	2057741	-	363	-	- && P51424.2 RecName: Full=60S ribosomal protein L39-1 && PF00832:Ribosomal L39 protein	-
novel.1360	-	R04	2389989	2392879	-	2415	-	- && - && -	-
novel.1361	-	R04	2407956	2409768	-	1117	-	- && B0JKQ1.1 RecName: Full=Translation initiation factor IF-3 && PF00707:Translation initiation factor IF-3, C-terminal domain|PF05198:Translation initiation factor IF-3, N-terminal domain	-
novel.1362	-	R04	2485344	2486900	-	1092	-	- && Q9M0A7.1 RecName: Full=Gamma-glutamyl peptidase 1 && -	-
novel.1363	-	R04	2492541	2493248	-	530	-	- && - && -	-
novel.1364	-	R04	2582201	2585524	-	2153	-	- && Q6DCD1.2 RecName: Full=FGGY carbohydrate kinase domain-containing protein && PF00370:FGGY family of carbohydrate kinases, N-terminal domain|PF02782:FGGY family of carbohydrate kinases, C-terminal domain	FGGY_N
novel.1365	-	R04	3085211	3086368	-	395	-	- && Q8GWS0.1 RecName: Full=Glutaredoxin-C5, chloroplastic; Short=AtGrxC5; Flags: Precursor && PF00462:Glutaredoxin	-
novel.1366	-	R04	3111523	3117211	-	5082	-	- && - && -	-
novel.1367	-	R04	3161853	3163040	-	781	-	- && O49453.1 RecName: Full=Uncharacterized protein At4g28440 && -	-
novel.1368	-	R04	3172487	3174347	-	1220	-	- && Q93YW5.1 RecName: Full=Probable protein phosphatase 2C 58; Short=AtPP2C58 && PF00481:Protein phosphatase 2C	PP2C
novel.1369	-	R04	3825068	3827369	-	1039	-	- && Q8GXS3.1 RecName: Full=Pre-mRNA cleavage factor Im 25 kDa subunit 2 && PF13869:Nucleotide hydrolase	-
novel.1370	-	R04	4205961	4209751	-	3621	-	- && Q7LHG5.2 RecName: Full=Transposon Ty3-I Gag-Pol polyprotein; AltName: Full=Gag3-Pol3; AltName: Full=Transposon Ty3-2 TYA-TYB polyprotein; Contains: RecName: Full=Capsid protein; Short=CA; AltName: Full=p24; Contains: RecName: Full=Spacer peptide p3; Contains: RecName: Full=Nucleocapsid protein p11; Short=NC; Contains: RecName: Full=Ty3 protease; Short=PR; AltName: Full=p16; Contains: RecName…	rve
novel.1371	-	R04	4302955	4304212	-	648	-	- && - && PF02892:BED zinc finger	zf-BED
novel.1372	-	R04	4828591	4829793	-	1103	-	- && - && -	-
novel.1373	-	R04	5183271	5185434	-	1964	-	- && P08770.2 RecName: Full=Putative AC transposase; AltName: Full=ORFA && PF05699:hAT family C-terminal dimerisation region|PF14372:Domain of unknown function (DUF4413)	hATC
novel.1374	-	R04	5213455	5215505	-	1453	-	- && Q84L31.2 RecName: Full=Ubiquitin receptor RAD23c; Short=AtRAD23c; AltName: Full=Putative DNA repair protein RAD23-3; AltName: Full=RAD23-like protein 3; Short=AtRAD23-3 && PF00240:Ubiquitin family	ubiquitin
novel.1375	-	R04	5218293	5220176	-	1759	-	- && - && -	-
novel.1376	-	R04	5595833	5596622	-	790	-	- && - && -	-
novel.1377	-	R04	5815625	5820994	-	1848	-	- && F4I9E1.1 RecName: Full=Protein NUCLEAR FUSION DEFECTIVE 4 && -	-
novel.1378	-	R04	5838271	5839372	-	1102	-	- && - && -	-
novel.1379	-	R04	5882567	5883534	-	721	-	- && - && -	-
novel.1380	-	R04	5914943	5917036	-	1560	-	- && - && -	-
novel.1381	-	R04	6253663	6255426	-	1682	-	- && Q2V3H2.1 RecName: Full=Probable purine permease 7; Short=AtPUP7; AltName: Full=Peroxisomal biogenesis protein 17 && -	-
novel.1382	-	R04	6291814	6293821	-	1309	-	- && - && PF01266:FAD dependent oxidoreductase	DAO
novel.1383	-	R04	6294164	6295895	-	1126	-	- && - && -	-
novel.1384	-	R04	6451872	6453260	-	1389	-	- && O49686.1 RecName: Full=Abscisic acid receptor PYR1; AltName: Full=ABI1-binding protein 6; AltName: Full=Protein PYRABACTIN RESISTANCE 1; AltName: Full=Regulatory components of ABA receptor 11 && -	-
novel.1385	-	R04	6574145	6576799	-	921	-	- && O81445.3 RecName: Full=Calcineurin B-like protein 1; AltName: Full=SOS3-like calcium-binding protein 5 && PF13202:EF hand	-
novel.1386	-	R04	6642166	6643775	-	1378	-	- && - && PF01408:Oxidoreductase family, NAD-binding Rossmann fold	GFO_IDH_MocA
novel.1387	-	R04	6706155	6707180	-	1004	-	- && - && -	-
novel.1388	-	R04	6801138	6801704	-	443	-	- && - && -	-
novel.1389	-	R04	6814422	6815415	-	375	-	- && - && -	-
novel.1390	-	R04	6892710	6897380	-	4671	-	- && - && -	-
novel.1391	-	R04	7171695	7172015	-	235	-	- && - && -	-
novel.1392	-	R04	7379733	7381106	-	1257	-	- && Q9SZL6.1 RecName: Full=Transcription termination factor MTERF6, chloroplastic/mitochondrial; AltName: Full=Mitochondrial transcription termination factor 6; AltName: Full=Protein PIGMENT DEFECTIVE 191; Flags: Precursor && PF02536:mTERF	-
novel.1393	-	R04	7402825	7403942	-	566	-	- && Q04957.1 RecName: Full=DNA polymerase I; Short=POL I && PF01367:5'-3' exonuclease, C-terminal SAM fold	-
novel.1394	-	R04	7405586	7406042	-	352	-	- && - && -	-
novel.1395	-	R04	7613754	7614320	-	292	-	- && - && -	-
novel.1396	-	R04	7618729	7619301	-	461	-	- && - && -	-
novel.1397	-	R04	7636975	7639326	-	1528	-	- && Q9LSC2.1 RecName: Full=PTI1-like tyrosine-protein kinase At3g15890 && -	-
novel.1398	-	R04	8352952	8355368	-	1507	-	- && Q6LA42.2 RecName: Full=Two-component response regulator-like APRR5; AltName: Full=Pseudo-response regulator 5 && -	-
novel.1399	-	R04	8461398	8463092	-	1065	-	- && Q9FNR1.1 RecName: Full=Glycine-rich RNA-binding protein 3, mitochondrial; Short=AtGR-RBP3; AltName: Full=AtRBG3; AltName: Full=Mitochondrial RNA-binding protein 2a; Short=At-mRBP2a; Flags: Precursor && PF00076:RNA recognition motif. (a.k.a. RRM, RBD, or RNP domain)	RRM_1
novel.1400	-	R04	8515060	8516717	-	1323	-	- && - && -	-
novel.1401	-	R04	8536120	8537598	-	1390	-	- && - && PF00170:bZIP transcription factor	bZIP_1
novel.1402	-	R04	8895022	8897542	-	1405	-	- && - && -	-
novel.1403	-	R04	8901101	8903339	-	1758	-	- && Q42396.1 RecName: Full=Calcium-dependent protein kinase 12; AltName: Full=Calcium-dependent protein kinase isoform CDPK9; Short=AtCDPK9 && PF13499:EF-hand domain pair|PF00069:Protein kinase domain	Pkinase
novel.1404	-	R04	9422822	9424816	-	1439	-	- && Q8GUL2.1 RecName: Full=Transportin MOS14; AltName: Full=Importin beta MOS14; AltName: Full=Protein MODIFIER OF SNC1 14; AltName: Full=Transportin-SR; Short=TRN-SR && -	-
novel.1405	-	R04	9545193	9547803	-	1492	-	- && Q84KJ5.2 RecName: Full=Cryptochrome DASH, chloroplastic/mitochondrial; AltName: Full=Cryptochrome-3; Flags: Precursor && PF03441:FAD binding domain of DNA photolyase|PF00875:DNA photolyase	-
novel.1406	-	R04	9658022	9658620	-	599	-	- && - && -	-
novel.1407	-	R04	9846356	9847085	-	633	-	- && Q6NQH9.1 RecName: Full=Polyadenylate-binding protein-interacting protein 6; Short=PABP-interacting protein 6; Short=Poly(A)-binding protein-interacting protein 6; AltName: Full=PAM2-containing protein CID6; AltName: Full=Protein CTC-INTERACTING DOMAIN 6 && -	-
novel.1408	-	R04	10183442	10184973	-	650	-	- && Q9M9L0.3 RecName: Full=Anaphase-promoting complex subunit 11; AltName: Full=Cyclosome subunit 11 && PF12861:Anaphase-promoting complex subunit 11 RING-H2 finger	-
novel.1409	-	R04	10365421	10367699	-	2018	-	- && - && -	-
novel.1410	-	R04	10543434	10544155	-	452	-	- && - && -	-
novel.1411	-	R04	11053215	11054628	-	1012	-	- && - && -	-
novel.1412	-	R04	11259064	11259926	-	494	-	- && Q9ZWT2.1 RecName: Full=Cytochrome B5 isoform D; Short=AtCb5-D; AltName: Full=Cytochrome b5 isoform B; Short=AtCb5-B && -	-
novel.1413	-	R04	11318621	11319911	-	1132	-	- && Q9LVJ0.1 RecName: Full=UV-B-induced protein At3g17800, chloroplastic; Flags: Precursor && -	-
novel.1414	-	R04	11864195	11865817	-	1213	-	- && Q5XEZ5.1 RecName: Full=Calcium permeable stress-gated cation channel 1; Short=AtCSC1 && -	-
novel.1415	-	R04	12114749	12115207	-	376	-	- && - && -	-
novel.1416	-	R04	12223988	12226690	-	1146	-	- && - && -	-
novel.1417	-	R04	12362163	12363185	-	944	-	- && Q05609.1 RecName: Full=Serine/threonine-protein kinase CTR1; AltName: Full=Protein CONSTITUTIVE TRIPLE RESPONSE1 && -	-
novel.1418	-	R04	12428541	12431399	-	1448	-	- && Q9LK94.1 RecName: Full=Monodehydroascorbate reductase 4, peroxisomal; Short=AtMDAR4 && PF07992:Pyridine nucleotide-disulphide oxidoreductase	Pyr_redox_2
novel.1419	-	R04	12485138	12487281	-	2047	-	- && P27494.1 RecName: Full=Chlorophyll a-b binding protein 36, chloroplastic; AltName: Full=LHCII type I CAB-36; Short=LHCP; Flags: Precursor && -	-
novel.1420	-	R04	12501185	12502715	-	323	-	- && - && -	-
novel.1421	-	R04	12561719	12563725	-	995	-	- && - && -	-
novel.1422	-	R04	13189866	13190949	-	845	-	- && F4IL57.1 RecName: Full=Kinesin-like protein KIN-14I && -	-
novel.1423	-	R04	13191056	13191418	-	289	-	- && F4IL57.1 RecName: Full=Kinesin-like protein KIN-14I && -	-
novel.1424	-	R04	13388080	13388886	-	704	-	- && - && -	-
novel.1425	-	R04	13606355	13608059	-	850	-	- && - && -	-
novel.1426	-	R04	13777168	13779349	-	878	-	- && Q9SI54.1 RecName: Full=Sm-like protein LSM7; Short=AtLSM7; AltName: Full=Protein EMBRYO DEFECTIVE 2816; AltName: Full=U6 snRNA-associated Sm-like protein LSM7 && -	-
novel.1427	-	R04	13884228	13885267	-	730	-	- && Q9SJW3.1 RecName: Full=Protein SPIRAL1; AltName: Full=Protein NAP16kDa && -	-
novel.1428	-	R04	14564229	14569877	-	204	-	- && - && -	-
novel.1429	-	R04	14883873	14885482	-	1021	-	- && Q9LFW1.1 RecName: Full=UDP-arabinopyranose mutase 2; AltName: Full=Reversibly glycosylated polypeptide 2; Short=AtRGP2; AltName: Full=UDP-L-arabinose mutase 2 && PF03214:Reversibly glycosylated polypeptide	-
novel.1430	-	R04	14889171	14890220	-	975	-	- && Q43386.1 RecName: Full=HMG-Y-related protein A; Short=AtHMGA; AltName: Full=High mobility group A protein && PF00538:linker histone H1 and H5 family	-
novel.1431	-	R04	14993722	14996172	-	797	-	- && - && -	-
novel.1432	-	R04	15205847	15207251	-	1047	-	- && - && -	-
novel.1433	-	R04	15235194	15237365	-	2087	-	- && - && PF00498:FHA domain	FHA
novel.1434	-	R04	15711558	15711923	-	233	-	- && - && -	-
novel.1435	-	R04	16012612	16014955	-	1730	-	- && - && PF09402:Man1-Src1p-C-terminal domain	-
novel.1436	-	R04	16218504	16219659	-	794	-	- && - && -	-
novel.1437	-	R04	16316429	16317739	-	764	-	- && Q8LEF3.1 RecName: Full=Transcription elongation factor 1 homolog && -	-
novel.1438	-	R04	16362687	16364910	-	1848	-	- && - && -	-
novel.1439	-	R04	16430965	16431481	-	332	-	- && - && -	-
novel.1440	-	R04	16771782	16773032	-	520	-	- && - && -	-
novel.1441	-	R04	16842479	16846671	-	2666	-	- && Q6Z8C8.1 RecName: Full=Cyclin-dependent kinase F-4; Short=CDKF;4; AltName: Full=Serine/threonine-protein kinase MHK-like protein 2 && PF00069:Protein kinase domain	Pkinase
novel.1442	-	R04	17514569	17516180	-	1389	-	- && - && -	-
novel.1443	-	R04	17806485	17807907	-	1100	-	- && - && -	-
novel.1444	-	R04	18339499	18340212	-	652	-	- && - && -	-
novel.1445	-	R04	18744629	18745603	-	890	-	- && - && -	-
novel.1446	-	R04	19183241	19184426	-	1186	-	- && - && -	-
novel.1447	-	R04	19371661	19372573	-	821	-	- && - && -	-
novel.1448	-	R04	19394554	19395036	-	393	-	- && Q6Q152.1 RecName: Full=Peptidyl-prolyl cis-trans isomerase CYP57; Short=PPIase CYP57; AltName: Full=Cyclophilin of 57 kDa; AltName: Full=Cyclophilin-57 && PF00160:Cyclophilin type peptidyl-prolyl cis-trans isomerase/CLD	Pro_isomerase
novel.1449	-	R04	19459148	19460021	-	692	-	- && F4I114.1 RecName: Full=Probable serine/threonine-protein kinase At1g09600 && PF00069:Protein kinase domain	Pkinase
novel.1450	-	R04	19512612	19514970	-	1736	-	- && - && -	-
novel.1451	-	R04	19572443	19574564	-	1425	-	- && Q96533.2 RecName: Full=Alcohol dehydrogenase class-3; AltName: Full=Alcohol dehydrogenase class-III; AltName: Full=Glutathione-dependent formaldehyde dehydrogenase; Short=FALDH; Short=FDH; Short=GSH-FDH; AltName: Full=S-(hydroxymethyl)glutathione dehydrogenase && PF00107:Zinc-binding dehydrogenase|PF08240:Alcohol dehydrogenase GroES-like domain	ADH_N
novel.1452	-	R04	19977872	19978327	-	403	-	- && - && -	-
novel.1453	-	R04	20154397	20155069	-	673	-	- && - && -	-
novel.1454	-	R04	20173280	20175645	-	2366	-	- && Q8VZG7.1 RecName: Full=Ribonuclease TUDOR 1; Short=AtTudor1; Short=TUDOR-SN protein 1 && -	-
novel.1455	-	R04	21141137	21143682	-	1799	-	- && - && -	-
novel.1456	-	R04	21182205	21185005	-	2024	-	- && - && -	-
novel.1457	-	R04	21200031	21200900	-	410	-	- && - && -	-
novel.1458	-	R04	21516328	21519979	-	1024	-	- && - && -	-
novel.1459	-	R04	21718053	21718901	-	758	-	- && - && -	-
novel.1460	-	R04	21827887	21831948	-	2661	-	- && - && -	-
novel.1461	-	R04	22225023	22225875	-	853	-	- && - && -	-
novel.1462	-	R04	22334199	22335333	-	942	-	- && - && -	-
novel.1463	-	R04	22784653	22792044	-	455	-	- && - && -	-
novel.1464	-	R04	23421288	23424399	-	2834	-	- && Q9M115.2 RecName: Full=Protein S-acyltransferase 18; AltName: Full=Probable palmitoyltransferase At4g01730; AltName: Full=Zinc finger DHHC domain-containing protein At4g01730 && -	-
novel.1465	-	R04	23761197	23762312	-	1116	-	- && - && -	-
novel.1466	-	R04	23974935	23975551	-	617	-	- && - && -	-
novel.1467	-	R04	24376328	24378877	-	1585	-	- && - && -	-
novel.1468	-	R04	24409747	24410547	-	639	-	- && - && -	-
novel.1469	-	R04	24473206	24475550	-	1649	-	- && - && -	-
novel.1470	-	R04	25007213	25007768	-	394	-	- && - && -	-
novel.1471	-	R04	25914714	25915579	-	866	-	- && - && -	-
novel.1472	-	R04	25968023	25973188	-	520	-	- && - && -	-
novel.1473	-	R04	26216453	26219719	-	2317	-	- && - && -	-
novel.1474	-	R04	26431350	26431942	-	369	-	- && Q9LNU4.3 RecName: Full=26S proteasome non-ATPase regulatory subunit 3 homolog A; AltName: Full=26S proteasome regulatory subunit RPN3a; Short=AtRPN3a; AltName: Full=26S proteasome regulatory subunit S3 homolog A; AltName: Full=Protein EMBRYO DEFECTIVE 2719; AltName: Full=Protein HAPLESS 15 && -	-
novel.1475	-	R04	26494174	26496425	-	611	-	- && - && -	-
novel.1476	-	R04	26500582	26509468	-	4998	-	- && - && -	-
novel.1477	-	R04	26679912	26680241	-	271	-	- && - && -	-
novel.1478	-	R04	26763276	26777052	-	4213	-	- && - && -	-
novel.1479	-	R04	26964994	26966567	-	1093	-	- && - && -	-
novel.1480	-	R04	27100236	27101105	-	743	-	- && - && -	-
novel.1481	-	R04	27592946	27594622	-	1125	-	- && - && -	-
novel.1482	-	R04	27616505	27617934	-	1050	-	- && P08770.2 RecName: Full=Putative AC transposase; AltName: Full=ORFA && PF05699:hAT family C-terminal dimerisation region	hATC
novel.1483	-	R04	27651367	27652764	-	862	-	- && P56331.2 RecName: Full=Eukaryotic translation initiation factor 1A; Short=eIF-1A; AltName: Full=Eukaryotic translation initiation factor 4C; Short=eIF-4C && PF01176:Translation initiation factor 1A / IF-1	-
novel.1484	-	R04	27932209	27934066	-	1253	-	- && Q8VZN4.1 RecName: Full=Proton pump-interactor 4 && -	-
novel.1485	-	R04	28171257	28172704	-	526	-	- && - && -	-
novel.1486	-	R04	28712741	28715144	-	1502	-	- && - && -	-
novel.1487	-	R04	28774453	28777126	-	2146	-	- && - && -	-
novel.1488	-	R04	28831447	28832586	-	952	-	- && O65780.1 RecName: Full=UDP-glucose 4-epimerase GEPI42; AltName: Full=Galactowaldenase; AltName: Full=UDP-galactose 4-epimerase && -	-
novel.1489	-	R04	29023677	29027203	-	3278	-	- && - && -	-
novel.1490	-	R04	29081732	29082224	-	286	-	- && - && -	-
novel.1491	-	R04	29417787	29420853	-	2349	-	- && - && -	-
novel.1492	-	R04	29438718	29444884	-	2589	-	- && - && -	-
novel.1493	-	R04	29447507	29448139	-	386	-	- && - && -	-
novel.1494	-	R04	30095736	30097030	-	1073	-	- && P0CT42.1 RecName: Full=Transposon Tf2-7 polyprotein; AltName: Full=Retrotransposable element Tf2 155 kDa protein >P0CT43.1 RecName: Full=Transposon Tf2-8 polyprotein; AltName: Full=Retrotransposable element Tf2 155 kDa protein && -	-
novel.1495	-	R04	30559949	30561212	-	817	-	- && - && -	-
novel.1496	-	R04	31253145	31253973	-	779	-	- && - && -	-
novel.1497	-	R04	32165931	32168038	-	1837	-	- && - && -	-
novel.1498	-	R04	32169158	32171589	-	1637	-	- && - && -	-
novel.1499	-	R04	32230119	32232054	-	1235	-	- && P70362.2 RecName: Full=Ubiquitin fusion degradation protein 1 homolog; Short=UB fusion protein 1 && PF03152:Ubiquitin fusion degradation protein UFD1	UFD1
novel.1500	-	R04	32253937	32254793	-	613	-	- && - && -	-
novel.1501	-	R04	32514206	32514540	-	252	-	- && - && -	-
novel.1502	-	R04	32875783	32876928	-	956	-	- && O81003.1 RecName: Full=Phytosulfokines 2; Short=AtPSK2; Contains: RecName: Full=Phytosulfokine-alpha; Short=PSK-alpha; Short=Phytosulfokine-a; Contains: RecName: Full=Phytosulfokine-beta; Short=PSK-beta; Short=Phytosulfokine-b; Flags: Precursor && PF06404:Phytosulfokine precursor protein (PSK)	-
novel.1503	-	R04	34251962	34253736	-	835	-	- && - && -	-
novel.1504	-	R04	34422182	34423533	-	887	-	- && O23116.1 RecName: Full=ETHYLENE INSENSITIVE 3-like 3 protein && PF13456:Reverse transcriptase-like	-
novel.1505	-	R04	34663819	34665863	-	2045	-	- && - && -	-
novel.1506	-	R04	34749310	34751706	-	1810	-	- && O64843.1 RecName: Full=Polyadenylate-binding protein-interacting protein 7; Short=PABP-interacting protein 7; Short=Poly(A)-binding protein-interacting protein 7; AltName: Full=PAM2-containing protein CID7; AltName: Full=Protein CTC-INTERACTING DOMAIN 7 && -	-
novel.1507	-	R04	35005324	35007037	-	1318	-	- && Q7XZU1.1 RecName: Full=Phosphoinositide phosphatase SAC4; Short=AtSAC4; AltName: Full=Phosphatidylinositol 3,5-bisphosphate 5-phosphatase SAC4; AltName: Full=Protein SUPPRESSOR OF ACTIN 4; AltName: Full=SAC domain protein 4 && -	-
novel.1508	-	R04	35181119	35182095	-	977	-	- && - && -	-
novel.1509	-	R04	35429347	35431714	-	1936	-	- && Q9SJB3.3 RecName: Full=ATPase 5, plasma membrane-type; AltName: Full=Proton pump 5 && -	-
novel.1510	-	R04	35888857	35890014	-	797	-	- && Q8LGN0.3 RecName: Full=Glutamate receptor 2.7; AltName: Full=Ligand-gated ion channel 2.7; Flags: Precursor && -	-
novel.1511	-	R04	36110917	36112955	-	484	-	- && Q8S8P7.1 RecName: Full=Protein PSY3; Contains: RecName: Full=Tyrosine-sulfated glycopeptide 3; Flags: Precursor && -	-
novel.1512	-	R04	36216111	36217594	-	1341	-	- && - && -	-
novel.1513	-	R04	36597385	36598391	-	834	-	- && Q84MC2.1 RecName: Full=Cytokinin riboside 5'-monophosphate phosphoribohydrolase LOG8; AltName: Full=LOG family protein At5g11950; AltName: Full=Protein LONELY GUY 8 && -	-
novel.1514	-	R04	36789409	36791135	-	781	-	- && - && -	-
novel.1515	-	R04	37120158	37123209	-	1830	-	- && O82316.1 RecName: Full=Aquaporin TIP4-1; AltName: Full=Epsilon-tonoplast intrinsic protein; Short=Epsilon-TIP; AltName: Full=Tonoplast intrinsic protein 4-1; Short=AtTIP4;1; Contains: RecName: Full=Aquaporin TIP4-1, N-terminally processed && PF00230:Major intrinsic protein|PF16711:Actin-binding domain of plant-specific actin-binding protein	-
novel.1516	-	R04	37743596	37744303	-	618	-	- && - && -	-
novel.1517	-	R04	37818291	37819931	-	925	-	- && Q9M205.1 RecName: Full=Cyclin-U2-2; Short=CycU2;2; AltName: Full=Cyclin-P3.2; Short=CycP3;2 && -	-
novel.1518	-	R04	37829493	37830855	-	810	-	- && - && -	-
novel.1519	-	R04	37979613	37981467	-	1408	-	- && - && -	-
novel.1520	-	R04	38039759	38043459	-	3701	-	- && - && -	-
novel.1521	-	R04	38418301	38420186	-	1190	-	- && Q8CIE6.2 RecName: Full=Coatomer subunit alpha; AltName: Full=Alpha-coat protein; Short=Alpha-COP; Contains: RecName: Full=Xenin; AltName: Full=Xenopsin-related peptide; Contains: RecName: Full=Proxenin && -	-
novel.1522	-	R04	38505890	38507511	-	835	-	- && - && -	-
novel.1523	-	R04	38641956	38642331	-	249	-	- && - && -	-
novel.1524	-	R04	39577580	39579577	-	1445	-	- && - && -	-
novel.1525	-	R04	39642577	39646783	-	497	-	- && - && -	-
novel.1526	-	R04	40246560	40247884	-	1239	-	- && - && -	-
novel.1527	-	R04	40337920	40338536	-	617	-	- && - && -	-
novel.1528	-	R04	40797633	40798443	-	710	-	- && - && -	-
novel.1529	-	R04	40939116	40940865	-	1501	-	- && - && -	-
novel.1530	-	R04	41087261	41088667	-	1159	-	- && - && -	-
novel.1531	-	R04	41191724	41193089	-	762	-	- && - && -	-
novel.1532	-	R04	41548508	41549400	-	635	-	- && - && -	-
novel.1533	-	R04	41566500	41567055	-	371	-	- && - && -	-
novel.1534	-	R04	42381105	42381844	-	642	-	- && F4IG60.1 RecName: Full=Protein LITTLE ZIPPER 1 && -	-
novel.1535	-	R04	42861123	42863198	-	1424	-	- && - && -	-
novel.1536	-	R04	42969969	42970714	-	515	-	- && - && -	-
novel.1537	-	R04	43034339	43036276	-	851	-	- && Q9M9L8.1 RecName: Full=Lon protease homolog 3, mitochondrial; Flags: Precursor && -	-
novel.1538	-	R04	43078303	43079013	-	620	-	- && - && -	-
novel.1539	-	R04	43239594	43240849	-	1256	-	- && - && -	-
novel.1540	-	R04	43258956	43260155	-	937	-	- && - && -	-
novel.1541	-	R04	43547306	43549330	-	1535	-	- && - && -	-
novel.1542	-	R04	43827828	43828652	-	825	-	- && - && -	-
novel.1543	-	R04	43904539	43905972	-	1163	-	- && - && -	-
novel.1544	-	R04	44206322	44209793	-	2715	-	- && - && PF06978:Ribonucleases P/MRP protein subunit POP1|PF08170:POPLD (NUC188) domain	-
novel.1545	-	R04	44389340	44392134	-	1485	-	- && Q39050.1 RecName: Full=Casein kinase 1-like protein 11; AltName: Full=Protein CASEIN KINASE I-LIKE 11 && PF00069:Protein kinase domain	Pkinase
novel.1546	-	R04	44997723	45000416	-	2526	-	- && Q7PC87.1 RecName: Full=ABC transporter G family member 34; Short=ABC transporter ABCG.34; Short=AtABCG34; AltName: Full=Pleiotropic drug resistance protein 6 && PF03081:Exo70 exocyst complex subunit	Exo70
novel.1547	-	R04	45149111	45149732	-	460	-	- && - && -	-
novel.1548	-	R04	45278417	45281788	-	2448	-	- && P08770.2 RecName: Full=Putative AC transposase; AltName: Full=ORFA && PF14372:Domain of unknown function (DUF4413)|PF05699:hAT family C-terminal dimerisation region	hATC
novel.1549	-	R04	45288594	45288922	-	236	-	- && Q8RX55.1 RecName: Full=Hydroxyproline O-galactosyltransferase GALT5; Short=AtGALT5; AltName: Full=Beta-1,3-galactosyltransferase 18 && PF01762:Galactosyltransferase	Galactosyl_T
novel.1550	-	R04	45308378	45309415	-	870	-	- && - && -	-
novel.1551	-	R04	45319349	45327672	-	407	-	- && - && -	-
novel.1552	-	R04	45388426	45389478	-	943	-	- && - && -	-
novel.1553	-	R04	45518350	45519637	-	761	-	- && Q0AZP9.1 RecName: Full=Putative pre-16S rRNA nuclease && PF03652:Holliday junction resolvase	-
novel.1554	-	R04	45690404	45692315	-	1565	-	- && Q0WPI9.1 RecName: Full=GDSL esterase/lipase At3g53100; AltName: Full=Extracellular lipase At3g53100; Flags: Precursor && PF00657:GDSL-like Lipase/Acylhydrolase	Lipase_GDSL
novel.1555	-	R04	46031260	46032479	-	942	-	- && - && -	-
novel.1556	-	R04	46539355	46540139	-	647	-	- && P46283.1 RecName: Full=Sedoheptulose-1,7-bisphosphatase, chloroplastic; AltName: Full=SED(1,7)P2ase; AltName: Full=Sedoheptulose bisphosphatase; Short=SBPase; Flags: Precursor && -	-
novel.1557	-	R04	46555222	46558879	-	592	-	- && - && -	-
novel.1558	-	R04	46584391	46585028	-	607	-	- && - && -	-
novel.1559	-	R04	46701533	46704176	-	1602	-	- && Q8L3X8.1 RecName: Full=Serine/arginine-rich SC35-like splicing factor SCL30; Short=At-SCL30; Short=AtSCL30; AltName: Full=SC35-like splicing factor 30; AltName: Full=Serine/arginine-rich splicing factor 30 && PF00076:RNA recognition motif. (a.k.a. RRM, RBD, or RNP domain)	RRM_1
novel.1560	-	R04	46718655	46721204	-	1123	-	- && P48491.2 RecName: Full=Triosephosphate isomerase, cytosolic; Short=TIM; Short=Triose-phosphate isomerase && PF00121:Triosephosphate isomerase	-
novel.1561	-	R04	46791389	46792739	-	1142	-	- && Q21929.2 RecName: Full=L-xylulose reductase; Short=XR; AltName: Full=Dicarbonyl/L-xylulose reductase; Short=DCXR; AltName: Full=Short-chain dehydrogenase 21 && PF00106:short chain dehydrogenase	adh_short
novel.1562	-	R04	47872211	47873976	-	1171	-	- && Q0WRJ7.1 RecName: Full=Peptidyl-prolyl cis-trans isomerase FKBP20-2, chloroplastic; Short=PPIase FKBP20-2; AltName: Full=FK506-binding protein 20-2; Short=AtFKBP20-2; AltName: Full=Immunophilin FKBP20-2; AltName: Full=Rotamase; Flags: Precursor && PF00254:FKBP-type peptidyl-prolyl cis-trans isomerase	FKBP_C
novel.1563	-	R04	48111509	48112191	-	604	-	- && - && -	-
novel.1564	-	R04	48142776	48143642	-	784	-	- && Q8H0V4.1 RecName: Full=DUF724 domain-containing protein 7; Short=AtDUF7; AltName: Full=ABAP1-interacting protein 1 && -	-
novel.1565	-	R04	48558953	48560050	-	657	-	- && - && -	-
novel.1566	-	R04	48922628	48923976	-	501	-	- && Q9M2P4.1 RecName: Full=E3 ubiquitin-protein ligase SINAT2; AltName: Full=Seven in absentia homolog 2 && -	-
novel.1567	-	R04	49148688	49156487	-	855	-	- && - && -	-
novel.1568	-	R04	49212791	49213290	-	352	-	- && - && PF12928:tRNA-splicing endonuclease subunit sen54 N-term	-
novel.1569	-	R04	49238008	49238605	-	532	-	- && F4J270.1 RecName: Full=Probable glucan endo-1,3-beta-glucosidase BG3; AltName: Full=Beta-1,3-glucanase 3; Short=AtBG3; Flags: Precursor && PF00332:Glycosyl hydrolases family 17	Glyco_hydro_17
novel.1570	-	R04	49342241	49343281	-	550	-	- && Q38867.2 RecName: Full=Peptidyl-prolyl cis-trans isomerase CYP19-3; Short=PPIase CYP19-3; AltName: Full=Cyclophilin of 19 kDa 3; AltName: Full=Cyclophilin-4; AltName: Full=Rotamase cyclophilin-2 && -	-
novel.1571	-	R04	49733203	49734823	-	1107	-	- && Q9M1J6.1 RecName: Full=Protein STRICTOSIDINE SYNTHASE-LIKE 9; Short=AtSSL9; AltName: Full=Strictosidine synthase 6; Short=AtSS6; Flags: Precursor && PF03088:Strictosidine synthase	Str_synth
novel.1572	-	R05	654742	657493	+	2238	-	- && Q0WV37.1 RecName: Full=Heavy metal-associated isoprenylated plant protein 34; Short=AtHIP34; Flags: Precursor && PF00403:Heavy-metal-associated domain	HMA
novel.1573	-	R05	676087	680731	+	2272	-	- && Q9MA55.1 RecName: Full=Acyl-CoA-binding domain-containing protein 4; Short=Acyl-CoA binding protein 4 && PF00887:Acyl CoA binding protein	-
novel.1574	-	R05	702049	704865	+	1913	-	- && - && -	-
novel.1575	-	R05	809355	809723	+	232	-	- && Q9M9L0.3 RecName: Full=Anaphase-promoting complex subunit 11; AltName: Full=Cyclosome subunit 11 && PF12861:Anaphase-promoting complex subunit 11 RING-H2 finger	-
novel.1576	-	R05	1046647	1048631	+	908	-	- && Q9C835.1 RecName: Full=Peptidyl-prolyl cis-trans isomerase CYP21-4; Short=PPIase CYP21-4; AltName: Full=Cyclophilin of 21 kDa 4; AltName: Full=Cyclophilin-21-4 && PF00160:Cyclophilin type peptidyl-prolyl cis-trans isomerase/CLD	Pro_isomerase
novel.1577	-	R05	1148500	1150136	+	1206	-	- && - && -	-
novel.1578	-	R05	1245784	1252505	+	1582	-	- && - && -	-
novel.1579	-	R05	1290691	1293139	+	1345	-	- && - && -	-
novel.1580	-	R05	1298662	1304062	+	4106	-	- && Q9SSE5.1 RecName: Full=Zinc finger protein CONSTANS-LIKE 9 && PF06203:CCT motif	CCT
novel.1581	-	R05	1392299	1394122	+	1689	-	- && - && -	-
novel.1582	-	R05	1402416	1403026	+	510	-	- && - && PF05162:Ribosomal protein L41	-
novel.1583	-	R05	1447030	1448951	+	1763	-	- && O04376.1 RecName: Full=Serine/threonine protein phosphatase 2A 57 kDa regulatory subunit B' beta isoform; Short=AtB' beta; Short=PP2A, B' subunit, beta isoform && PF01603:Protein phosphatase 2A regulatory B subunit (B56 family)	-
novel.1584	-	R05	1610239	1610652	+	308	-	- && - && -	-
novel.1585	-	R05	1661521	1662247	+	643	-	- && Q9LDB4.1 RecName: Full=Non-specific lipid-transfer protein 6; Short=LTP 6; AltName: Full=Xylogen-like protein 15; Short=AtXYP15; Flags: Precursor && -	-
novel.1586	-	R05	1766132	1769740	+	2355	-	- && Q9LZ66.1 RecName: Full=Assimilatory sulfite reductase (ferredoxin), chloroplastic; Short=AtSiR; AltName: Full=Sulfite reductase (ferredoxin); Flags: Precursor && PF03460:Nitrite/Sulfite reductase ferredoxin-like half domain|PF01077:Nitrite and sulphite reductase 4Fe-4S domain	-
novel.1587	-	R05	1853030	1853622	+	507	-	- && - && -	-
novel.1588	-	R05	2086560	2087932	+	1148	-	- && - && -	-
novel.1589	-	R05	2390251	2392172	+	937	-	- && Q6NUB2.1 RecName: Full=Protein CWC15 homolog A [Xenopus laevis] && PF04889:Cwf15/Cwc15 cell cycle control protein	-
novel.1590	-	R05	2421040	2422870	+	1278	-	- && Q39254.2 RecName: Full=Vacuolar cation/proton exchanger 2; AltName: Full=Ca(2+)/H(+) antiporter CAX2; AltName: Full=Ca(2+)/H(+) exchanger 2; AltName: Full=Protein CATION EXCHANGER 2 && PF01699:Sodium/calcium exchanger protein	Na_Ca_ex
novel.1591	-	R05	2422954	2423974	+	551	-	- && Q39254.2 RecName: Full=Vacuolar cation/proton exchanger 2; AltName: Full=Ca(2+)/H(+) antiporter CAX2; AltName: Full=Ca(2+)/H(+) exchanger 2; AltName: Full=Protein CATION EXCHANGER 2 && PF01699:Sodium/calcium exchanger protein	Na_Ca_ex
novel.1592	-	R05	3350128	3350809	+	332	-	- && P0DKG7.1 RecName: Full=MATH domain and coiled-coil domain-containing protein At2g42480; AltName: Full=RTM3-like protein At2g42480 && PF00917:MATH domain	MATH
novel.1593	-	R05	3444971	3446001	+	504	-	- && - && -	-
novel.1594	-	R05	3556671	3560800	+	2832	-	- && Q8GXJ1.2 RecName: Full=Histone deacetylase 15 && PF00850:Histone deacetylase domain	Hist_deacetyl
novel.1595	-	R05	3635719	3637524	+	966	-	- && Q9LS94.1 RecName: Full=Ras-related protein RABG3f; Short=AtRABG3f; AltName: Full=Ras-related protein Rab71; Short=AtRab71; AltName: Full=Ras-related protein Rab7B; Short=AtRab7B && PF00071:Ras family	Ras
novel.1596	-	R05	3681345	3682387	+	245	-	- && - && -	-
novel.1597	-	R05	4098893	4100906	+	1489	-	- && Q9LK31.1 RecName: Full=Kelch repeat-containing protein At3g27220 && -	-
novel.1598	-	R05	4159419	4160159	+	741	-	- && - && -	-
novel.1599	-	R05	4490065	4491439	+	948	-	- && Q9LIL4.1 RecName: Full=Transmembrane emp24 domain-containing protein p24beta3; AltName: Full=p24 family protein beta2; Short=p24beta2; AltName: Full=p24 family protein beta3; Short=p24beta3; Flags: Precursor && -	-
novel.1600	-	R05	4875951	4876177	+	227	-	- && - && -	-
novel.1601	-	R05	5146523	5147018	+	298	-	- && Q9SJC6.3 RecName: Full=Nudix hydrolase 5; Short=AtNUDT5 && -	-
novel.1602	-	R05	5157999	5160935	+	1360	-	- && P24100.1 RecName: Full=Cyclin-dependent kinase A-1; Short=CDKA;1; AltName: Full=Cell division control protein 2 homolog A && PF00069:Protein kinase domain	Pkinase
novel.1603	-	R05	5243246	5244932	+	838	-	- && - && -	-
novel.1604	-	R05	5356290	5358365	+	1720	-	- && Q940Q8.1 RecName: Full=Probable beta-1,4-xylosyltransferase IRX10L; AltName: Full=Glucuronoxylan glucuronosyltransferase 1; Short=AtGUT1; AltName: Full=Glucuronoxylan glucuronosyltransferase 2; Short=AtGUT2; AltName: Full=Protein IRREGULAR XYLEM 10-like; AltName: Full=Xylan xylosyltransferase IRX10L && PF00106:short chain dehydrogenase	adh_short
novel.1605	-	R05	5415733	5417811	+	1737	-	- && Q9FH51.1 RecName: Full=Protein FLX-like 4; Short=AtFLXL4 && -	-
novel.1606	-	R05	5886356	5887265	+	678	-	- && - && -	-
novel.1607	-	R05	5914040	5915241	+	1202	-	- && - && -	-
novel.1608	-	R05	5997395	5998173	+	685	-	- && Q9SMN1.1 RecName: Full=Gamma carbonic anhydrase-like 2, mitochondrial; Short=AtCAL2; Short=GAMMA CAL2; Flags: Precursor && -	-
novel.1609	-	R05	6104673	6106045	+	372	-	- && - && -	-
novel.1610	-	R05	6182850	6185234	+	1755	-	- && O49623.1 RecName: Full=SAL2 phosphatase; AltName: Full=3'(2'),5'-bisphosphate nucleotidase 2; AltName: Full=3'(2'),5'-bisphosphonucleoside 3'(2')-phosphohydrolase 2; AltName: Full=DPNPase 2; AltName: Full=Inositol polyphosphate 1-phosphatase 2; Short=IPPase 2; AltName: Full=Inositol-1,4-bisphosphate 1-phosphatase 2 && PF00459:Inositol monophosphatase family	-
novel.1611	-	R05	6240901	6243257	+	1867	-	- && P0DKG4.1 RecName: Full=MATH domain and coiled-coil domain-containing protein At2g42465; AltName: Full=RTM3-like protein At2g42465 && PF01200:Ribosomal protein S28e|PF00917:MATH domain	MATH
novel.1612	-	R05	6433408	6435084	+	598	-	- && Q6DUW9.1 RecName: Full=Protein IDA-LIKE 2; Flags: Precursor && -	-
novel.1613	-	R05	6511555	6512082	+	311	-	- && - && -	-
novel.1614	-	R05	6650995	6652095	+	730	-	- && Q9FJP3.1 RecName: Full=50S ribosomal protein L29, chloroplastic; AltName: Full=CL29; Flags: Precursor && PF00831:Ribosomal L29 protein	-
novel.1615	-	R05	6665729	6666722	+	719	-	- && Q9M117.2 RecName: Full=Actin-related protein 2/3 complex subunit 5A; AltName: Full=Actin-related protein C5A; AltName: Full=Arp2/3 complex 16 kDa subunit; Short=p16-ARC; AltName: Full=Protein CROOKED && PF04699:ARP2/3 complex 16 kDa subunit (p16-Arc)	-
novel.1616	-	R05	6952514	6955396	+	1761	-	- && Q5RBU7.1 RecName: Full=Lysosomal Pro-X carboxypeptidase; AltName: Full=Proline carboxypeptidase; AltName: Full=Prolylcarboxypeptidase; Short=PRCP; Flags: Precursor && PF05577:Serine carboxypeptidase S28	Peptidase_S28
novel.1617	-	R05	6972350	6973469	+	1120	-	- && - && -	-
novel.1618	-	R05	7014760	7015248	+	260	-	- && - && -	-
novel.1619	-	R05	7197392	7198508	+	800	-	- && P26861.2 RecName: Full=60S ribosomal protein L6, mitochondrial (mitochondrion) [Marchantia polymorpha] && PF00347:Ribosomal protein L6	-
novel.1620	-	R05	7371150	7371632	+	315	-	- && - && -	-
novel.1621	-	R05	7430661	7430991	+	226	-	- && - && -	-
novel.1622	-	R05	7458140	7458626	+	399	-	- && - && -	-
novel.1623	-	R05	7459731	7462361	+	1458	-	- && Q949P3.1 RecName: Full=Uncharacterized protein At2g17340 && -	-
novel.1624	-	R05	7498858	7499483	+	626	-	- && - && -	-
novel.1625	-	R05	7576871	7577741	+	487	-	- && Q9ZVX1.1 RecName: Full=Probable ubiquitin-conjugating enzyme E2 23; AltName: Full=E2 ubiquitin-conjugating enzyme 23; AltName: Full=Ubiquitin carrier protein 23 && -	-
novel.1626	-	R05	7760385	7762444	+	1740	-	- && Q9STX2.1 RecName: Full=3-oxo-Delta(4,5)-steroid 5-beta-reductase; AltName: Full=Delta(4)-3-oxosteroid 5-beta-reductase; AltName: Full=Delta-4,5-steroid 5-beta-reductase; Short=At5beta-StR; AltName: Full=Progesterone 5-beta-reductase; Short=5beta-POR; AltName: Full=Protein VEIN PATTERNING 1 && -	-
novel.1627	-	R05	7781386	7782496	+	962	-	- && Q9XIM0.1 RecName: Full=CCG-binding protein 1; Short=AtCBP1; AltName: Full=Protein MATERNAL EFFECT EMBRYO ARREST 14 && -	-
novel.1628	-	R05	7885020	7886604	+	1151	-	- && - && -	-
novel.1629	-	R05	7987811	7990046	+	1938	-	- && P44176.1 RecName: Full=5'-3' exoribonuclease; AltName: Full=3',5'-nucleotide bisphosphate phosphatase; AltName: Full=RNase AM && PF02811:PHP domain	-
novel.1630	-	R05	8146363	8148207	+	925	-	- && - && -	-
novel.1631	-	R05	8200394	8201349	+	758	-	- && - && -	-
novel.1632	-	R05	8440336	8448314	+	616	-	- && - && -	-
novel.1633	-	R05	8531275	8534616	+	263	-	- && Q8L9A9.2 RecName: Full=Probable xyloglucan endotransglucosylase/hydrolase protein 8; Short=At-XTH8; Short=XTH-8; Flags: Precursor && -	-
novel.1634	-	R05	8604047	8604787	+	741	-	- && - && -	-
novel.1635	-	R05	8767054	8769688	+	1613	-	- && Q9LI77.1 RecName: Full=Glutamyl-tRNA(Gln) amidotransferase subunit A, chloroplastic/mitochondrial; Short=Glu-AdT subunit A; Flags: Precursor && PF01425:Amidase	Amidase
novel.1636	-	R05	8785336	8786624	+	912	-	- && - && PF03652:Holliday junction resolvase	-
novel.1637	-	R05	9349838	9352089	+	1866	-	- && - && -	-
novel.1638	-	R05	9456942	9457907	+	607	-	- && P22643.2 RecName: Full=Haloalkane dehalogenase >Q6Q3H0.1 RecName: Full=Haloalkane dehalogenase && -	-
novel.1639	-	R05	9637410	9643651	+	3074	-	- && C0LGG4.2 RecName: Full=Probable LRR receptor-like serine/threonine-protein kinase At1g51860; Flags: Precursor && PF07714:Protein tyrosine and serine/threonine kinase|PF13855:Leucine rich repeat	Pkinase_Tyr
novel.1640	-	R05	9684210	9687752	+	2697	-	- && Q9FFW2.1 RecName: Full=FBD-associated F-box protein At5g38590 && PF05773:RWD domain	RWD
novel.1641	-	R05	10050786	10051269	+	484	-	- && - && PF13456:Reverse transcriptase-like	-
novel.1642	-	R05	10430394	10436251	+	1573	-	- && Q94C40.1 RecName: Full=CBL-interacting serine/threonine-protein kinase 17; AltName: Full=SNF1-related kinase 3.21; AltName: Full=SOS2-like protein kinase PKS20 && PF03822:NAF domain|PF00069:Protein kinase domain	Pkinase
novel.1643	-	R05	10489501	10490752	+	831	-	- && Q9FZF1.1 RecName: Full=Peroxisomal membrane protein 11A; AltName: Full=Peroxin-11A; Short=AtPEX11a && PF05648:Peroxisomal biogenesis factor 11 (PEX11)	-
novel.1644	-	R05	10662343	10664116	+	1498	-	- && Q5ZIY4.1 RecName: Full=Ribosome maturation protein SBDS; AltName: Full=Shwachman-Bodian-Diamond syndrome protein homolog && PF09377:SBDS protein C-terminal domain	-
novel.1645	-	R05	10689515	10691347	+	1596	-	- && - && -	-
novel.1646	-	R05	10945950	10946664	+	628	-	- && Q9M1V4.1 RecName: Full=Defensin-like protein 11; Flags: Precursor && -	-
novel.1647	-	R05	11553322	11553784	+	372	-	- && - && -	-
novel.1648	-	R05	11604121	11605442	+	1322	-	- && Q9LSI9.1 RecName: Full=Inactive LRR receptor-like serine/threonine-protein kinase BIR2; AltName: Full=Protein BAK1-INTERACTING RECEPTOR-LIKE KINASE 2; Flags: Precursor && PF01158:Ribosomal protein L36e	-
novel.1649	-	R05	11884144	11885641	+	1085	-	- && - && -	-
novel.1650	-	R05	12473435	12474191	+	364	-	- && - && -	-
novel.1651	-	R05	12664122	12665275	+	1154	-	- && - && -	-
novel.1652	-	R05	12764000	12767292	+	2449	-	- && Q9M2F8.2 RecName: Full=Carbon catabolite repressor protein 4 homolog 2; Short=CCR4 homolog 2 && -	-
novel.1653	-	R05	12777612	12778379	+	627	-	- && - && -	-
novel.1654	-	R05	13540016	13540440	+	338	-	- && Q9FFI5.1 RecName: Full=NAC domain-containing protein 86; AltName: Full=NAM-like protein; AltName: Full=No apical meristem-like protein && PF02365:No apical meristem (NAM) protein	NAM
novel.1655	-	R05	13611199	13612203	+	492	-	- && Q9LYK9.1 RecName: Full=40S ribosomal protein S26-3 && PF01283:Ribosomal protein S26e	-
novel.1656	-	R05	13671382	13672657	+	576	-	- && - && -	-
novel.1657	-	R05	13832303	13833806	+	619	-	- && - && -	-
novel.1658	-	R05	14032792	14034198	+	1256	-	- && Q54Y26.1 RecName: Full=Probable serine/threonine-protein kinase ndrA; AltName: Full=Nuclear DBF2-related kinase A && PF00069:Protein kinase domain	Pkinase
novel.1659	-	R05	14343826	14347172	+	1740	-	- && - && PF00856:SET domain	SET
novel.1660	-	R05	14354729	14356761	+	1228	-	- && Q9LHA4.1 RecName: Full=V-type proton ATPase subunit d2; Short=V-ATPase subunit d2; AltName: Full=Vacuolar H(+)-ATPase subunit d isoform 2; AltName: Full=Vacuolar proton pump subunit d2 && -	-
novel.1661	-	R05	14359307	14359985	+	679	-	- && - && -	-
novel.1662	-	R05	14581663	14583600	+	1170	-	- && Q42529.1 RecName: Full=Tryptophan synthase alpha chain, chloroplastic; AltName: Full=Indole-3-glycerol-phosphate lyase, chloroplastic; AltName: Full=Protein TRYPTOPHAN-REQUIRING 3; Flags: Precursor && PF00290:Tryptophan synthase alpha chain	-
novel.1663	-	R05	14587522	14588816	+	858	-	- && Q9M1G6.1 RecName: Full=Basic leucine zipper 25; Short=AtbZIP25; Short=bZIP protein 25; AltName: Full=Basic leucine zipper OPAQUE 2 homolog 4; Short=Basic leucine zipper O2 homolog 4 && PF00170:bZIP transcription factor	bZIP_1
novel.1664	-	R05	14625871	14626409	+	359	-	- && F4JCX9.1 RecName: Full=Protein LNK2; AltName: Full=Night light-inducible and clock-regulated 2 && -	-
novel.1665	-	R05	14632040	14634141	+	1594	-	- && Q42586.2 RecName: Full=Uridine 5'-monophosphate synthase; Short=UMP synthase; Includes: RecName: Full=Orotate phosphoribosyltransferase; Short=OPRTase; Includes: RecName: Full=Orotidine 5'-phosphate decarboxylase; AltName: Full=OMPdecase && PF00215:Orotidine 5'-phosphate decarboxylase / HUMPS family|PF00156:Phosphoribosyl transferase domain	Pribosyltran
novel.1666	-	R05	14696144	14697895	+	1583	-	- && - && PF01814:Hemerythrin HHE cation binding domain	-
novel.1667	-	R05	15240685	15243692	+	1641	-	- && Q9LFA3.1 RecName: Full=Monodehydroascorbate reductase 1, peroxisomal; Short=AtMDAR1 && PF07992:Pyridine nucleotide-disulphide oxidoreductase	Pyr_redox_2
novel.1668	-	R05	15645233	15646711	+	1479	-	- && - && -	-
novel.1669	-	R05	16075970	16077019	+	882	-	- && - && -	-
novel.1670	-	R05	16248776	16249434	+	534	-	- && - && -	-
novel.1671	-	R05	16283560	16285327	+	1357	-	- && - && PF02485:Core-2/I-Branching enzyme	-
novel.1672	-	R05	16311442	16313005	+	1439	-	- && - && -	-
novel.1673	-	R05	16473720	16475061	+	625	-	- && - && -	-
novel.1674	-	R05	16601451	16602553	+	1103	-	- && - && -	-
novel.1675	-	R05	16681163	16682170	+	712	-	- && - && -	-
novel.1676	-	R05	16771404	16771750	+	347	-	- && - && -	-
novel.1677	-	R05	16970574	16971582	+	537	-	- && - && -	-
novel.1678	-	R05	17121355	17122420	+	570	-	- && - && -	-
novel.1679	-	R05	17346731	17348791	+	1521	-	- && - && -	-
novel.1680	-	R05	17384958	17385357	+	297	-	- && Q9MB58.1 RecName: Full=6-phosphofructo-2-kinase/fructose-2,6-bisphosphatase; Short=6PF-2-K/Fru-2,6-P2ase; Short=AtF2KP; Short=PFK/FBPase; Includes: RecName: Full=6-phosphofructo-2-kinase; Includes: RecName: Full=Fructose-2,6-bisphosphatase && -	-
novel.1681	-	R05	17547257	17548838	+	706	-	- && - && PF11779:Small subunit of serine palmitoyltransferase-like	-
novel.1682	-	R05	18003021	18004020	+	520	-	- && - && -	-
novel.1683	-	R05	18305418	18306054	+	570	-	- && - && -	-
novel.1684	-	R05	18475744	18480249	+	3042	-	- && Q4WX90.1 RecName: Full=Eukaryotic translation initiation factor 3 subunit I; Short=eIF3i; AltName: Full=Eukaryotic translation initiation factor 3 39 kDa subunit homolog; Short=eIF-3 39 kDa subunit homolog >B0XYC8.1 RecName: Full=Eukaryotic translation initiation factor 3 subunit I; Short=eIF3i; AltName: Full=Eukaryotic translation initiation factor 3 39 kDa subunit homolog; Short=eIF-3 39 k…	-
novel.1685	-	R05	18488288	18491157	+	2774	-	- && Q5XVF0.1 RecName: Full=TATA box-binding protein-associated factor RNA polymerase I subunit B; AltName: Full=Central cell guidance protein; AltName: Full=Protein MATERNAL EFFECT EMBRYO ARREST 12; AltName: Full=TATA box-binding protein-associated factor 1B; Short=TBP-associated factor 1B && -	-
novel.1686	-	R05	18523793	18524628	+	736	-	- && - && -	-
novel.1687	-	R05	18744559	18746486	+	1070	-	- && Q7XA78.1 RecName: Full=Beta-carotene isomerase D27, chloroplastic; AltName: Full=Protein DWARF-27 homolog; Short=AtD27; Flags: Precursor && PF13225:Domain of unknown function (DUF4033)	-
novel.1688	-	R05	18887720	18888085	+	283	-	- && - && -	-
novel.1689	-	R05	19082861	19085309	+	2094	-	- && B9RAJ0.2 RecName: Full=Probable aspartyl aminopeptidase && PF02127:Aminopeptidase I zinc metalloprotease (M18)	Peptidase_M18
novel.1690	-	R05	19222626	19223695	+	597	-	- && - && -	-
novel.1691	-	R05	19279905	19280688	+	639	-	- && Q39056.1 RecName: Full=Cyclic pyranopterin monophosphate synthase accessory protein, mitochondrial; AltName: Full=Molybdenum cofactor biosynthesis enzyme CNX3; AltName: Full=Molybdenum cofactor biosynthesis protein C; AltName: Full=Molybdopterin biosynthesis protein CNX3; Flags: Precursor && PF01967:MoaC family	-
novel.1692	-	R05	19982061	19983845	+	1166	-	- && - && -	-
novel.1693	-	R05	19984007	19985157	+	648	-	- && Q9FEC1.1 RecName: Full=Light-harvesting complex-like protein OHP2, chloroplastic; AltName: Full=One-helix protein 2; Flags: Precursor && -	-
novel.1694	-	R05	20053060	20053867	+	808	-	- && - && -	-
novel.1695	-	R05	20274605	20274866	+	262	-	- && Q9LTA3.1 RecName: Full=UDP-glycosyltransferase 91C1 && -	-
novel.1696	-	R05	20784508	20785779	+	799	-	- && - && -	-
novel.1697	-	R05	21181391	21182386	+	885	-	- && - && -	-
novel.1698	-	R05	21297694	21300001	+	292	-	- && A4QKS7.1 RecName: Full=Photosystem II CP43 reaction center protein; AltName: Full=PSII 43 kDa protein; AltName: Full=Protein CP-43; Flags: Precursor && PF00421:Photosystem II protein	-
novel.1699	-	R05	21952547	21953646	+	1019	-	- && - && -	-
novel.1700	-	R05	22332566	22333259	+	293	-	- && Q9ASQ6.3 RecName: Full=Probable LRR receptor-like serine/threonine-protein kinase At1g29720; Flags: Precursor && PF11721:Malectin domain	-
novel.1701	-	R05	22287548	22287899	+	271	-	- && - && -	-
novel.1702	-	R05	22798798	22800191	+	714	-	- && Q9LVD2.1 RecName: Full=Cytochrome P450 71B10 && -	-
novel.1703	-	R05	22822956	22825007	+	1080	-	- && - && -	-
novel.1704	-	R05	22968485	22969053	+	569	-	- && Q9M8T5.1 RecName: Full=WEB family protein At3g02930, chloroplastic; Flags: Precursor && -	-
novel.1705	-	R05	22992887	22998253	+	1703	-	- && - && -	-
novel.1706	-	R05	23014507	23015656	+	988	-	- && - && -	-
novel.1707	-	R05	23169968	23172104	+	872	-	- && P34824.1 RecName: Full=Elongation factor 1-alpha; Short=EF-1-alpha && -	-
novel.1708	-	R05	23170537	23171136	+	525	-	- && - && -	-
novel.1709	-	R05	23619232	23620214	+	983	-	- && - && PF04827:Plant transposon protein	DUF635
novel.1710	-	R05	24388492	24390774	+	764	-	- && - && -	-
novel.1711	-	R05	24399649	24400449	+	720	-	- && - && -	-
novel.1712	-	R05	24810415	24816614	+	368	-	- && - && -	-
novel.1713	-	R05	25752036	25755831	+	3106	-	- && Q54Y26.1 RecName: Full=Probable serine/threonine-protein kinase ndrA; AltName: Full=Nuclear DBF2-related kinase A && -	-
novel.1714	-	R05	25925637	25928547	+	457	-	- && - && -	-
novel.1715	-	R05	26142267	26144147	+	1548	-	- && - && -	-
novel.1716	-	R05	26149808	26151534	+	1612	-	- && - && -	-
novel.1717	-	R05	26570684	26571205	+	411	-	- && - && -	-
novel.1718	-	R05	26586279	26588010	+	1077	-	- && - && -	-
novel.1719	-	R05	27032854	27035422	+	2416	-	- && Q9FJ57.1 RecName: Full=Protein TORNADO 1; AltName: Full=Protein LOPPED 1 && -	-
novel.1720	-	R05	27224560	27229134	+	4575	-	- && P10978.1 RecName: Full=Retrovirus-related Pol polyprotein from transposon TNT 1-94; Includes: RecName: Full=Protease; Includes: RecName: Full=Reverse transcriptase; Includes: RecName: Full=Endonuclease && PF00665:Integrase core domain	rve
novel.1721	-	R05	27463568	27482983	+	1244	-	- && Q9C9L2.1 RecName: Full=Transcription factor TCP15 && -	-
novel.1722	-	R05	27688033	27690227	+	1786	-	- && - && -	-
novel.1723	-	R05	27700757	27703045	+	1205	-	- && - && -	-
novel.1724	-	R05	27759044	27759340	+	200	-	- && - && -	-
novel.1725	-	R05	27995628	27997531	+	1341	-	- && - && -	-
novel.1726	-	R05	28959956	28961475	+	856	-	- && O22683.1 RecName: Full=Cyanate hydratase; Short=Cyanase; AltName: Full=Cyanate hydrolase; AltName: Full=Cyanate lyase && PF02560:Cyanate lyase C-terminal domain	Cyanate_lyase
novel.1727	-	R05	28964508	28966038	+	928	-	- && O04420.2 RecName: Full=Uricase; AltName: Full=Nodulin-35 homolog; AltName: Full=Urate oxidase && PF01014:Uricase	-
novel.1728	-	R05	29839051	29841152	+	1707	-	- && Q9LUJ5.1 RecName: Full=Probable rRNA-processing protein EBP2 homolog && PF05890:Eukaryotic rRNA processing protein EBP2	-
novel.1729	-	R05	30088866	30089938	+	556	-	- && Q94C26.1 RecName: Full=Cysteine-rich and transmembrane domain-containing protein PCC1; AltName: Full=Protein PATHOGEN AND CIRCADIAN CONTROLLED 1 && PF12734:Cysteine-rich TM module stress tolerance	-
novel.1730	-	R05	30118171	30118516	+	346	-	- && - && -	-
novel.1731	-	R05	30145845	30148158	+	1237	-	- && - && -	-
novel.1732	-	R05	30167917	30170431	+	1365	-	- && Q9SU63.1 RecName: Full=Aldehyde dehydrogenase family 2 member B4, mitochondrial; Short=ALDH2a; Flags: Precursor && -	-
novel.1733	-	R05	30473014	30473787	+	555	-	- && Q9LVE0.1 RecName: Full=Protein NRT1/ PTR FAMILY 6.4; Short=AtNPF6.4; AltName: Full=Nitrate transporter 1.3 && -	-
novel.1734	-	R05	30473870	30475538	+	1669	-	- && Q9LVE0.1 RecName: Full=Protein NRT1/ PTR FAMILY 6.4; Short=AtNPF6.4; AltName: Full=Nitrate transporter 1.3 && PF00854:POT family	-
novel.1735	-	R05	30477592	30480154	+	2374	-	- && Q9LVE2.2 RecName: Full=Serine/threonine protein phosphatase 2A 59 kDa regulatory subunit B' zeta isoform; Short=AtB' zeta; Short=PP2A, B' subunit, zeta isoform && PF01603:Protein phosphatase 2A regulatory B subunit (B56 family)	-
novel.1736	-	R05	30753500	30756044	+	1759	-	- && - && -	-
novel.1737	-	R05	30781602	30783473	+	1037	-	- && - && -	-
novel.1738	-	R05	30942517	30949151	+	994	-	- && - && -	-
novel.1739	-	R05	31039436	31041449	+	1692	-	- && Q8H0W3.1 RecName: Full=Protein REVEILLE 6 && -	-
novel.1740	-	R05	31064896	31070798	+	1523	-	- && - && -	-
novel.1741	-	R05	31330740	31332567	+	970	-	- && Q94JQ4.1 RecName: Full=Reactive Intermediate Deaminase A, chloroplastic; AltName: Full=2-iminobutanoate/2-iminopropanoate deaminase; Flags: Precursor && PF01042:Endoribonuclease L-PSP	Ribonuc_L-PSP
novel.1742	-	R05	31441145	31442009	+	508	-	- && - && -	-
novel.1743	-	R05	31469401	31470342	+	534	-	- && Q9LJZ5.1 RecName: Full=Ubiquitin-conjugating enzyme E2 19; AltName: Full=E2 ubiquitin-conjugating enzyme 19; AltName: Full=Ubiquitin carrier protein 19 && PF00179:Ubiquitin-conjugating enzyme	UQ_con
novel.1744	-	R05	31594907	31595936	+	1030	-	- && - && -	-
novel.1745	-	R05	31616161	31624725	+	3176	-	- && Q3TZZ7.1 RecName: Full=Extended synaptotagmin-2; Short=E-Syt2 && -	-
novel.1746	-	R05	31626339	31628422	+	1961	-	- && Q39085.2 RecName: Full=Delta(24)-sterol reductase; AltName: Full=Cell elongation protein DIMINUTO; AltName: Full=Cell elongation protein Dwarf1; AltName: Full=Protein CABBAGE1; AltName: Full=Protein ENHANCED VERY-LOW-FLUENCE RESPONSE 1 && PF01565:FAD binding domain	FAD_binding_4
novel.1747	-	R05	31630173	31631893	+	1440	-	- && - && -	-
novel.1748	-	R05	31849995	31850493	+	499	-	- && - && -	-
novel.1749	-	R05	31879822	31881400	+	1164	-	- && Q04996.3 RecName: Full=Homeobox protein HAT3.1 && -	-
novel.1750	-	R05	31881463	31882339	+	663	-	- && Q04996.3 RecName: Full=Homeobox protein HAT3.1 && PF00046:Homeodomain	Homeobox
novel.1751	-	R05	31883882	31885756	+	1069	-	- && Q9LT67.1 RecName: Full=Transcription factor bHLH113; AltName: Full=Basic helix-loop-helix protein 113; Short=AtbHLH113; Short=bHLH 113; AltName: Full=Transcription factor EN 61; AltName: Full=bHLH transcription factor bHLH113 && -	-
novel.1752	-	R05	31911269	31912367	+	854	-	- && Q9LT35.1 RecName: Full=Serine/threonine-protein kinase Nek6; AltName: Full=NimA-related protein kinase 6; Short=AtNek6 && PF00069:Protein kinase domain	Pkinase
novel.1753	-	R05	32127345	32128710	+	1009	-	- && Q0WW84.1 RecName: Full=Polyadenylate-binding protein RBP47B; Short=Poly(A)-binding protein RBP47B; AltName: Full=RNA-binding protein 47B; Short=AtRBP47B && PF00076:RNA recognition motif. (a.k.a. RRM, RBD, or RNP domain)	RRM_1
novel.1754	-	R05	32129012	32130007	+	452	-	- && F4I3B3.1 RecName: Full=Polyadenylate-binding protein RBP47A; Short=Poly(A)-binding protein RBP47A; AltName: Full=RNA-binding protein 47A; Short=AtRBP47A && -	-
novel.1755	-	R05	32365953	32368285	+	1529	-	- && Q9LIH6.1 RecName: Full=Uracil-DNA glycosylase, mitochondrial; Short=AtUNG; Short=UDG; Flags: Precursor && PF03167:Uracil DNA glycosylase superfamily	UDG
novel.1756	-	R05	32643854	32645180	+	916	-	- && Q9LV28.1 RecName: Full=Receptor for activated C kinase 1C; AltName: Full=Guanine nucleotide-binding protein subunit beta-like protein C && PF00400:WD domain, G-beta repeat	WD40
novel.1757	-	R05	32975811	32976438	+	545	-	- && - && -	-
novel.1758	-	R05	33082091	33083868	+	1604	-	- && Q9LUU7.1 RecName: Full=Probable protein phosphatase 2C 43; Short=AtPP2C43 && PF00481:Protein phosphatase 2C	PP2C
novel.1759	-	R05	33084381	33086572	+	1368	-	- && Q9M5K3.2 RecName: Full=Dihydrolipoyl dehydrogenase 1, mitochondrial; Short=AtmLPD1; Short=mtLPD1; AltName: Full=Dihydrolipoamide dehydrogenase 1; AltName: Full=Glycine cleavage system L protein 1; AltName: Full=Pyruvate dehydrogenase complex E3 subunit 1; Short=E3-1; Short=PDC-E3 1; Flags: Precursor && PF07992:Pyridine nucleotide-disulphide oxidoreductase	Pyr_redox_2
novel.1760	-	R05	33099581	33100782	+	955	-	- && - && -	-
novel.1761	-	R05	33288830	33290893	+	1523	-	- && Q9FJA6.1 RecName: Full=40S ribosomal protein S3-3 && -	-
novel.1762	-	R05	33338251	33343076	+	4316	-	- && Q9LUS2.1 RecName: Full=Translocase of chloroplast 120, chloroplastic; Short=AtToc120; AltName: Full=120 kDa chloroplast outer envelope protein && PF04548:AIG1 family	-
novel.1763	-	R05	33490493	33492072	+	1263	-	- && - && -	-
novel.1764	-	R05	33543815	33545145	+	800	-	- && P51104.1 RecName: Full=Dihydroflavonol 4-reductase; Short=DFR; AltName: Full=Dihydrokaempferol 4-reductase; AltName: Full=Flavanone 4-reductase; Short=FNR && -	-
novel.1765	-	R05	33565364	33567549	+	1377	-	- && O04326.1 RecName: Full=Nuclear pore complex protein NUP35; AltName: Full=Nucleoporin 35 && PF05172:Nup53/35/40-type RNA recognition motif	-
novel.1766	-	R05	33713136	33716108	+	2369	-	- && Q81ST7.1 RecName: Full=N-acetyl-alpha-D-glucosaminyl L-malate synthase; Short=GlcNAc-Mal synthase; AltName: Full=L-malic acid glycosyltransferase BshA && -	-
novel.1767	-	R05	33776773	33778621	+	1849	-	- && Q6NQ99.1 RecName: Full=Protein POLAR LOCALIZATION DURING ASYMMETRIC DIVISION AND REDISTRIBUTION && -	-
novel.1768	-	R05	33788759	33790416	+	1011	-	- && Q9BY50.3 RecName: Full=Signal peptidase complex catalytic subunit SEC11C; AltName: Full=Microsomal signal peptidase 21 kDa subunit; Short=SPase 21 kDa subunit; AltName: Full=SEC11 homolog C; AltName: Full=SEC11-like protein 3; AltName: Full=SPC21 >Q5RC30.3 RecName: Full=Signal peptidase complex catalytic subunit SEC11C; AltName: Full=Microsomal signal peptidase 21 kDa subunit; Short=SPase 21…	-
novel.1769	-	R05	33912158	33912816	+	659	-	- && - && -	-
novel.1770	-	R05	34111232	34111799	+	480	-	- && Q9S758.1 RecName: Full=Squamosa promoter-binding-like protein 5 && PF03110:SBP domain	SBP
novel.1771	-	R05	34180991	34182487	+	1005	-	- && - && -	-
novel.1772	-	R05	34294546	34297476	+	1674	-	- && - && -	-
novel.1773	-	R05	34560088	34562265	+	1312	-	- && Q94EI9.1 RecName: Full=Probable sugar phosphate/phosphate translocator At3g14410 && -	-
novel.1774	-	R05	34697933	34698457	+	525	-	- && - && -	-
novel.1775	-	R05	34779584	34780514	+	736	-	- && - && -	-
novel.1776	-	R05	34980977	34983842	+	1917	-	- && Q43866.1 RecName: Full=Beta-fructofuranosidase, insoluble isoenzyme CWINV1; AltName: Full=Cell wall beta-fructosidase 1; Short=AtbetaFRUCT1; AltName: Full=Cell wall invertase 1; Short=AtcwINV1; AltName: Full=Sucrose hydrolase 1; Flags: Precursor && -	-
novel.1777	-	R05	35156368	35158747	+	1397	-	- && - && -	-
novel.1778	-	R05	35187635	35189070	+	1193	-	- && - && -	-
novel.1779	-	R05	35190405	35191153	+	678	-	- && - && -	-
novel.1780	-	R05	35258657	35259186	+	530	-	- && Q9LK57.1 RecName: Full=Pentatricopeptide repeat-containing protein At3g13160, mitochondrial; Flags: Precursor && -	-
novel.1781	-	R05	35291307	35294723	+	2090	-	- && Q9LK65.1 RecName: Full=Putative DUF21 domain-containing protein At3g13070, chloroplastic; AltName: Full=CBS domain-containing protein CBSDUFCH1; Flags: Precursor && -	-
novel.1782	-	R05	35340318	35340956	+	375	-	- && - && PF05162:Ribosomal protein L41	-
novel.1783	-	R05	35705707	35708682	+	1252	-	- && Q9C7C1.1 RecName: Full=Tetraspanin-6 && PF00335:Tetraspanin family	Tetraspannin
novel.1784	-	R05	35986772	35987389	+	618	-	- && - && -	-
novel.1785	-	R05	36458002	36458756	+	538	-	- && - && -	-
novel.1786	-	R05	37068296	37070627	+	1521	-	- && P40972.1 RecName: Full=Pectate lyase; Flags: Precursor && -	-
novel.1787	-	R05	37076715	37079457	+	1576	-	- && Q94AA1.1 RecName: Full=UNC93-like protein 3 && -	-
novel.1788	-	R05	37367334	37368845	+	883	-	- && B0JHV3.1 RecName: Full=Elongation factor P; Short=EF-P && PF01132:Elongation factor P (EF-P) OB domain|PF09285:Elongation factor P, C-terminal	-
novel.1789	-	R05	37613212	37613547	+	268	-	- && - && -	-
novel.1790	-	R05	37656772	37658746	+	1306	-	- && Q9SRR0.1 RecName: Full=Peroxisomal membrane protein 13; AltName: Full=Peroxin-13; Short=AtPEX13; AltName: Full=Peroxisome biogenesis protein 13; AltName: Full=Pex13p; AltName: Full=Protein ABERRANT PEROXISOME MORPHOLOGY 2 && -	-
novel.1791	-	R05	37689483	37690228	+	571	-	- && Q9SW95.2 RecName: Full=Asparagine--tRNA ligase, cytoplasmic 2; AltName: Full=Asparaginyl-tRNA synthetase 2; Short=AsnRS 2; AltName: Full=AtNS2 && -	-
novel.1792	-	R05	37691215	37691774	+	480	-	- && Q9SW95.2 RecName: Full=Asparagine--tRNA ligase, cytoplasmic 2; AltName: Full=Asparaginyl-tRNA synthetase 2; Short=AsnRS 2; AltName: Full=AtNS2 && PF00152:tRNA synthetases class II (D, K and N)	tRNA-synt_2
novel.1793	-	R05	37816252	37818420	+	2169	-	- && - && -	-
novel.1794	-	R05	37902546	37907144	+	1494	-	- && Q9M8Z8.1 RecName: Full=Probable pectate lyase 8; Flags: Precursor && -	-
novel.1795	-	R05	38185948	38187215	+	582	-	- && Q8S925.1 RecName: Full=Autophagy-related protein 8h; AltName: Full=Autophagy-related ubiquitin-like modifier ATG8h; Short=AtAPG8h; Short=Protein autophagy 8h && PF02991:Autophagy protein Atg8 ubiquitin like	-
novel.1796	-	R05	38609926	38613475	+	2655	-	- && - && PF04434:SWIM zinc finger|PF00564:PB1 domain	SWIM
novel.1797	-	R05	39042292	39042631	+	340	-	- && - && -	-
novel.1798	-	R05	39168501	39169983	+	642	-	- && Q9SQZ9.2 RecName: Full=PITH domain-containing protein At3g04780 && -	-
novel.1799	-	R05	39532921	39534543	+	1202	-	- && Q9SRW7.1 RecName: Full=Adenylyl-sulfate kinase 3; AltName: Full=ATP adenosine-5'-phosphosulfate 3'-phosphotransferase 3; AltName: Full=Adenosine-5'-phosphosulfate kinase 3; Short=APS kinase 3 && -	-
novel.1800	-	R05	39543100	39543908	+	438	-	- && - && -	-
novel.1801	-	R05	39796950	39803208	+	4421	-	- && Q0WVZ1.1 RecName: Full=Putative metallophosphoesterase At3g03305; Flags: Precursor && PF00149:Calcineurin-like phosphoesterase|PF02450:Lecithin:cholesterol acyltransferase	Metallophos
novel.1802	-	R05	39821066	39824029	+	1098	-	- && - && -	-
novel.1803	-	R05	39844861	39846413	+	987	-	- && Q9M9P0.2 RecName: Full=Expansin-A13; Short=AtEXPA13; AltName: Full=Alpha-expansin-13; Short=At-EXP13; Short=AtEx13; AltName: Full=Ath-ExpAlpha-1.22; Flags: Precursor && -	-
novel.1804	-	R05	40047103	40049980	+	2037	-	- && Q9SCW5.2 RecName: Full=Heat stress transcription factor A-1e; Short=AtHsfA1e; AltName: Full=AtHsf-06; AltName: Full=Heat shock factor protein 2; Short=HSF 2; AltName: Full=Heat shock transcription factor 2; Short=HSTF 2 && PF00447:HSF-type DNA-binding	HSF_DNA-bind
novel.1805	-	R05	40077990	40079744	+	1076	-	- && Q39208.2 RecName: Full=Delta(7)-sterol-C5(6)-desaturase 1; AltName: Full=Delta(7)-sterol-C5-desaturase 1; AltName: Full=Delta-7-C-5 sterol desaturase 1; AltName: Full=Protein DWARF 7; AltName: Full=Protein STEROL 1 && PF04116:Fatty acid hydroxylase superfamily	-
novel.1806	-	R05	40107819	40109080	+	1262	-	- && - && -	-
novel.1807	-	R05	40468833	40470178	+	1346	-	- && - && -	-
novel.1808	-	R05	40534706	40535878	+	1074	-	- && - && PF08241:Methyltransferase domain	Methyltransf_11
novel.1809	-	R05	154856	156457	-	918	-	- && Q9MAB9.1 RecName: Full=Membrane-anchored ubiquitin-fold protein 1; Short=AtMUB1; Short=Membrane-anchored ub-fold protein 1; Flags: Precursor && -	-
novel.1810	-	R05	164203	165566	-	681	-	- && Q9SGA6.1 RecName: Full=40S ribosomal protein S19-1 && PF01090:Ribosomal protein S19e	-
novel.1811	-	R05	296956	298876	-	1422	-	- && Q9M876.1 RecName: Full=Tyrosine--tRNA ligase, chloroplastic/mitochondrial; AltName: Full=Protein EMBRYO DEFECTIVE 2768; AltName: Full=Protein EMBRYONIC FACTOR 31; AltName: Full=Tyrosyl-tRNA synthetase; Short=TyrRS; Flags: Precursor && PF00579:tRNA synthetases class I (W and Y)	-
novel.1812	-	R05	486577	487183	-	430	-	- && - && -	-
novel.1813	-	R05	606950	608313	-	875	-	- && P32887.1 RecName: Full=Acyl carrier protein, chloroplastic; Short=ACP; AltName: Full=Clones 34C02 and 10C04; Flags: Precursor && -	-
novel.1814	-	R05	632300	633449	-	1150	-	- && - && -	-
novel.1815	-	R05	656317	657493	-	1177	-	- && Q0WV37.1 RecName: Full=Heavy metal-associated isoprenylated plant protein 34; Short=AtHIP34; Flags: Precursor && -	-
novel.1816	-	R05	695089	695395	-	231	-	- && - && -	-
novel.1817	-	R05	991268	992695	-	696	-	- && Q8S925.1 RecName: Full=Autophagy-related protein 8h; AltName: Full=Autophagy-related ubiquitin-like modifier ATG8h; Short=AtAPG8h; Short=Protein autophagy 8h && PF02991:Autophagy protein Atg8 ubiquitin like	-
novel.1818	-	R05	1004363	1006398	-	1562	-	- && Q9SBJ1.1 RecName: Full=[Pyruvate dehydrogenase (acetyl-transferring)] kinase, mitochondrial; Short=AtPDHK; Short=Pyruvate dehydrogenase kinase && PF10436:Mitochondrial branched-chain alpha-ketoacid dehydrogenase kinase	-
novel.1819	-	R05	1064479	1064938	-	362	-	- && Q9M7X7.1 RecName: Full=60S ribosomal protein L29-1 && PF01779:Ribosomal L29e protein family	-
novel.1820	-	R05	1567826	1570375	-	2387	-	- && - && -	-
novel.1821	-	R05	1662521	1663836	-	919	-	- && Q9C9Y6.1 RecName: Full=Thioredoxin H9; Short=AtTrxh9; AltName: Full=Thioredoxin 9; Short=AtTRX9 && -	-
novel.1822	-	R05	1766132	1767513	-	1060	-	- && Q9LZ66.1 RecName: Full=Assimilatory sulfite reductase (ferredoxin), chloroplastic; Short=AtSiR; AltName: Full=Sulfite reductase (ferredoxin); Flags: Precursor && PF01077:Nitrite and sulphite reductase 4Fe-4S domain|PF03460:Nitrite/Sulfite reductase ferredoxin-like half domain	-
novel.1823	-	R05	1771090	1772832	-	1080	-	- && Q54JK4.1 RecName: Full=Charged multivesicular body protein 5; AltName: Full=Vacuolar protein-sorting-associated protein 60 && PF03357:Snf7	ESCRT-III
novel.1824	-	R05	1779475	1784882	-	3935	-	- && Q38870.1 RecName: Full=Calcium-dependent protein kinase 2; AltName: Full=Calmodulin-domain protein kinase CDPK isoform 2 && PF00005:ABC transporter|PF13499:EF-hand domain pair|PF00069:Protein kinase domain	Pkinase
novel.1825	-	R05	2184937	2185731	-	428	-	- && Q9LHK3.1 RecName: Full=Dolichyl-diphosphooligosaccharide--protein glycosyltransferase subunit 4A && -	-
novel.1826	-	R05	2312981	2313545	-	347	-	- && - && PF05162:Ribosomal protein L41	-
novel.1827	-	R05	2331359	2335531	-	2521	-	- && - && -	-
novel.1828	-	R05	2563632	2564355	-	507	-	- && - && -	-
novel.1829	-	R05	2663183	2666536	-	2635	-	- && Q54IP0.1 RecName: Full=DnaJ homolog subfamily C member 7 homolog && -	-
novel.1830	-	R05	3138200	3141029	-	2506	-	- && Q9LW85.2 RecName: Full=MAR-binding filament-like protein 1 && -	-
novel.1831	-	R05	3189004	3189639	-	222	-	- && - && -	-
novel.1832	-	R05	3240264	3241721	-	918	-	- && Q944W6.1 RecName: Full=Translationally-controlled tumor protein homolog; Short=TCTP && -	-
novel.1833	-	R05	3417300	3419342	-	1650	-	- && - && -	-
novel.1834	-	R05	3658634	3659005	-	286	-	- && - && -	-
novel.1835	-	R05	3976738	3977975	-	618	-	- && Q94JQ4.1 RecName: Full=Reactive Intermediate Deaminase A, chloroplastic; AltName: Full=2-iminobutanoate/2-iminopropanoate deaminase; Flags: Precursor && PF01042:Endoribonuclease L-PSP	Ribonuc_L-PSP
novel.1836	-	R05	4707022	4707443	-	330	-	- && Q08DQ2.1 RecName: Full=Glutamine--fructose-6-phosphate aminotransferase [isomerizing] 2; AltName: Full=D-fructose-6-phosphate amidotransferase 2; AltName: Full=Glutamine:fructose-6-phosphate amidotransferase 2; Short=GFAT 2; Short=GFAT2; AltName: Full=Hexosephosphate aminotransferase 2 && -	-
novel.1837	-	R05	4708201	4710569	-	1906	-	- && Q4KMC4.3 RecName: Full=Glutamine--fructose-6-phosphate aminotransferase [isomerizing] 2; AltName: Full=D-fructose-6-phosphate amidotransferase 2; AltName: Full=Glutamine:fructose-6-phosphate amidotransferase 2; Short=GFAT 2; Short=GFAT2; AltName: Full=Hexosephosphate aminotransferase 2 && PF01380:SIS domain	SIS
novel.1838	-	R05	4932980	4933903	-	690	-	- && Q9NX01.1 RecName: Full=Thioredoxin-like protein 4B; AltName: Full=Dim1-like protein && PF02966:Mitosis protein DIM1	-
novel.1839	-	R05	5077599	5079105	-	1229	-	- && Q56XR7.1 RecName: Full=Rhodanese-like domain-containing protein 4A, chloroplastic; AltName: Full=Sulfurtransferase 4A; Short=AtStr4a; Flags: Precursor && -	-
novel.1840	-	R05	5187876	5189019	-	661	-	- && P42733.2 RecName: Full=40S ribosomal protein S11-3 && PF16205:Ribosomal_S17 N-terminal|PF00366:Ribosomal protein S17	-
novel.1841	-	R05	5249464	5251993	-	1968	-	- && Q9M1Q9.2 RecName: Full=ABC transporter B family member 21; Short=ABC transporter ABCB.21; Short=AtABCB21; AltName: Full=Multidrug resistance protein 17; AltName: Full=P-glycoprotein 21 && -	-
novel.1842	-	R05	5340239	5342614	-	1902	-	- && P29402.1 RecName: Full=Calnexin homolog 1; Flags: Precursor && PF00262:Calreticulin family	-
novel.1843	-	R05	5370012	5370678	-	565	-	- && Q9ZW14.1 RecName: Full=Tropinone reductase homolog At2g29310 && -	-
novel.1844	-	R05	5373708	5380817	-	3420	-	- && - && -	-
novel.1845	-	R05	5914461	5915118	-	571	-	- && - && -	-
novel.1846	-	R05	5919223	5919789	-	443	-	- && - && -	-
novel.1847	-	R05	5962989	5963582	-	457	-	- && - && -	-
novel.1848	-	R05	6173144	6175698	-	1885	-	- && Q9SS90.1 RecName: Full=E3 ubiquitin-protein ligase RGLG1; AltName: Full=RING domain ligase 1 && -	-
novel.1849	-	R05	6183897	6186467	-	1765	-	- && O49623.1 RecName: Full=SAL2 phosphatase; AltName: Full=3'(2'),5'-bisphosphate nucleotidase 2; AltName: Full=3'(2'),5'-bisphosphonucleoside 3'(2')-phosphohydrolase 2; AltName: Full=DPNPase 2; AltName: Full=Inositol polyphosphate 1-phosphatase 2; Short=IPPase 2; AltName: Full=Inositol-1,4-bisphosphate 1-phosphatase 2 && PF00459:Inositol monophosphatase family	-
novel.1850	-	R05	6198752	6199703	-	750	-	- && P49107.2 RecName: Full=Photosystem I reaction center subunit N, chloroplastic; Short=PSI-N; Flags: Precursor && PF05479:Photosystem I reaction centre subunit N (PSAN or PSI-N)	-
novel.1851	-	R05	6242835	6243580	-	492	-	- && P34789.1 RecName: Full=40S ribosomal protein S28-2 && PF01200:Ribosomal protein S28e	-
novel.1852	-	R05	6243775	6245254	-	1308	-	- && Q7NJS7.1 RecName: Full=Release factor glutamine methyltransferase; Short=RF MTase; AltName: Full=N5-glutamine methyltransferase PrmC; AltName: Full=Protein-(glutamine-N5) MTase PrmC; AltName: Full=Protein-glutamine N-methyltransferase PrmC && PF05175:Methyltransferase small domain	-
novel.1853	-	R05	6283201	6284466	-	1185	-	- && Q9FMF7.1 RecName: Full=Dicarboxylate transporter 2.1, chloroplastic; AltName: Full=AtpDCT1; AltName: Full=Glutamate/malate translocator; Flags: Precursor && PF00939:Sodium:sulfate symporter transmembrane region	Na_sulph_symp
novel.1854	-	R05	6483183	6483738	-	458	-	- && - && -	-
novel.1855	-	R05	6662970	6665495	-	956	-	- && Q9FJN9.1 RecName: Full=Polyadenylate-binding protein 2; Short=AtPabN2; Short=AtPabN3; Short=Poly(A)-binding protein 2; AltName: Full=Nuclear poly(A)-binding protein 2; AltName: Full=Poly(A)-binding protein II; Short=PABII && PF00076:RNA recognition motif. (a.k.a. RRM, RBD, or RNP domain)	RRM_1
novel.1856	-	R05	6785290	6787166	-	480	-	- && - && -	-
novel.1857	-	R05	6943541	6945508	-	1243	-	- && Q9NW38.2 RecName: Full=E3 ubiquitin-protein ligase FANCL; AltName: Full=Fanconi anemia group L protein; AltName: Full=Fanconi anemia-associated polypeptide of 43 kDa; Short=FAAP43 && PF11793:FANCL C-terminal domain	-
novel.1858	-	R05	6965766	6966245	-	411	-	- && - && -	-
novel.1859	-	R05	6997783	6999164	-	1285	-	- && Q03305.1 RecName: Full=Protein arginine N-methyltransferase 2; AltName: Full=Protein-arginine N5-methyltransferase; AltName: Full=Type IV protein arginine N-methyltransferase; Short=Type IV PRMT && -	-
novel.1860	-	R05	7071119	7074920	-	2687	-	- && Q9FJX3.1 RecName: Full=Mitochondrial outer membrane protein porin 2; AltName: Full=Voltage-dependent anion-selective channel protein 2; Short=AtVDAC2; Short=VDAC-2 && PF01459:Eukaryotic porin	-
novel.1861	-	R05	7490488	7492270	-	1281	-	- && O23006.1 RecName: Full=LysM domain-containing GPI-anchored protein 2; AltName: Full=Chitin elicitor-binding protein LYM2; Short=CEBiP LYM2; Flags: Precursor && -	-
novel.1862	-	R05	7577437	7578049	-	427	-	- && Q9ZVX1.1 RecName: Full=Probable ubiquitin-conjugating enzyme E2 23; AltName: Full=E2 ubiquitin-conjugating enzyme 23; AltName: Full=Ubiquitin carrier protein 23 && -	-
novel.1863	-	R05	7656654	7657815	-	1000	-	- && - && -	-
novel.1864	-	R05	7702474	7704555	-	1385	-	- && Q9FPT1.2 RecName: Full=Ubiquitin carboxyl-terminal hydrolase 12; AltName: Full=Deubiquitinating enzyme 12; Short=AtUBP12; AltName: Full=Ubiquitin thioesterase 12; AltName: Full=Ubiquitin-specific-processing protease 12 && PF14533:Ubiquitin-specific protease C-terminal	-
novel.1865	-	R05	7867561	7868546	-	240	-	- && - && -	-
novel.1866	-	R05	7985976	7988391	-	1171	-	- && Q54I57.1 RecName: Full=C-Myc-binding protein homolog && -	-
novel.1867	-	R05	8349516	8350804	-	1289	-	- && Q9M1V2.1 RecName: Full=Cytosolic sulfotransferase 5; Short=AtSOT5; AltName: Full=Flavonoid 7-sulfotransferase 3a; Short=AtST3a && PF00685:Sulfotransferase domain	Sulfotransfer_1
novel.1868	-	R05	8597485	8599369	-	1030	-	- && Q9FG71.1 RecName: Full=ER membrane protein complex subunit 8/9 homolog; AltName: Full=Protein EMBRYO DEFECTIVE 2731 && -	-
novel.1869	-	R05	9390475	9391849	-	835	-	- && Q9C944.1 RecName: Full=Probable histone H2A variant 3; AltName: Full=H2A.F/Z 3; AltName: Full=HTA9 && PF00125:Core histone H2A/H2B/H3/H4|PF16211:C-terminus of histone H2A	Histone
novel.1870	-	R05	9520146	9521570	-	1425	-	- && Q9FGC5.1 RecName: Full=Jacalin-related lectin 41 && -	-
novel.1871	-	R05	9627131	9627659	-	444	-	- && - && -	-
novel.1872	-	R05	9683312	9685780	-	2179	-	- && Q9FFW2.1 RecName: Full=FBD-associated F-box protein At5g38590 && -	-
novel.1873	-	R05	9933730	9934470	-	559	-	- && - && -	-
novel.1874	-	R05	10382991	10386388	-	738	-	- && - && -	-
novel.1875	-	R05	10645271	10646442	-	1063	-	- && - && -	-
novel.1876	-	R05	10649396	10650035	-	468	-	- && - && -	-
novel.1877	-	R05	10863724	10864459	-	659	-	- && - && -	-
novel.1878	-	R05	10978006	10979279	-	1274	-	- && - && -	-
novel.1879	-	R05	11274922	11276394	-	1054	-	- && - && -	-
novel.1880	-	R05	11278845	11280106	-	972	-	- && - && -	-
novel.1881	-	R05	11554809	11555658	-	732	-	- && - && -	-
novel.1882	-	R05	12119189	12121382	-	1611	-	- && - && -	-
novel.1883	-	R05	12225529	12226477	-	771	-	- && - && -	-
novel.1884	-	R05	12498748	12502143	-	3137	-	- && Q9M1B4.1 RecName: Full=Protein STRICTOSIDINE SYNTHASE-LIKE 13; Short=AtSSL13; AltName: Full=Protein LESS ADHERENT POLLEN 3; AltName: Full=Strictosidine synthase 11; Short=AtSS11; Flags: Precursor && PF03088:Strictosidine synthase|PF01694:Rhomboid family	Str_synth
novel.1885	-	R05	12716422	12718750	-	2211	-	- && - && -	-
novel.1886	-	R05	13210261	13210721	-	461	-	- && - && -	-
novel.1887	-	R05	13210865	13211673	-	632	-	- && - && PF12928:tRNA-splicing endonuclease subunit sen54 N-term	-
novel.1888	-	R05	13478693	13481387	-	1327	-	- && Q9LET3.1 RecName: Full=Rhomboid-like protein 20; Short=AtRBL20 && PF01694:Rhomboid family	Rhomboid
novel.1889	-	R05	13912421	13914788	-	1518	-	- && Q9LYN2.1 RecName: Full=Ferritin-3, chloroplastic; Flags: Precursor && PF00210:Ferritin-like domain	Ferritin
novel.1890	-	R05	13915670	13916803	-	1134	-	- && Q9LYN0.1 RecName: Full=PRA1 family protein B1; Short=AtPRA1.B1; AltName: Full=Prenylated Rab acceptor 6 && -	-
novel.1891	-	R05	13928048	13931656	-	2862	-	- && O49160.2 RecName: Full=Eukaryotic translation initiation factor 3 subunit C; Short=eIF3c; AltName: Full=Eukaryotic translation initiation factor 3 subunit 8; AltName: Full=eIF3 p110; AltName: Full=p105 && PF05470:Eukaryotic translation initiation factor 3 subunit 8 N-terminus	-
novel.1892	-	R05	13952328	13955084	-	916	-	- && F4IZC4.1 RecName: Full=Probable sodium/metabolite cotransporter BASS4, chloroplastic; AltName: Full=Bile acid transporter 4; AltName: Full=Bile acid-sodium symporter family protein 4; Flags: Precursor && -	-
novel.1893	-	R05	13949313	13951822	-	1928	-	- && Q9LX47.1 RecName: Full=Putative F-box/FBD/LRR-repeat protein At3g59240 && -	-
novel.1894	-	R05	14148220	14149923	-	1447	-	- && Q9SV82.2 RecName: Full=FBD-associated F-box protein At4g10400 && -	-
novel.1895	-	R05	14212244	14213531	-	967	-	- && Q9M2U0.1 RecName: Full=CASP-like protein 4C1; Short=AtCASPL4C1 && -	-
novel.1896	-	R05	14280172	14280545	-	374	-	- && - && -	-
novel.1897	-	R05	14515699	14516619	-	331	-	- && Q9SV30.1 RecName: Full=GATA transcription factor 8 && -	-
novel.1898	-	R05	14540988	14543016	-	1847	-	- && Q9FG14.1 RecName: Full=Myosin-binding protein 7 && -	-
novel.1899	-	R05	14877937	14880074	-	1440	-	- && - && -	-
novel.1900	-	R05	14993220	14994587	-	1018	-	- && Q8RXH8.1 RecName: Full=Protein SODIUM POTASSIUM ROOT DEFECTIVE 3; Short=NaKR3; AltName: Full=Heavy metal-associated plant protein 4; Short=AtHPP04 && PF00403:Heavy-metal-associated domain	HMA
novel.1901	-	R05	15328101	15328979	-	371	-	- && - && -	-
novel.1902	-	R05	15594207	15595619	-	1214	-	- && - && -	-
novel.1903	-	R05	15648088	15650318	-	1658	-	- && Q93VB2.1 RecName: Full=Autophagy-related protein 18a; Short=AtATG18a; AltName: Full=Protein PEROXISOME UNUSUAL POSITIONING 2 && -	-
novel.1904	-	R05	15838557	15839743	-	928	-	- && - && -	-
novel.1905	-	R05	15948276	15951457	-	3108	-	- && - && PF12906:RING-variant domain	-
novel.1906	-	R05	16157118	16157757	-	477	-	- && - && -	-
novel.1907	-	R05	16230031	16232158	-	1952	-	- && Q93VD3.1 RecName: Full=CBL-interacting serine/threonine-protein kinase 23; AltName: Full=Protein LOW-K(+)-SENSITIVE 1; AltName: Full=SNF1-related kinase 3.23; AltName: Full=SOS2-like protein kinase PKS17 && -	-
novel.1908	-	R05	16343562	16344596	-	965	-	- && - && -	-
novel.1909	-	R05	16756522	16757831	-	1310	-	- && O04023.1 RecName: Full=Protein SRC2 homolog; Short=AtSRC2 && -	-
novel.1910	-	R05	16760347	16760847	-	327	-	- && - && -	-
novel.1911	-	R05	16761972	16762436	-	321	-	- && - && -	-
novel.1912	-	R05	17273214	17273860	-	542	-	- && - && -	-
novel.1913	-	R05	17526465	17528261	-	756	-	- && Q8H1S4.1 RecName: Full=1-aminocyclopropane-1-carboxylate oxidase homolog 3 && -	-
novel.1914	-	R05	17718140	17719806	-	1667	-	- && - && -	-
novel.1915	-	R05	17873539	17876117	-	1962	-	- && - && -	-
novel.1916	-	R05	18269471	18270925	-	1135	-	- && Q949Q1.1 RecName: Full=Probable galacturonosyltransferase 11 && -	-
novel.1917	-	R05	18406679	18410104	-	2691	-	- && Q4FE47.1 RecName: Full=Putative E3 ubiquitin-protein ligase XBAT35; AltName: Full=Ankyrin repeat domain and RING finger-containing protein XBAT35; AltName: Full=Protein XB3 homolog 5 && -	-
novel.1918	-	R05	18479502	18482035	-	1876	-	- && Q54M20.1 RecName: Full=Tetratricopeptide repeat protein 4 homolog; Short=TPR repeat protein 4 homolog && PF18972:Cns1/TTC4 Wheel domain	-
novel.1919	-	R05	18534481	18535298	-	493	-	- && - && -	-
novel.1920	-	R05	18568232	18573665	-	4360	-	- && - && PF05970:PIF1-like helicase	-
novel.1921	-	R05	18597544	18598611	-	1068	-	- && - && -	-
novel.1922	-	R05	18767749	18768934	-	457	-	- && - && -	-
novel.1923	-	R05	18795726	18797411	-	1100	-	- && P49107.2 RecName: Full=Photosystem I reaction center subunit N, chloroplastic; Short=PSI-N; Flags: Precursor && PF05479:Photosystem I reaction centre subunit N (PSAN or PSI-N)	-
novel.1924	-	R05	18948227	18949429	-	1203	-	- && - && -	-
novel.1925	-	R05	19322913	19323800	-	715	-	- && - && -	-
novel.1926	-	R05	20163591	20164569	-	812	-	- && Q9SN28.1 RecName: Full=RING-H2 finger protein ATL7; AltName: Full=RING-type E3 ubiquitin transferase ATL7 && -	-
novel.1927	-	R05	20723239	20724749	-	663	-	- && - && -	-
novel.1928	-	R05	21495715	21503798	-	1403	-	- && - && -	-
novel.1929	-	R05	21598600	21598942	-	267	-	- && - && -	-
novel.1930	-	R05	22081439	22085579	-	974	-	- && - && -	-
novel.1931	-	R05	22794431	22796646	-	251	-	- && - && -	-
novel.1932	-	R05	23008103	23014668	-	278	-	- && - && -	-
novel.1933	-	R05	23170382	23171576	-	408	-	- && - && -	-
novel.1934	-	R05	23442080	23442754	-	226	-	- && - && -	-
novel.1935	-	R05	23734091	23734617	-	458	-	- && - && -	-
novel.1936	-	R05	24137473	24139858	-	1774	-	- && Q9FYL3.3 RecName: Full=ALBINO3-like protein 1, chloroplastic; AltName: Full=Arabidopsis thaliana envelope membrane integrase; AltName: Full=Protein ALBINA 4; Short=Ath4; AltName: Full=Protein ARTEMIS; Flags: Precursor && -	-
novel.1937	-	R05	25770460	25771589	-	621	-	- && - && -	-
novel.1938	-	R05	26062975	26064517	-	1162	-	- && O80642.1 RecName: Full=Geranylgeranyl transferase type-1 subunit beta; AltName: Full=Geranylgeranyl transferase type I subunit beta; Short=AtGGT-IB; Short=GGTase-I-beta && -	-
novel.1939	-	R05	26455097	26457613	-	1863	-	- && Q6EWX0.1 RecName: Full=Origin of replication complex subunit 5; Short=AtORC5 && -	-
novel.1940	-	R05	26495617	26497296	-	1680	-	- && Q9S9U1.1 RecName: Full=L-type lectin-domain containing receptor kinase VII.1; Short=LecRK-VII.1; Flags: Precursor && PF00139:Legume lectin domain	-
novel.1941	-	R05	26506288	26508196	-	1271	-	- && - && -	-
novel.1942	-	R05	26703775	26704161	-	311	-	- && - && -	-
novel.1943	-	R05	27089117	27090469	-	898	-	- && - && -	-
novel.1944	-	R05	27356521	27357315	-	795	-	- && - && -	-
novel.1945	-	R05	27385078	27386661	-	1171	-	- && Q8H0W1.2 RecName: Full=Chloroplast processing peptidase; AltName: Full=Signal peptidase I-3; Flags: Precursor && -	-
novel.1946	-	R05	27426957	27427835	-	273	-	- && - && -	-
novel.1947	-	R05	27690519	27693509	-	2144	-	- && - && -	-
novel.1948	-	R05	27697893	27699544	-	1652	-	- && - && -	-
novel.1949	-	R05	28157083	28161321	-	2987	-	- && Q9LIQ4.1 RecName: Full=Hydroxyethylthiazole kinase; AltName: Full=4-methyl-5-beta-hydroxyethylthiazole kinase; Short=TH kinase; Short=Thz kinase && PF02110:Hydroxyethylthiazole kinase family	-
novel.1950	-	R05	28372569	28375738	-	1757	-	- && Q6DF46.1 RecName: Full=Ubiquinone biosynthesis monooxygenase COQ6, mitochondrial; AltName: Full=Coenzyme Q10 monooxygenase 6; Flags: Precursor && PF01494:FAD binding domain	FAD_binding_3
novel.1951	-	R05	28420257	28420531	-	252	-	- && - && -	-
novel.1952	-	R05	29081848	29085631	-	3661	-	- && - && -	-
novel.1953	-	R05	29460770	29462265	-	1339	-	- && Q9LID1.1 RecName: Full=F-box/kelch-repeat protein At3g13680 && PF00646:F-box domain	F-box
novel.1954	-	R05	29838455	29839182	-	648	-	- && Q9LUJ3.1 RecName: Full=Protein RDM1; AltName: Full=Protein RNA-directed DNA methylation 1 && PF09187:RNA-directed DNA methylation 1	-
novel.1955	-	R05	30035934	30037041	-	1016	-	- && P42797.2 RecName: Full=40S ribosomal protein S10, mitochondrial; Flags: Precursor && -	-
novel.1956	-	R05	30154536	30155763	-	1228	-	- && - && -	-
novel.1957	-	R05	30156589	30157028	-	305	-	- && Q42624.1 RecName: Full=Glutamine synthetase, chloroplastic; AltName: Full=GS2; AltName: Full=Glutamate--ammonia ligase; Flags: Precursor && -	-
novel.1958	-	R05	30555379	30557720	-	1460	-	- && - && -	-
novel.1959	-	R05	30571374	30573632	-	1930	-	- && C0SVV6.1 RecName: Full=Calmodulin-binding protein 60 A && -	-
novel.1960	-	R05	30857210	30858464	-	922	-	- && P03010.1 RecName: Full=Putative AC9 transposase && PF14372:Domain of unknown function (DUF4413)|PF05699:hAT family C-terminal dimerisation region	hATC
novel.1961	-	R05	31287010	31287535	-	249	-	- && Q9LTP6.2 RecName: Full=Putative sugar transporter ERD6-like 13 && PF00083:Sugar (and other) transporter	Sugar_tr
novel.1962	-	R05	31475154	31477153	-	1251	-	- && Q56XE8.2 RecName: Full=Hexokinase-4 && PF03727:Hexokinase|PF00349:Hexokinase	-
novel.1963	-	R05	31530174	31536035	-	1160	-	- && - && -	-
novel.1964	-	R05	31892841	31894926	-	1334	-	- && P48523.1 RecName: Full=Cinnamyl alcohol dehydrogenase 4; Short=AtCAD4; AltName: Full=Cinnamyl alcohol dehydrogenase C && PF00107:Zinc-binding dehydrogenase|PF08240:Alcohol dehydrogenase GroES-like domain	ADH_N
novel.1965	-	R05	32026479	32029341	-	1633	-	- && Q9M7Q2.1 RecName: Full=ABSCISIC ACID-INSENSITIVE 5-like protein 7; AltName: Full=ABA-responsive element-binding protein 2; AltName: Full=Abscisic acid responsive elements-binding factor 4; Short=ABRE-binding factor 4; AltName: Full=bZIP transcription factor 38; Short=AtbZIP38 && PF00170:bZIP transcription factor	bZIP_1
novel.1966	-	R05	32238534	32242182	-	2269	-	- && Q8H0U5.1 RecName: Full=Protein TIC 62, chloroplastic; AltName: Full=Translocon at the inner envelope membrane of chloroplasts 62; Short=AtTIC62; Flags: Precursor && -	-
novel.1967	-	R05	32243007	32243902	-	778	-	- && B1I1J7.1 RecName: Full=30S ribosomal protein S17 && PF00366:Ribosomal protein S17	-
novel.1968	-	R05	32650535	32654163	-	2673	-	- && Q54NA6.1 RecName: Full=Myb-like protein L && -	-
novel.1969	-	R05	32976620	32978078	-	1061	-	- && - && -	-
novel.1970	-	R05	33075000	33076166	-	1167	-	- && - && -	-
novel.1971	-	R05	33162845	33163431	-	500	-	- && - && -	-
novel.1972	-	R05	33494544	33496375	-	1459	-	- && - && -	-
novel.1973	-	R05	33752638	33752948	-	311	-	- && - && -	-
novel.1974	-	R05	33792597	33794901	-	1142	-	- && A5VAL5.1 RecName: Full=Elongation factor P; Short=EF-P && PF01132:Elongation factor P (EF-P) OB domain|PF09285:Elongation factor P, C-terminal	-
novel.1975	-	R05	34012545	34013355	-	554	-	- && - && -	-
novel.1976	-	R05	34201260	34201866	-	607	-	- && - && -	-
novel.1977	-	R05	34582297	34583253	-	549	-	- && - && -	-
novel.1978	-	R05	34768338	34769113	-	686	-	- && - && -	-
novel.1979	-	R05	34804941	34806642	-	863	-	- && Q8LFL8.1 RecName: Full=Sm-like protein LSM1B; Short=AtLSM1b && -	-
novel.1980	-	R05	34988097	34988426	-	246	-	- && F4JEI8.1 RecName: Full=Nucleosome assembly protein 1;4; Short=AtNAP1;4; AltName: Full=Nucleosome/chromatin assembly factor group A4 && PF00956:Nucleosome assembly protein (NAP)	-
novel.1981	-	R05	34989309	34990860	-	1245	-	- && - && -	-
novel.1982	-	R05	35009927	35011025	-	749	-	- && Q9SUE7.3 RecName: Full=Histone-lysine N-methyltransferase ATX4; AltName: Full=Protein SET DOMAIN GROUP 16; AltName: Full=Trithorax-homolog protein 4; Short=TRX-homolog protein 4; Short=Trithorax 4 && -	-
novel.1983	-	R05	35615148	35617865	-	1957	-	- && Q0WVD6.1 RecName: Full=Probable protein arginine N-methyltransferase 3 && -	-
novel.1984	-	R05	35768376	35769827	-	958	-	- && - && -	-
novel.1985	-	R05	35894435	35896668	-	218	-	- && - && -	-
novel.1986	-	R05	35988954	35990344	-	1391	-	- && P03360.1 RecName: Full=Pol polyprotein; Contains: RecName: Full=Reverse transcriptase/ribonuclease H; Short=RT; Contains: RecName: Full=Integrase; Short=IN && PF00665:Integrase core domain	rve
novel.1987	-	R05	36505509	36507308	-	1725	-	- && P18754.1 RecName: Full=Regulator of chromosome condensation; AltName: Full=Cell cycle regulatory protein; AltName: Full=Chromosome condensation protein 1 && -	-
novel.1988	-	R05	36597794	36598206	-	384	-	- && - && -	-
novel.1989	-	R05	36650055	36651416	-	1257	-	- && - && -	-
novel.1990	-	R05	36719683	36721567	-	1705	-	- && Q5NDL3.2 RecName: Full=EGF domain-specific O-linked N-acetylglucosamine transferase; AltName: Full=Extracellular O-linked N-acetylglucosamine transferase; Flags: Precursor && PF04577:Protein of unknown function (DUF563)	-
novel.1991	-	R05	36767719	36775740	-	3311	-	- && Q93YU5.1 RecName: Full=Exocyst complex component SEC8; Short=AtSec8; AltName: Full=Exocyst complex component 4 && PF04048:Sec8 exocyst complex component specific domain	-
novel.1992	-	R05	36805024	36805525	-	421	-	- && - && PF05479:Photosystem I reaction centre subunit N (PSAN or PSI-N)	-
novel.1993	-	R05	36812931	36813273	-	252	-	- && - && -	-
novel.1994	-	R05	37055957	37058360	-	1276	-	- && Q8VYA5.1 RecName: Full=Serine/arginine-rich splicing factor RS2Z33; AltName: Full=RS-containing zinc finger protein 33; Short=At-RS2Z33; Short=At-RSZ33; Short=AtRSZ33 && PF00076:RNA recognition motif. (a.k.a. RRM, RBD, or RNP domain)|PF00098:Zinc knuckle	RRM_1
novel.1995	-	R05	37060240	37061978	-	1739	-	- && Q8BUV8.2 RecName: Full=Protein GPR107; Flags: Precursor && PF06814:Lung seven transmembrane receptor	-
novel.1996	-	R05	37223268	37224433	-	1031	-	- && - && -	-
novel.1997	-	R05	37242152	37250415	-	4948	-	- && Q9SR97.2 RecName: Full=Protein yippee-like At3g08990 && -	-
novel.1998	-	R05	37261231	37263396	-	1322	-	- && Q8VYP0.1 RecName: Full=Protein SCO1 homolog 1, mitochondrial; AltName: Full=Homolog of the copper chaperone SCO1 member 1; Short=HCC1; Flags: Precursor && PF02630:SCO1/SenC	-
novel.1999	-	R05	37269537	37270848	-	1116	-	- && Q9XF88.1 RecName: Full=Chlorophyll a-b binding protein CP29.2, chloroplastic; AltName: Full=LHCB4.2; AltName: Full=LHCII protein 4.2; Flags: Precursor && -	-
[truncated: 1,548 more rows]
