# Supplementary material for: The long noncoding RNA LINC15957 regulates anthocyanin accumulation in radish
Source: Front Plant Sci. 2023 Feb 27;14:1139143. doi: 10.3389/fpls.2023.1139143 (PMC10009236; doi:10.3389/fpls.2023.1139143)
Supplement: Supplementary file 6 [file Table_6.xls]

gene_id	LINC15957_1	LINC15957_2	LINC15957_3	WT_1	WT_2	WT_3	LINC15957	WT	log2FoldChange	pvalue	padj	gene_name	gene_chr	gene_start	gene_end	gene_strand	gene_length	gene_biotype	gene_description	tf_family
Rsa10008767	8225.72734907114	10301.8635635876	9856.08141585291	210.528475115486	221.245672584473	241.51236186576	9461.22410950388	224.428836521906	5.39784936382861	6.78022884102418e-106	2.05332450221576e-101	-	R02	14459271	14462044	-	708	-	- && - && PF13417:Glutathione S-transferase, N-terminal domain|PF13410:Glutathione S-transferase, C-terminal domain	-
Rsa10041054	5659.38018958024	4199.06555334331	7938.10295179035	73.1837080163355	76.196642425358	102.6168404494	5932.18289823797	83.9990636303646	6.14295524885402	2.92155654986662e-66	4.42382092780804e-62	-	R08	24488205	24490204	-	1512	-	- && - && PF07690:Major Facilitator Superfamily	MFS_1
Rsa10009370	40957.3051970887	27235.3988272349	18848.819491418	429.077082616323	350.688161523937	443.636441538821	29013.8411719139	407.800561893027	6.1529216033929	2.87483632392465e-64	2.90205144112447e-60	-	R03	24682841	24683617	-	501	-	- && - && PF14547:Hydrophobic seed protein	-
Rsa10013891	987.196063823944	1139.68555692618	1095.12015731699	25.0629137042245	26.6229232570528	34.2056134831334	1074.00059268904	28.6304834814702	5.23161963555135	3.9312023039254e-63	2.97631326430192e-59	-	R04	17693726	17698041	+	1617	-	- && - && PF08031:Berberine and berberine like|PF01565:FAD binding domain	FAD_binding_4
Rsa10004834	2714.10928841955	2069.73707583699	3691.2229332117	8.02013238535184	5.50819101870058	1.03653374191313	2825.02309915608	4.85495238198852	9.1730955928086	1.01267781995747e-62	6.1335870199184e-59	-	R07	23289918	23291177	-	1017	-	- && Q9LFR7.1 RecName: Full=Probable carboxylesterase 17; AltName: Full=AtCXE17 && PF07859:alpha/beta hydrolase fold	Abhydrolase_3
Rsa10033887	4629.57786772165	3273.27056312317	4302.54693969919	163.410197351544	188.19652647227	175.174202383319	4068.46512351467	175.593642069044	4.53393066026368	1.88484678998625e-61	9.51345003132393e-58	-	R07	16117595	16122442	+	2079	-	- && - && PF03169:OPT oligopeptide transporter protein	OPT
Rsa10014194	1046.11961216973	786.393675600788	734.803358791252	40385.3766264392	94700.4921208462	86351.5529712992	855.772215520589	73812.4739061949	-6.4303583833623	5.34215508445215e-59	2.31116892253641e-55	-	R02	7192328	7194382	+	996	-	- && - && PF00141:Peroxidase	-
Rsa10025142	1492.12554734087	1070.51696570283	1016.17434190967	8.02013238535184	6.42622285515068	4.14613496765253	1192.93895165112	6.19749673605168	7.58425311718498	2.23323577280543e-58	8.45391401795496e-55	-	R02	11878226	11880697	-	1713	-	- && - && PF03321:GH3 auxin-responsive promoter	-
Rsa10036934	1474.90174090134	1076.90175873883	1553.61316218261	2.00503309633796	7.34425469160078	6.21920245147879	1368.47222060759	5.18949674647251	8.03286946069274	9.3143724662854e-58	3.13418284187763e-54	-	R04	2659477	2662663	-	2265	-	- && - && PF00122:E1-E2 ATPase|PF00702:haloacid dehalogenase-like hydrolase	E1-E2_ATPase
Rsa10027529	3122.04154619804	2689.06200032908	2188.21606295687	4.01006619267592	0.918031836450097	2.07306748382626	2666.439869828	2.33372183765076	10.1788739773769	1.37752412372963e-57	4.17169405630281e-54	-	R05	9645114	9649156	+	2598	-	- && - && PF00069:Protein kinase domain|PF12819:Carbohydrate-binding protein of the ER|PF13855:Leucine rich repeat	Pkinase
Rsa10027533	1978.92470828987	1463.18173741689	1640.65598429837	2.00503309633796	2.75409550935029	4.14613496765253	1694.25414333505	2.96842119111359	9.16454620073839	2.43464957149645e-57	6.70281160210896e-54	-	R05	9668364	9672384	+	2847	-	- && - && PF12819:Carbohydrate-binding protein of the ER|PF07714:Protein tyrosine kinase	Pkinase_Tyr
Rsa10041140	1163.96670886129	1311.01083672554	1135.60519085921	4.01006619267592	11.0163820374012	2.07306748382626	1203.52757881534	5.69983857130112	7.69060527907369	2.77231190859308e-53	6.99639115331941e-50	-	R08	24969332	24972547	+	2457	-	- && - && PF00954:S-locus glycoprotein domain|PF08276:PAN-like domain|PF07714:Protein tyrosine kinase|PF01453:D-mannose binding lectin	Pkinase_Tyr
Rsa10019720	2196.48857910507	1598.32652334558	1101.19291234832	4.01006619267592	8.26228652805087	3.1096012257394	1632.00267159966	5.1273179821554	8.29448703617851	8.03320132021826e-53	1.871365144473e-49	-	R01	39746443	39750268	+	1590	-	- && - && PF13450:NAD(P)-binding Rossmann-like domain|PF08491:Squalene epoxidase	-
Rsa10000786	1823.00393420565	1343.99893407821	1176.09022440143	6.01509928901388	0.918031836450097	5.18266870956566	1447.69769756176	4.03859994500988	8.51284700832017	1.12399803324981e-52	2.43136831706694e-49	-	R01	859598	860635	-	738	-	- && - && PF03107:C1 domain	-
novel.184	2547.31032079457	2430.47788237104	2349.14407128718	24108.5179503676	22177.8131049614	21775.5008501111	2442.31075815093	22687.2773018134	-3.21553575074821	1.20101567633441e-51	2.42477058280743e-48	-	R01	37209380	37210413	+	951	-	- && P27518.2 RecName: Full=Chlorophyll a-b binding protein 151, chloroplastic; AltName: Full=LHCII type II CAB-151; Short=LHCP; Flags: Precursor && -	-
Rsa10034056	2329.74644997937	1765.39527445427	1011.11371271689	14.0352316743657	15.6065412196516	18.6576073544364	1702.08514571684	16.0997934161513	6.72557036908557	2.03564717811113e-51	3.85297119636985e-48	-	R07	17245424	17246804	+	1035	-	- && - && PF04554:Extensin-like region	-
Rsa10007344	5184.3657383004	11121.245336541	8154.69788124121	195.490726892951	135.868711794614	140.968588900186	8153.43631869422	157.442675862584	5.69470641383117	2.85880920491237e-51	5.09271635068036e-48	-	R04	48225410	48226412	+	288	-	- && - && -	-
Rsa10042542	38.073677392659	17.0261147626693	33.4001526723296	1812.54991908952	1362.35924529194	1369.26107306725	29.4999816092193	1514.7234124829	-5.67513667809594	4.24510182258525e-50	7.14214797750953e-47	-	R05	3433951	3436976	+	2013	-	- && - && PF00520:Ion transport protein	Ion_trans
Rsa10033827	1114.10832179947	619.324924492095	1078.9261439001	11.0276820298588	8.26228652805087	8.29226993530506	937.453130063891	9.19407949773824	6.67351979981468	5.04915354388913e-48	8.04781925911256e-45	-	R07	15723585	15725702	+	2118	-	- && - && PF08263:Leucine rich repeat N-terminal domain|PF13855:Leucine rich repeat	LRRNT_2
Rsa10026455	2492.01283696237	5531.35903352219	5145.64776321588	89.2239727870392	92.7212154814598	93.2880367721819	4389.67321123348	91.7444083468936	5.58026779854174	6.90850164134059e-48	1.04608531853179e-44	-	R02	1501176	1503295	+	1563	-	- && - && PF00067:Cytochrome P450	p450
Rsa10015757	2724.98748196031	1284.40753240886	1220.62376129787	18.0452978670416	18.3606367290019	17.6210736125233	1743.33959188901	18.0090027361889	6.5967922860483	1.54937016291246e-47	2.2343393339829e-44	-	R02	33550219	33551511	-	732	-	- && - && PF03168:Late embryogenesis abundant protein	-
Rsa10023937	47.1388386766254	34.0522295253386	44.5335368964395	833.091251528422	809.704079748985	933.916901463732	41.9082016994678	858.90407758038	-4.35369224256307	2.750848549868e-47	3.78666806746375e-44	-	R09	26621381	26625246	+	3270	-	- && - && PF08263:Leucine rich repeat N-terminal domain|PF13855:Leucine rich repeat|PF00069:Protein kinase domain	Pkinase
Rsa10042229	21.7563870815194	29.7957008346713	31.3759009952188	669.681054176879	669.245208772121	805.386717466504	27.6426629704698	714.770993471834	-4.69732024957632	7.57557716284321e-46	9.97472951302365e-43	-	R05	5211750	5214450	+	1275	-	- && - && PF02458:Transferase family	-
Rsa10024421	1115.01483792787	1202.46935511352	674.075808477926	22.0553640597176	21.1147322383522	24.8768098059152	997.186667173105	22.6823020346617	5.45973934341965	3.06403885742625e-45	3.86630636492903e-42	-	R09	32342753	32344123	-	999	-	- && - && PF07859:alpha/beta hydrolase fold	Abhydrolase_3
Rsa10018123	2404.98728863629	2954.03091132312	2154.81591028454	0	12.8524457103014	4.14613496765253	2504.61137008132	5.66619355931796	8.76140504055199	2.15470764390489e-44	2.61012665152062e-41	-	R04	7182871	7184860	-	582	-	- && - && PF04535:Domain of unknown function (DUF588)	-
Rsa10022331	705.269547892588	818.317640780793	749.985246369584	17.0427813188727	5.50819101870058	14.5114723867839	757.857478347655	12.3541482414524	5.95116809920293	3.54112463683124e-44	4.12459301929989e-41	-	R09	1120259	1124352	+	1761	-	- && - && PF03094:Mlo family	-
Rsa10037252	3499.15225561104	3908.55747020527	4677.03349996471	253.636686686752	298.360346846282	204.197147156887	4028.24774192701	252.06472689664	3.99757776461541	6.70373344308945e-44	7.51910605890818e-41	-	R04	982362	984566	+	1518	-	- && Q42600.1 RecName: Full=Cytochrome P450 84A1; AltName: Full=Ferulate-5-hydroxylase; Short=F5H && PF00067:Cytochrome P450	p450
Rsa10022364	621.870064080097	914.089536320807	670.027305123704	5.0125827408449	1.83606367290019	5.18266870956566	735.328968508203	4.01043837443692	7.53891063140919	1.81170129272977e-43	1.95948435532244e-40	-	R09	1330689	1335639	-	2694	-	- && - && PF00931:NB-ARC domain	NB-ARC
Rsa10018904	15.4107741827429	5.32066086333415	13.1576359012208	910.285025737434	585.704311655162	791.911778821633	11.2963569824326	762.633705404743	-6.06227807525387	2.72053320814442e-41	2.84098716122226e-38	-	R02	9724293	9727971	-	1665	-	- && Q84W54.1 RecName: Full=Probable mannan synthase 1; AltName: Full=Cellulose synthase-like protein A1; Short=AtCslA1 && PF13641:Glycosyltransferase like family 2	-
Rsa10036099	1347.98948292581	734.251199140113	809.700670844355	25.0629137042245	18.3606367290019	15.548006128697	963.980450970092	19.6571855206411	5.61593227878328	6.45036035023067e-41	6.51142376154619e-38	-	R03	2878697	2881314	+	1611	-	- && - && PF03106:WRKY DNA -binding domain	WRKY
Rsa10018735	1705.15683751409	3500.99484807387	2293.47715016664	64.1610590828147	56.917973859906	88.1053680626163	2499.87627858486	69.7281336684457	5.16533309301077	2.20512174285413e-40	2.15419054389014e-37	-	R02	10621201	10625022	-	1116	-	- && Q9SD05.1 RecName: Full=Protein STRICTOSIDINE SYNTHASE-LIKE 6; Short=AtSSL6; Flags: Precursor && PF03088:Strictosidine synthase	Str_synth
Rsa10005538	35863.591071628	18993.6951499303	11669.8109185443	285.717216228159	116.590043229162	110.909110384705	22175.6990467008	171.072123280676	7.01843553344167	3.82154309487445e-39	3.6166128464118e-36	-	R09	15170288	15171245	-	510	-	- && Q9SU34.1 RecName: Full=pEARLI1-like lipid transfer protein 2; Flags: Precursor && PF14547:Hydrophobic seed protein	-
Rsa10036174	503.116451260137	999.220110134154	675.087934316481	11.0276820298588	11.0163820374012	16.5845398706101	725.808165236924	12.8762013126234	5.82098343213297	2.61544957529545e-38	2.40019014964387e-35	-	R03	2521484	2527490	+	2418	-	- && - && PF00847:AP2 domain|PF03321:GH3 auxin-responsive promoter	AP2
novel.2860	347.195677175914	492.693195944743	492.905283376501	10.0251654816898	13.7704775467515	13.4749386448707	444.264718832386	12.4235272244373	5.15826376972287	7.19823270359786e-37	6.41150821163993e-34	-	R09	1148994	1152286	+	2869	-	- && O64770.1 RecName: Full=G-type lectin S-receptor-like serine/threonine-protein kinase At1g61490; Flags: Precursor && PF11883:Domain of unknown function (DUF3403)|PF00954:S-locus glycoprotein domain|PF07714:Protein tyrosine and serine/threonine kinase	Pkinase_Tyr
novel.2853	765.099612366766	880.037306795469	839.052320162463	68.1711252754906	42.2294644767045	53.8997545794829	828.063079774899	54.7667814438927	3.92038496968769	4.66029910220581e-36	4.0323570860343e-33	-	R08	27430927	27433652	-	2192	-	- && Q8L710.2 RecName: Full=Cysteine-rich receptor-like protein kinase 17; Short=Cysteine-rich RLK17; AltName: Full=Protein EMBRYO DEFECTIVE 1290; Flags: Precursor && PF07714:Protein tyrosine and serine/threonine kinase	Pkinase_Tyr
Rsa10020464	373.484644899417	459.705098592071	341.086407593185	3.00754964450694	5.50819101870058	7.25573619339193	391.425383694891	5.25715895219982	6.22084774204587	1.96905943181373e-35	1.65641655091797e-32	-	R04	38639308	38639908	-	372	-	- && - && PF02519:Auxin responsive protein	Auxin_inducible
Rsa10023992	571.105160889885	747.020785212115	693.306199410479	42.1056950230972	25.7048914206027	24.8768098059152	670.477381837493	30.8957987498717	4.44065236033046	2.2401605464889e-35	1.83354113486135e-32	-	R05	11846349	11848772	-	1575	-	- && - && PF05686:Glycosyl transferase family 90	-
Rsa10017597	2144.81715978646	4011.77829095395	2527.27821887294	89.2239727870392	36.7212734580039	36.2786809669596	2894.62455653778	54.0746424040009	5.74309341397704	6.82616194420654e-35	5.44009179785134e-32	-	R04	39838612	39840145	-	783	-	- && - && PF03094:Mlo family	-
Rsa10040950	405.212709393299	364.997335224723	499.990164246389	16.0402647707037	18.3606367290019	10.3653374191313	423.40006962147	14.9220796396123	4.81991806870699	5.41391239510816e-34	4.20397238393476e-31	-	R08	23997303	23998610	-	645	-	- && - && -	-
Rsa10015705	391.61496746735	674.659797470771	377.522937781181	10.0251654816898	9.18031836450097	7.25573619339193	481.265900906434	8.8204066798609	5.76713805717496	9.63362135522501e-34	7.29361472804085e-31	-	R04	15276022	15277031	-	738	-	- && - && PF00582:Universal stress protein family	Usp
Rsa10008014	1123.17348308344	1209.91828032219	1518.18875783317	126.317085069291	122.098234247863	99.5072392236607	1283.76017374626	115.974186180272	3.46782305312272	1.43099067434641e-33	1.05385398739042e-30	-	R07	25935740	25942068	+	1905	-	- && - && PF01699:Sodium/calcium exchanger protein|PF04398:Protein of unknown function, DUF538	Na_Ca_ex
Rsa10027300	5383.79928654766	4309.73529930066	3280.29984275819	215.541057856331	296.524283173381	326.508128702637	4324.61147620217	279.524489910783	3.95157322325322	1.46155948588026e-33	1.05385398739042e-30	-	R01	38065190	38073887	+	4272	-	- && - && PF01582:TIR domain|PF00931:NB-ARC domain|PF07725:Leucine Rich Repeat	TIR
Rsa10038876	685.326193067862	508.655178534745	423.068600516175	8.02013238535184	16.5245730561017	17.6210736125233	539.016657372928	14.0552596846589	5.26006971833437	1.78237658661469e-33	1.25529052439627e-30	-	R01	4273182	4278438	-	1497	-	- && - && PF03372:Endonuclease/Exonuclease/phosphatase family	Exo_endo_phos
Rsa10025322	1944.4770954108	788.521939946121	664.966675930926	15.0377482225347	10.0983502009511	8.29226993530506	1132.65523709595	11.1427894529303	6.66759792724401	1.93876293353508e-33	1.33439765179946e-30	-	R04	6878098	6880548	+	1791	-	- && - && PF07714:Protein tyrosine kinase|PF01657:Salt stress response/antifungal	Pkinase_Tyr
Rsa10020924	1117.73438631306	1494.04157042423	1248.96328477742	139.349800195488	143.212966486215	149.260858835491	1286.9130805049	143.941208505731	3.16029324799196	2.38329083436197e-32	1.60390176950707e-29	-	R07	20248930	20251312	-	1509	-	- && - && PF13855:Leucine rich repeat	-
Rsa10020923	496.77083836136	681.044590506772	387.644196166735	6.01509928901388	2.75409550935029	11.4018711610445	521.819875011622	6.72368865313621	6.29739290647837	4.12021239199672e-32	2.71253287128758e-29	-	R07	20251536	20255726	+	3192	-	- && - && PF01582:TIR domain|PF00931:NB-ARC domain	TIR
Rsa10012128	406.119225521696	690.621780060773	550.596456174161	11.0276820298588	6.42622285515068	18.6576073544364	549.11248725221	12.0371707464819	5.52293122599619	1.91771392086775e-31	1.2356606038204e-28	-	R08	1142175	1151002	-	1122	-	- && - && PF00657:GDSL-like Lipase/Acylhydrolase	Lipase_GDSL
Rsa10035453	256.54406433625	334.137502217385	367.401679395626	12.0301985780278	11.0163820374012	11.4018711610445	319.361081983087	11.4828172588245	4.79804990843354	3.05405849531512e-31	1.92685640566923e-28	-	R04	31245863	31248405	-	2400	-	- && - && PF00999:Sodium/hydrogen exchanger family	Na_H_Exchanger
Rsa10006307	554.787870578745	906.64061111214	852.209956063684	11.0276820298588	30.2950506028532	24.8768098059152	771.212812584856	22.0665141462091	5.12333887694588	1.14083299992833e-30	7.0508135856795e-28	-	R09	15688303	15689875	-	519	-	- && - && PF04535:Domain of unknown function (DUF588)	-
Rsa10035964	26.2889677235026	4.25652869066732	9.10913254699899	1000.51151507264	929.966250323948	1000.25506094617	13.218209653723	976.910942114254	-6.18720580329196	1.7235105973626e-30	1.04389589861058e-27	-	R03	3547768	3550653	-	1422	-	- && - && PF02458:Transferase family	-
Rsa10027388	61.6430967309717	85.1305738133464	55.6669211205494	1031.58952806588	792.261474856434	785.692576370154	67.4801972216225	869.847859764156	-3.69016516800691	3.00594298990174e-30	1.78494073541538e-27	-	R01	38651866	38658098	+	1428	-	- && - && PF00083:Sugar (and other) transporter	Sugar_tr
Rsa10041019	242.039806281904	334.137502217385	261.128466347304	6.01509928901388	8.26228652805087	7.25573619339193	279.101924948864	7.17770733681889	5.27679577795629	5.76489859728347e-30	3.35738825231024e-27	-	R08	24280782	24282606	-	1614	-	- && - && PF03254:Xyloglucan fucosyltransferase	-
novel.1990	821.303612327358	1568.53082251091	1370.41838540407	84.2113900461943	66.098292224407	71.5208281920061	1253.41760674745	73.9435034875358	4.08359639229816	1.18336321262626e-29	6.76169274173089e-27	-	R05	36719683	36721567	-	1705	-	- && Q5NDL3.2 RecName: Full=EGF domain-specific O-linked N-acetylglucosamine transferase; AltName: Full=Extracellular O-linked N-acetylglucosamine transferase; Flags: Precursor && PF04577:Protein of unknown function (DUF563)	-
Rsa10042568	13.5977419259496	26.6033043166708	24.2910201253307	402.009135815761	468.196236589549	593.933834116225	21.4973554559837	488.046402173845	-4.51317048184024	1.40757099009944e-29	7.89386664151325e-27	-	R05	3322450	3323295	+	663	-	- && - && -	-
Rsa10020419	2370.53967575722	4008.58589443595	4420.96566281018	22.0553640597176	93.6392473179099	33.1690797412202	3600.03041100112	49.6212303729492	6.17717534973	1.48815691348083e-29	8.1940625396097e-27	-	R04	38982132	38984163	+	1173	-	- && - && PF00403:Heavy-metal-associated domain	HMA
Rsa10038772	1478.52780541492	1374.85876708554	1149.77495259898	66.1660921791527	106.491693028211	120.237914061923	1334.38717503315	97.6318997564291	3.77273239333918	1.55782539590894e-29	8.42449719459044e-27	-	R01	4898417	4902861	+	1485	-	- && - && -	-
Rsa10013443	1195.69477335517	2931.68413569712	989.859070107224	41.1031784749282	41.3114326402544	35.2421472250465	1705.74599305317	39.218919446743	5.44204492137099	2.67388623436441e-29	1.42063106528933e-26	-	R03	16982115	16983923	+	1467	-	- && - && PF13962:Domain of unknown function|PF12796:Ankyrin repeats (3 copies)	-
Rsa10031676	954.561483201665	2279.37111385235	1763.12321076358	41.1031784749282	73.4425469160078	59.0824232890485	1665.68526927253	57.8760495599948	4.84556624997006	3.07901240091663e-29	1.60766916464412e-26	-	R06	1899279	1904072	+	2622	-	- && - && PF13855:Leucine rich repeat|PF12819:Carbohydrate-binding protein of the ER|PF00069:Protein kinase domain	Pkinase
Rsa10019702	236.600709511524	250.071060576705	263.152718024415	5.0125827408449	6.42622285515068	9.32880367721819	249.941496037548	6.92253642440459	5.17950826580649	3.67763258989566e-29	1.88768517546441e-26	-	R01	39890639	39892894	+	1464	-	- && - && PF13499:EF-hand domain pair|PF00069:Protein kinase domain	Pkinase
Rsa10005761	252.011483694267	317.111387454715	394.729077036623	3.00754964450694	2.75409550935029	3.1096012257394	321.283982728535	2.95708212653221	6.76610719306963	8.30757602594888e-29	4.19311053949726e-26	-	R02	39663348	39665952	-	2304	-	- && C0LGJ1.1 RecName: Full=Probable LRR receptor-like serine/threonine-protein kinase At1g74360; Flags: Precursor && PF08263:Leucine rich repeat N-terminal domain	LRRNT_2
Rsa10029649	434.221225501992	606.555338420093	379.547189458291	2.00503309633796	0	6.21920245147879	473.441251126792	2.74141184927225	7.47832844459266	1.01706893546474e-28	4.92809246641981e-26	-	R07	10571800	10574080	+	1362	-	- && - && PF04564:U-box domain	U-box
Rsa10011317	1081.47374117719	1903.73245690096	1349.16374279441	26.0654302523935	70.6884514066575	48.7170858699172	1444.78998029085	48.4903225096561	4.89433972504953	1.02136153822483e-28	4.92809246641981e-26	-	R04	41645096	41646749	-	834	-	- && - && PF02365:No apical meristem (NAM) protein	NAM
Rsa10037191	960.907096100441	1391.88488184821	2218.57983811353	0	2.75409550935029	0	1523.79060535406	0.918031836450097	10.6107860247801	1.02519424575501e-28	4.92809246641981e-26	-	R04	1313094	1316827	+	1104	-	- && - && PF08100:Dimerisation domain|PF00891:O-methyltransferase	-
Rsa10026162	6608.50257601153	1472.75892697089	2310.68328942208	16.0402647707037	45.9015918225048	24.8768098059152	3463.98159746817	28.9395554663746	6.90023983353164	1.06487314229153e-28	5.03884660018075e-26	-	R03	14543715	14545864	-	1533	-	- && - && PF04043:Plant invertase/pectin methylesterase inhibitor|PF01095:Pectinesterase	-
Rsa10016680	440.566838400768	947.077633673479	1485.80073099939	20.0503309633796	13.7704775467515	18.6576073544364	957.815067691213	17.4928052881891	5.77727228641368	1.12027093377845e-28	5.219428455161e-26	-	R04	37349580	37365908	+	3738	-	- && - && PF03552:Cellulose synthase|PF13855:Leucine rich repeat	-
Rsa10004169	467.762322252668	1293.98472196287	1040.465362035	4.01006619267592	0	1.03653374191313	934.07080208351	1.68219997819635	9.1450152319956	1.31067646986644e-28	6.01401912324776e-26	-	R02	7871334	7872902	-	1569	-	- && - && PF01565:FAD binding domain|PF08031:Berberine and berberine like	FAD_binding_4
Rsa10042503	3486.46102981349	1682.39296498626	2832.94022211669	122.307018876616	167.999826070368	171.028067415667	2667.26473897214	153.778304120883	4.11640914242047	1.71027686450542e-28	7.73045142756449e-26	-	R05	3636225	3640628	-	1581	-	- && - && PF00083:Sugar (and other) transporter	Sugar_tr
Rsa10004338	10.8781935407597	10.6413217266683	4.04850335422177	298.749931354356	694.032068356273	628.139447599358	8.52267287388326	540.307149103329	-5.98275600164909	2.88490929324057e-28	1.28480283877202e-25	-	R09	30820773	30822069	-	477	-	- && - && PF00407:Pathogenesis-related protein Bet v I family	-
Rsa10004609	254.731032079457	272.417836202709	223.679810320753	7.01761583718286	4.59015918225048	9.32880367721819	250.276226200973	6.97885956555051	5.17680197697338	3.14862007495121e-28	1.38192478767859e-25	-	R09	15853146	15855628	+	1980	-	- && Q9LDQ3.3 RecName: Full=Putative cysteine-rich receptor-like protein kinase 35; Short=Cysteine-rich RLK35; Flags: Precursor && PF07714:Protein tyrosine kinase|PF01657:Salt stress response/antifungal	Pkinase_Tyr
Rsa10018110	945.496321917698	403.306093440729	564.766217913938	0	1.83606367290019	4.14613496765253	637.856211090788	1.99406621351757	8.33711726849863	4.02292039037681e-28	1.74043030145959e-25	-	R04	7255364	7257765	-	1047	-	- && Q69KJ0.1 RecName: Full=Ribonuclease 3-like protein 3; AltName: Full=Ribonuclease III-like protein 3; Short=RNase III-like protein 3 && PF00636:Ribonuclease III domain	Ribonuclease_3
Rsa10033389	3442.94825565045	2613.50861606974	2178.09480457131	59.1484763419698	113.835947719812	159.626196254622	2744.85055876383	110.870206772135	4.63023498411524	6.54800706673027e-28	2.79295557758957e-25	-	R09	9005061	9009269	+	1923	-	- && - && PF00501:AMP-binding enzyme	AMP-binding
Rsa10025530	4561.58915809191	4040.50985961596	5161.84177663276	546.371518752094	363.540607234238	556.618619407352	4587.98026478021	488.843581797895	3.23082865693307	9.73691578729593e-28	4.09545496808986e-25	-	R04	5470661	5474588	-	1794	-	- && - && PF13520:Amino acid permease|PF13906:C-terminus of AA_permease	-
novel.1720	605.552773768957	870.460117241467	3985.75155223134	3.00754964450694	3.67212734580039	1.03653374191313	1820.58814774725	2.57207024407349	9.45294841200241	1.20000821202764e-27	4.91356630881661e-25	-	R05	27224560	27229134	+	4575	-	- && P10978.1 RecName: Full=Retrovirus-related Pol polyprotein from transposon TNT 1-94; Includes: RecName: Full=Protease; Includes: RecName: Full=Reverse transcriptase; Includes: RecName: Full=Endonuclease && PF00665:Integrase core domain	rve
Rsa10018328	19.9433548247261	20.2185112806698	14.1697617397762	768.930192445608	380.06518029034	430.16150289395	18.1105426150574	526.385625209966	-4.86029419406673	1.2006468988655e-27	4.91356630881661e-25	-	R04	9039876	9042436	+	1650	-	- && - && PF01397:Terpene synthase, N-terminal domain|PF03936:Terpene synthase family, metal binding domain	-
Rsa10034767	586.515935072628	909.83300763014	509.099296793388	11.0276820298588	29.3770187664031	13.4749386448707	668.482746498719	17.9598798137109	5.20917648461875	1.40146688339102e-27	5.65893641288183e-25	-	R01	48271731	48279972	+	1551	-	- && - && PF08244:Glycosyl hydrolases family 32 C terminal|PF00251:Glycosyl hydrolases family 32 N-terminal domain	-
Rsa10022621	4927.82167396415	4524.68999817936	4331.8985890173	354.890858051819	481.966714136301	608.445306503009	4594.80342038694	481.767626230376	3.25374127097693	2.49975841422768e-27	9.96087944953566e-25	-	R03	25472069	25481203	+	3027	-	- && - && PF08372:Plant phosphoribosyltransferase C-terminal|PF00168:C2 domain	C2
Rsa10009202	22.6629032099161	29.7957008346713	25.3031459638861	516.296022307025	766.556583435831	379.371349540206	25.9205833361578	554.074651761021	-4.42107397690565	5.84163612659268e-27	2.29750790204848e-24	-	R06	501239	501415	+	177	-	- && - && -	-
Rsa10014724	690.765289838242	655.505418362768	376.510811942625	2.00503309633796	13.7704775467515	10.3653374191313	574.260506714545	8.71361602074025	6.03387884415476	5.95730017476157e-27	2.31295998067281e-24	-	R01	51537746	51540389	+	1740	-	- && - && PF07891:Protein of unknown function (DUF1666)	-
Rsa10016516	1245.55316041699	1524.90140343157	1030.34410364944	112.281853394926	55.9999420234559	68.4112269662667	1266.932889166	78.8976741282161	4.00631636693221	9.52719795838061e-27	3.65217294900757e-24	-	R04	36269182	36270596	-	969	-	- && - && PF03106:WRKY DNA -binding domain	WRKY
Rsa10018058	1127.70606372542	1015.18209272416	839.052320162463	122.307018876616	89.9671199721095	119.20138032001	993.980158870681	110.491839722912	3.17057635260917	1.18929113904958e-26	4.50206160687217e-24	-	R04	7545034	7547127	+	2094	-	- && - && PF07714:Protein tyrosine kinase|PF12819:Carbohydrate-binding protein of the ER	Pkinase_Tyr
Rsa10028138	155.920774084223	92.5794990220143	76.9215637302137	1556.90819930643	3198.42291819214	2549.87300510631	108.47394561215	2435.06804086829	-4.48676707988027	1.32970914325128e-26	4.97147057953354e-24	-	R01	44000963	44003328	+	1458	-	- && - && PF00670:S-adenosyl-L-homocysteine hydrolase, NAD binding domain|PF05221:S-adenosyl-L-homocysteine hydrolase	-
Rsa10007896	403.399677136506	195.800319770697	342.09853343174	6.01509928901388	4.59015918225048	4.14613496765253	313.766176779648	4.91713114630563	5.99651732483141	1.77555197995073e-26	6.55741660497903e-24	-	R07	25328573	25330852	+	1860	-	- && - && PF00481:Protein phosphatase 2C	PP2C
Rsa10005019	228.442064355954	87.2588381586801	132.588484850763	2646.64368716611	4344.12665008186	5373.39091807768	149.429795788466	4121.38708510855	-4.78392873303079	3.52490234708931e-26	1.28612220095485e-23	-	R05	28548811	28550300	-	1398	-	- && - && PF01370:NAD dependent epimerase/dehydratase family	Epimerase
Rsa10033881	22.6629032099161	7.44892520866781	13.1576359012208	434.089665357168	625.179680622516	376.261748314467	14.4231547732682	478.510364764717	-5.03794000056799	3.67525525073803e-26	1.32501702396846e-23	-	R07	16084792	16096885	+	1608	-	- && - && PF14845:beta-acetyl hexosaminidase like|PF00728:Glycosyl hydrolase family 20, catalytic domain	Glyco_hydro_20
Rsa10010453	769.63219300875	884.293835486136	573.875350460937	31.0780129932384	40.3934008038043	62.1920245147879	742.600459651941	44.5544794372769	4.06086414282364	5.04318275639097e-26	1.79679701875934e-23	-	R05	29192865	29195106	-	1071	-	- && - && PF13920:Zinc finger, C3HC4 type (RING finger)	-
Rsa10013120	19.9433548247261	22.3467756260034	7.08488086988811	437.097215001675	704.130418557224	444.672975280734	16.4583371068726	528.633536279878	-5.00488557448564	1.19538719805757e-25	4.20943091929947e-23	-	R05	34672743	34675763	+	2310	-	- && - && PF05922:Peptidase inhibitor I9|PF02225:PA domain|PF00082:Subtilase family	Peptidase_S8
Rsa10026002	378.923741669797	203.249244979365	234.813194544863	6.01509928901388	5.50819101870058	5.18266870956566	272.328727064675	5.56865300576004	5.61227742670482	1.92089016007128e-25	6.68646409282744e-23	-	R03	13160886	13164067	-	2436	-	- && - && PF11883:Domain of unknown function (DUF3403)|PF08276:PAN-like domain|PF00954:S-locus glycoprotein domain|PF07714:Protein tyrosine kinase|PF01453:D-mannose binding lectin|PF12398:Receptor serine/threonine kinase	Pkinase_Tyr
Rsa10006654	1539.2643860175	1533.4144608129	860.306962772127	16.0402647707037	57.8360056963561	36.2786809669596	1310.99526986751	36.7183171446731	5.15463708997211	2.01016592300536e-25	6.91771191048799e-23	-	R08	6530392	6531904	+	1419	-	- && - && PF00909:Ammonium Transporter Family	Ammonium_transp
Rsa10042095	24.4759354667094	5.32066086333415	9.10913254699899	566.421849715474	1920.5226018536	1133.96791365297	12.9685762923475	1206.97078840735	-6.52610858086942	3.01955610474133e-25	1.02746333793243e-22	-	R05	5931919	5933858	-	1239	-	- && - && PF00544:Pectate lyase	-
Rsa10033176	861.190321976811	762.982767802117	812.737048360021	88.2214562388702	117.508075065612	120.237914061923	812.30337937965	108.655815122135	2.9021144152824	3.16144043890799e-25	1.06378958057655e-22	-	R01	16340841	16342932	+	987	-	- && - && PF00722:Glycosyl hydrolases family 16|PF06955:Xyloglucan endo-transglycosylase (XET) C-terminus	-
Rsa10003425	740.623676900057	1793.06271094361	1265.1572981943	12.0301985780278	33.9671779486536	42.4978834184384	1266.28122867932	29.4984199817066	5.42382344689334	4.5929891902098e-25	1.52850642457487e-22	-	R02	40285397	40285909	+	513	-	- && - && PF05678:VQ motif	-
Rsa10030429	562.946515734315	578.887901930756	632.578649097152	31.0780129932384	9.18031836450097	29.0229447735677	591.471022254074	23.0937587104357	4.68617368079284	5.31939790309371e-25	1.75100702279663e-22	-	R04	43673651	43677311	+	1875	-	- && - && PF01657:Salt stress response/antifungal|PF07714:Protein tyrosine kinase	Pkinase_Tyr
Rsa10007408	1323.5135474591	1452.54041569022	1512.11600280183	170.427813188727	212.065354219972	240.475828123847	1429.38998865039	207.656331844182	2.7832220019554	5.88956572764323e-25	1.9178452526446e-22	-	R04	34017703	34019336	-	966	-	- && - && PF10533:Plant zinc cluster domain|PF03106:WRKY DNA -binding domain	WRKY
Rsa10032827	334.504451378361	197.92858411603	374.486560265514	7.01761583718286	1.83606367290019	4.14613496765253	302.306531919969	4.33327149257853	6.13965682357358	6.45859975853192e-25	2.08076845837639e-22	-	R01	13799291	13802395	-	1782	-	- && - && PF00069:Protein kinase domain	Pkinase
Rsa10029605	263.796193363423	306.470065728047	312.746884113632	26.0654302523935	26.6229232570528	19.6941410963495	294.337714401701	24.1274982019319	3.60563437399048	7.98450881248969e-25	2.54529331449935e-22	-	R07	10228950	10231692	+	1566	-	- && - && PF00300:Histidine phosphatase superfamily (branch 1)	-
Rsa10022757	413.371354548869	927.923254565476	640.675655805596	7.01761583718286	20.1967004019021	22.8037423220889	660.656754973314	16.672686187058	5.3073087454834	8.12555589230766e-25	2.56327431919422e-22	-	R09	29254097	29257731	+	1395	-	- && - && PF07887:Calmodulin binding protein-like	-
Rsa10018146	91.5581289680609	69.168591223344	136.636988204985	1376.45522063601	1170.49059147387	1064.52015294479	99.1212361321299	1203.82198835156	-3.60190457819889	9.96584176498898e-25	3.11139744341161e-22	-	R04	7059590	7062353	+	717	-	- && - && PF03083:Sugar efflux transporter for intercellular exchange	-
Rsa10037465	229.348580484351	260.712382303373	187.243280132757	5.0125827408449	1.83606367290019	3.1096012257394	225.768080973494	3.31941587982816	6.10119509042567	1.13378706993825e-24	3.5036334312255e-22	-	R06	24218545	24221247	-	2268	-	- && - && PF17123:RING-like zinc finger|PF00092:von Willebrand factor type A domain|PF14624:VWA / Hh protein intein-like	VWA
Rsa10006823	710.708644662968	356.484277843388	251.00720796175	5.0125827408449	9.18031836450097	8.29226993530506	439.400043489369	7.49505701355031	5.87054805537788	1.29495793266382e-24	3.96126323563548e-22	-	R02	22338989	22339718	-	240	-	- && - && -	-
Rsa10000591	270.1418062622	389.47237519606	314.771135790743	1.00251654816898	0.918031836450097	3.1096012257394	324.795105749668	1.67671653678616	7.6257652089873	1.53964241774536e-24	4.66265309790003e-22	-	Scaffold2432	6	1776	+	816	-	- && - && PF03407:Nucleotide-diphospho-sugar transferase	-
Rsa10041309	237.50722563992	358.612542188722	430.153481386064	5.0125827408449	14.6885093832016	8.29226993530506	342.091083071569	9.3311206864505	5.18437132363936	1.90799030026691e-24	5.72094834190923e-22	-	R08	25814513	25816859	+	1398	-	- && - && PF00092:von Willebrand factor type A domain|PF17123:RING-like zinc finger	VWA
Rsa10025326	62.5496128593684	6.38479303600098	9.10913254699899	5590.03227259023	3250.75073286979	3935.71861804416	26.0145128141228	4258.8338745014	-7.34623734060227	2.35943100172253e-24	7.00519690746718e-22	-	R04	6858703	6862882	-	1254	-	- && - && PF13641:Glycosyltransferase like family 2	-
Rsa10034565	23.5694193383127	25.5391721440039	34.4122785108851	757.902510415749	689.441909174023	346.202269798986	27.8402899977339	597.848896462919	-4.42609727404315	2.82790266509382e-24	8.31458294268944e-22	-	R01	49515714	49516534	-	369	-	- && - && PF02704:Gibberellin regulated protein	-
Rsa10036327	54.3909677037986	6.38479303600098	13.1576359012208	1754.40395929571	2794.48891015409	2820.40831174563	24.6444655470068	2456.43372706515	-6.6292996736326	2.90871662601941e-24	8.41035628539318e-22	-	R03	1713477	1719442	+	3213	-	- && - && PF14569:Zinc-binding RING-finger|PF03552:Cellulose synthase	-
Rsa10015183	1332.57870874306	1752.62568838227	1695.31077958037	228.573772982527	257.966946042477	197.977944705408	1593.5050589019	228.172887910138	2.80329766762051	2.91601971326867e-24	8.41035628539318e-22	-	R07	24099277	24100834	+	495	-	- && - && -	-
Rsa10009418	181.303225679329	224.531888432701	218.619181127976	7.01761583718286	7.34425469160078	11.4018711610445	208.151431746669	8.58791389660936	4.60520123391061	2.96380254774798e-24	8.4675279581132e-22	-	R03	24152847	24155077	+	1743	-	- && - && PF01657:Salt stress response/antifungal|PF00069:Protein kinase domain	Pkinase
Rsa10021464	417.903935190852	296.892876174046	288.455863988301	9.02264893352082	2.75409550935029	13.4749386448707	334.417558451066	8.41722769591394	5.33016778720351	3.42927745826709e-24	9.70581668655707e-22	-	R03	22139297	22140289	+	621	-	- && - && PF16974:High-affinity nitrate transporter accessory	-
Rsa10013523	497.677354489757	247.942796231372	224.691936159309	4.01006619267592	2.75409550935029	6.21920245147879	323.437362293479	4.32778805116834	6.23773183947898	4.08453855537649e-24	1.14533486676872e-21	-	R07	21372058	21374420	-	2166	-	- && - && PF01485:IBR domain, a half RING-finger domain	IBR
Rsa10030212	982.663483181961	1993.11955940497	502.0144159235	13.0327151261967	14.6885093832016	30.0594785154808	1159.26581950348	19.2602343416264	5.91495127939269	4.16265091318566e-24	1.15652954362307e-21	-	R04	46149818	46151504	-	549	-	- && - && PF06521:PAR1 protein	-
Rsa10039463	1012.57851541905	757.662106938783	907.876877184233	64.1610590828147	74.3605787524579	111.945644126618	892.705833180689	83.489093987297	3.42003605063302	6.55314516998233e-24	1.80061477644461e-21	-	R01	968511	969860	-	663	-	- && - && PF03168:Late embryogenesis abundant protein	-
Rsa10035005	44.4192902914355	12.769586072002	12.1455100626653	790.985556505325	2135.34205158293	1403.46668655038	23.1114621420343	1443.26476487954	-5.95546114426569	6.59979659838041e-24	1.80061477644461e-21	-	R01	46942379	46944552	+	1182	-	- && - && PF02773:S-adenosylmethionine synthetase, C-terminal domain|PF00438:S-adenosylmethionine synthetase, N-terminal domain|PF02772:S-adenosylmethionine synthetase, central domain	-
Rsa10031692	69.8017418865415	14.8978504173356	29.3516493181079	1305.27654571601	1391.73626405835	1963.19490718347	38.0170805406617	1553.40257231928	-5.34559458927269	6.73775974630623e-24	1.82184210854587e-21	-	R06	1750153	1751889	+	903	-	- && - && PF00657:GDSL-like Lipase/Acylhydrolase	Lipase_GDSL
novel.2705	2043.28735340603	1644.08420677025	695.33045108759	9.02264893352082	38.5573371309041	31.096012257394	1460.90067042129	26.2253327739396	5.79743692087325	1.69507686587288e-23	4.54280600053932e-21	-	R08	22919129	22920023	+	804	-	- && Q9LPU5.1 RecName: Full=Indole glucosinolate O-methyltransferase 1 && PF00891:O-methyltransferase domain	-
Rsa10016247	331.784902993171	708.712026996109	504.038667600611	13.0327151261967	28.458986929953	19.6941410963495	514.84519919663	20.3952810508331	4.65285374337081	1.75493884999846e-23	4.66197966082047e-21	-	R01	33609833	33613279	-	1608	-	- && - && PF03106:WRKY DNA -binding domain	WRKY
Rsa10013248	729.745483359297	619.324924492095	886.622234574569	15.0377482225347	35.8032416215538	7.25573619339193	745.230880808654	19.3655753458268	5.25592433105532	1.99641763634165e-23	5.25734884338874e-21	-	R02	18989920	18992240	+	873	-	- && - && PF03106:WRKY DNA -binding domain	WRKY
Rsa10007217	620.057031823304	334.137502217385	312.746884113632	12.0301985780278	1.83606367290019	6.21920245147879	422.31380605144	6.69515490080225	5.99254340498219	2.68717850120745e-23	7.015389114704e-21	-	R01	7451052	7457288	+	2973	-	- && - && PF00060:Ligand-gated ion channel|PF00497:Bacterial extracellular solute-binding proteins, family 3|PF01094:Receptor family ligand binding region	ANF_receptor
Rsa10042338	57.1105160889885	19.1543791080029	26.3152718024415	663.665954887865	779.409029146132	981.597453591736	34.193388999811	808.224145875244	-4.5549880825259	3.17186586766397e-23	8.2099817039603e-21	-	R05	4571055	4571984	+	342	-	- && - && PF02309:AUX/IAA family	-
Rsa10012226	697.110902737018	523.553028952081	571.851098783826	87.2189396907013	73.4425469160078	71.5208281920061	597.505010157642	77.3941049329051	2.94914973035457	3.33567643968093e-23	8.56081570333028e-21	-	R08	337646	341372	+	957	-	- && - && PF02365:No apical meristem (NAM) protein	NAM
Rsa10023222	448.725483556338	1755.81808490027	693.306199410479	0	3.67212734580039	0	965.949922622362	1.22404244860013	9.55194423269291	3.4287181152762e-23	8.72565541201887e-21	-	R02	20098886	20101510	+	990	-	- && - && PF00141:Peroxidase	-
Rsa10042235	15.4107741827429	1.06413217266683	8.09700670844355	493.238141699138	1080.52347150176	540.034079536742	8.1906376879511	704.598564245881	-6.40464069246452	3.66552509272792e-23	9.2505634923477e-21	-	R05	5185327	5186520	-	1194	-	- && - && PF02469:Fasciclin domain	-
Rsa10026536	488.61219320579	1108.82572391884	1480.74010180661	12.0301985780278	36.7212734580039	22.8037423220889	1026.05933964375	23.8517381193735	5.42269371458383	3.94354405665481e-23	9.8699411745235e-21	-	R02	1896557	1898706	+	1443	-	- && Q84WE9.2 RecName: Full=Lysine histidine transporter-like 7 && PF01490:Transmembrane amino acid transporter protein	Aa_trans
Rsa10024488	2044.19386953443	15463.9687331944	8234.65582248709	37.0931122822523	66.098292224407	129.566717739142	8580.93947507197	77.5860407486003	6.78979965184337	4.79277601385542e-23	1.18970843281637e-20	-	R09	31835143	31836236	-	810	-	- && - && PF02365:No apical meristem (NAM) protein	NAM
novel.2124	272.861354647389	599.106413211426	360.316798525738	4.01006619267592	0.918031836450097	0	410.761522128184	1.64269934304201	7.96818748608375	5.44347219836203e-23	1.34024481345688e-20	-	R06	19427197	19428482	+	1172	-	- && - && -	-
Rsa10040292	2031.50264373688	2177.21442527634	876.500976189014	1.00251654816898	7.34425469160078	24.8768098059152	1695.07268173408	11.0745270152283	7.26505604508701	5.52439316688911e-23	1.34919937633927e-20	-	R06	18499419	18500705	+	1110	-	- && - && PF00891:O-methyltransferase|PF08100:Dimerisation domain	-
Rsa10039188	11.7847096691564	12.769586072002	14.1697617397762	479.202910024772	380.06518029034	202.124079673061	12.9080191603115	353.797389996058	-4.77840503759761	6.23402737026448e-23	1.51033027904872e-20	-	R01	2370040	2372445	-	1110	-	- && - && PF03110:SBP domain	SBP
Rsa10011352	6.3456128987765	8.51305738133464	9.10913254699899	280.704633487314	359.868479888438	167.918466189927	7.98926760903671	269.49719318856	-5.08276638393662	8.87163305154256e-23	2.13228996295964e-20	-	R04	41838420	41838765	+	270	-	- && - && -	-
Rsa10005460	4.53258064198321	0	0	479.202910024772	323.147206430434	296.448650187156	1.5108602139944	366.266255547454	-7.81951236711119	1.00886330196638e-22	2.40570206588581e-20	-	R04	46900880	46904193	+	1986	-	- && - && PF01061:ABC-2 type transporter|PF00005:ABC transporter	ABC2_membrane
Rsa10038774	247.478903052283	254.327589267373	378.535063619736	4.01006619267592	12.8524457103014	12.4384049029576	293.447185313131	9.76697226864495	4.9050095201219	1.05014503620556e-22	2.48457752159759e-20	-	R01	4864930	4866660	-	1227	-	- && - && PF04078:Cell differentiation family, Rcd1-like|PF04564:U-box domain	U-box
Rsa10018916	72.5212902717314	63.8479303600098	79.9579412458801	461.157612157731	571.01580227196	597.043435341964	72.1090539592071	543.072283257218	-2.91228985096173	1.3194597647168e-22	3.09755965230106e-20	-	R02	9636845	9637796	+	546	-	- && - && PF00847:AP2 domain	AP2
Rsa10016251	168.611999881776	220.275359742034	231.776817029197	5.0125827408449	10.0983502009511	4.14613496765253	206.888058884335	6.41902263648283	4.99266863529316	1.88543978544836e-22	4.39220449711677e-20	-	R01	33678397	33682011	+	492	-	- && - && PF08718:Glycolipid transfer protein (GLTP)	-
Rsa10039247	593.768064099801	600.170545384092	364.36530187996	11.0276820298588	33.0491461122035	21.7672085801758	519.434637121284	21.948012240746	4.5595361799078	2.08522478479679e-22	4.82053033456382e-20	-	R01	2098894	2101039	+	840	-	- && - && PF02365:No apical meristem (NAM) protein	NAM
Rsa10010548	17.2238064395362	17.0261147626693	12.1455100626653	220.553640597176	485.638841482101	344.12920231516	15.4651437549569	350.107228131479	-4.4998680313782	3.4116151790253e-22	7.82707227890927e-20	-	R02	22813130	22815101	+	1194	-	- && - && PF02469:Fasciclin domain	-
Rsa10033709	3263.45806222791	3141.31817371248	1512.11600280183	28.0704633487314	99.1474383366105	98.4707054817476	2638.96407958074	75.2295357223632	5.1320351494722	3.46751128567989e-22	7.89549712597969e-20	-	R09	6654601	6659298	-	1014	-	- && - && PF01764:Lipase (class 3)	Lipase_3
Rsa10041927	231.161612741144	206.441641497365	169.025015038759	5.0125827408449	10.0983502009511	10.3653374191313	202.209423092423	8.4920901203091	4.57150290703937	3.883280191518e-22	8.77621323283069e-20	-	R05	6799188	6802001	-	2406	-	- && - && PF07714:Protein tyrosine kinase|PF04564:U-box domain	Pkinase_Tyr
Rsa10036248	117.847096691564	67.0403268780103	74.8973120531028	763.917609704763	1197.11351473093	1006.47426339765	86.5949118742256	989.168462611114	-3.51119613713022	4.48408081643227e-22	1.00589558107285e-19	-	R03	2112488	2114967	+	1035	-	- && - && PF03096:Ndr family	Ndr
Rsa10020494	12.691225797553	2.12826434533366	4.04850335422177	252.634170138583	570.09777043551	415.650030507166	6.28933116570281	412.79399036042	-6.00653771550452	4.75938356564962e-22	1.05980273457451e-19	-	R04	38423204	38425971	+	1350	-	- && - && PF02469:Fasciclin domain	-
Rsa10028172	34.4476128790724	42.5652869066732	15.1818875783317	696.749000977441	447.999536187647	608.445306503009	30.7315957880258	584.397947889366	-4.2496918034749	5.56188154168431e-22	1.2266947101219e-19	-	R01	43676461	43677722	+	384	-	- && - && PF00786:P21-Rho-binding domain	PBD
Rsa10039976	1695.18516010172	1117.33878130017	536.426694434385	38.0956288304212	11.0163820374012	27.9864110316546	1116.31687861209	25.6994739664923	5.44487176359509	5.58987815337544e-22	1.2266947101219e-19	-	R06	16572498	16573433	-	936	-	- && - && PF08031:Berberine and berberine like	BBE
Rsa10024828	2899.94509474086	2417.70829629904	2092.0641082941	200.503309633796	88.1310562992093	66.3381594824405	2469.90583311133	118.324175138482	4.38384157024355	6.1977033301579e-22	1.35029674568706e-19	-	R04	11340265	11341473	+	786	-	- && - && PF01657:Salt stress response/antifungal	-
Rsa10020489	869.34896713238	1018.37448924216	548.572204497051	18.0452978670416	27.5409550935029	54.936288321396	812.098553623863	33.5075137606469	4.60199508086894	1.06396959825351e-21	2.30151823667923e-19	-	R04	38451509	38452524	-	546	-	- && - && PF13639:Ring finger domain	-
Rsa10041094	135.0709031311	3.19239651800049	14.1697617397762	20132.5373203295	19790.9303301912	20557.5737033632	50.8110204629588	20160.3471179613	-8.62862024866304	1.21317835678595e-21	2.60566619552522e-19	-	R08	24732518	24732931	+	414	-	- && - && PF14547:Hydrophobic seed protein	-
Rsa10003197	2538.2451595106	777.880618219453	1491.87348603072	32.0805295414074	50.4917510047553	74.6304294177455	1602.66642125359	52.4009033213027	4.93567492651044	1.28968933047821e-21	2.75048955522549e-19	-	R02	8974671	8975507	-	837	-	- && - && PF16913:Purine nucleobase transmembrane transport	-
Rsa10016006	31.7280644938825	30.8598330073381	13.1576359012208	351.883308407312	645.376381024418	675.819999727362	25.2485111341471	557.693229719697	-4.46349200698768	1.31916256943167e-21	2.79128667633813e-19	-	R08	14142817	14145802	-	615	-	- && - && PF04535:Domain of unknown function (DUF588)	-
Rsa10021752	31.7280644938825	31.9239651800049	16.1940134168871	310.780129932384	415.868421911894	352.421472250465	26.6153476969248	359.690008031581	-3.75513683077232	1.32725294344436e-21	2.79128667633813e-19	-	R02	6133742	6135911	-	1032	-	- && - && PF01048:Phosphorylase superfamily	-
Rsa10029678	22.6629032099161	12.769586072002	31.3759009952188	362.910990437171	373.638957435189	294.37558270333	22.2694634257123	343.64184352523	-3.94442588534324	1.42895123567991e-21	2.9844385669883e-19	-	R07	10807976	10810293	-	1158	-	- && - && PF03351:DOMON domain	-
Rsa10011814	212.124774044814	930.05151891081	663.954550092371	10.0251654816898	12.8524457103014	5.18266870956566	602.043614349332	9.35342663385227	6.0007962202094	1.62751723599314e-21	3.37587205306961e-19	-	R02	15304929	15307506	+	1149	-	- && - && PF13947:Wall-associated receptor kinase galacturonan-binding|PF13639:Ring finger domain|PF14380:Wall-associated receptor kinase C-terminal	-
Rsa10019391	407.025741650093	699.134837442108	375.49868610407	3.00754964450694	8.26228652805087	19.6941410963495	493.88642173209	10.3213257563024	5.5877675459903	2.38242186039464e-21	4.90811317144158e-19	-	R02	16967735	16970353	-	1272	-	- && - && PF09265:Cytokinin dehydrogenase 1, FAD and cytokinin binding|PF01565:FAD binding domain	FAD_binding_4
Rsa10013117	514.901160929293	1306.75430803487	269.225473055748	0	5.50819101870058	5.18266870956566	696.960314006636	3.56361990942208	7.60424783839374	2.65306237727967e-21	5.4287392590228e-19	-	R05	34693400	34694822	+	1122	-	- && - && PF00657:GDSL-like Lipase/Acylhydrolase	Lipase_GDSL
Rsa10030131	7.25212902717314	15.9619825900025	14.1697617397762	202.508342730134	208.393226874172	225.964355737063	12.4612911189839	212.288641780456	-4.10379946679301	3.85212264725661e-21	7.82937464761874e-19	-	R05	19392437	19394038	+	801	-	- && - && PF00650:CRAL/TRIO domain	-
Rsa10012642	9.06516128396643	4.25652869066732	7.08488086988811	240.603971560555	310.294760720133	151.333926319317	6.80219028150729	234.077552866668	-5.09178180347654	4.66407866080747e-21	9.41646387759289e-19	-	R06	21833592	21834726	+	861	-	- && - && PF00230:Major intrinsic protein	-
Rsa10020915	842.153483280481	1889.89873865629	483.796150829502	0	12.8524457103014	6.21920245147879	1071.94945758876	6.35721605392672	7.38487911776181	5.28739628299768e-21	1.06042058963114e-18	-	R07	20296941	20298856	+	1467	-	- && - && PF00067:Cytochrome P450	p450
Rsa10017686	3827.31109409063	1262.06075678286	2156.84016196165	138.347283647319	146.885093832016	119.20138032001	2415.40400427838	134.811252599782	4.16309198477788	6.77896127964336e-21	1.35061883811e-18	-	R03	11697030	11699419	-	1803	-	- && - && PF06813:Nodulin-like|PF07690:Major Facilitator Superfamily	MFS_1
Rsa10036191	135.977419259496	437.358322966067	319.83176498352	2.00503309633796	3.67212734580039	4.14613496765253	297.722502403028	3.27443180326363	6.50535242249569	8.19878014211354e-21	1.62282260015534e-18	-	R03	2401396	2402326	-	444	-	- && - && PF03106:WRKY DNA -binding domain	WRKY
Rsa10027541	2784.81754643449	3292.42494223117	3157.83261629298	490.230592054631	615.999362258015	651.97972366336	3078.35836831955	586.069892658669	2.39296148638949	9.4374688934118e-21	1.85587212966288e-18	-	R05	9719375	9722508	+	1617	-	- && - && PF00501:AMP-binding enzyme|PF13193:AMP-binding enzyme C-terminal domain	AMP-binding
Rsa10041263	411.558322292076	608.683602765427	544.523701142829	0	0	0	521.588542066777	0	11.4918230376976	1.32754038885974e-20	2.59375697653087e-18	-	R08	25578868	25582300	-	1458	-	- && - && PF00083:Sugar (and other) transporter	Sugar_tr
Rsa10005020	3.62606451358657	0	0	237.596421916048	776.654933636782	541.070613278655	1.20868817119552	518.440656277162	-8.64800837114929	1.51763389584766e-20	2.94615544242631e-18	-	R05	28514877	28518444	-	1269	-	- && - && PF02458:Transferase family	-
Rsa10037187	155.920774084223	196.864451943364	269.225473055748	12.0301985780278	9.18031836450097	9.32880367721819	207.336899694445	10.1797735399156	4.34903983843146	1.62923748776762e-20	3.14266420888883e-18	-	R04	1335672	1336687	-	720	-	- && - && PF13920:Zinc finger, C3HC4 type (RING finger)	-
Rsa10041329	263.796193363423	581.01616627609	443.311117287284	4.01006619267592	14.6885093832016	2.07306748382626	429.374492308932	6.92388101990124	5.93184028234783	1.70410962085575e-20	3.25650717151258e-18	-	R08	25932318	25934807	+	1545	-	- && - && PF14309:Domain of unknown function (DUF4378)	-
Rsa10009072	1157.62109596251	558.669390650086	672.051556800815	13.0327151261967	45.9015918225048	27.9864110316546	796.114014471138	28.9735726601187	4.77632254672517	1.71242698088302e-20	3.25650717151258e-18	-	R09	34801530	34805101	-	1974	-	- && Q551H4.1 RecName: Full=Serine/threonine-protein kinase fray2; AltName: Full=STE20-like kinase fray2 && PF00069:Protein kinase domain	Pkinase
Rsa10037927	154.107741827429	319.239651800049	267.201221378637	5.0125827408449	5.50819101870058	11.4018711610445	246.849538335372	7.30754830686331	5.08673856928632	1.72051627077669e-20	3.25650717151258e-18	-	R06	21238500	21241109	+	750	-	- && Q700D9.2 RecName: Full=Putative Myb family transcription factor At1g14600 && PF00249:Myb-like DNA-binding domain	Myb_DNA-binding
Rsa10032325	2055.07206307519	2757.16645937976	2020.20317375667	291.732315517173	134.032648121714	179.320337350972	2277.48056540387	201.695100329953	3.49770509403913	1.96856394618924e-20	3.7028565556767e-18	-	R03	8097189	8098920	-	1518	-	- && - && PF00067:Cytochrome P450	p450
Rsa10039668	263.796193363423	408.626754304063	291.492241503968	26.0654302523935	14.6885093832016	26.9498772897414	321.305063057151	22.5679389751122	3.83653684058486	2.00546940782009e-20	3.74898984854468e-18	-	R06	13962363	13964426	-	1611	-	- && - && PF08031:Berberine and berberine like|PF01565:FAD binding domain	FAD_binding_4
Rsa10016185	35.3541290074691	11.7054538993351	6.07275503133266	776.95032483096	1039.21203886151	553.509018181613	17.7107793127123	789.890460624694	-5.46711976449437	2.14874340142061e-20	3.99218068519152e-18	-	R01	41057705	41058408	-	513	-	- && - && PF05479:Photosystem I reaction centre subunit N (PSAN or PSI-N)	-
Rsa10019667	342.663096533931	272.417836202709	167.000763361648	5.0125827408449	12.8524457103014	9.32880367721819	260.693898699429	9.06461070945482	4.83897728885462	2.93677590222356e-20	5.4230074038377e-18	-	R01	40187876	40188913	-	615	-	- && - && PF04833:COBRA-like protein	-
Rsa10035678	585.609418944231	15849.1845796998	7810.57509613236	50.125827408449	24.7868595841526	45.6074846441778	8081.78969825879	40.1733905455931	7.65313442488965	3.04355145257065e-20	5.58611589028179e-18	-	R03	5025982	5027700	+	1095	-	- && - && PF14226:non-haem dioxygenase in morphine synthesis N-terminal|PF03171:2OG-Fe(II) oxygenase superfamily	2OG-FeII_Oxy
Rsa10008077	429.688644860009	572.503108894755	491.893157537946	41.1031784749282	55.0819101870058	70.484294450093	498.028303764236	55.5564610373423	3.16483075277405	3.09898225241576e-20	5.65358906820234e-18	-	R04	27515333	27517148	+	1353	-	- && - && PF07714:Protein tyrosine kinase	Pkinase_Tyr
Rsa10021019	252.011483694267	244.750399713371	210.522174419532	14.0352316743657	9.18031836450097	21.7672085801758	235.761352609057	14.9942528730142	3.98437978445538	3.56122749349534e-20	6.45797685107862e-18	-	R07	19823400	19825074	+	861	-	- && - && PF01940:Integral membrane protein DUF92	-
Rsa10007510	7939.2682524978	6746.59797470771	5814.66294250102	65346.0336427505	42122.9727836762	41694.5697684557	6833.50972323551	49721.1920649608	-2.86314373312371	4.16586308409602e-20	7.50946414516451e-18	-	R09	4972774	4973827	+	801	-	- && - && PF00504:Chlorophyll A-B binding protein	-
Rsa10020147	11.7847096691564	13.8337182446688	11.1333842241099	150.377482225347	242.360404822826	222.854754511323	12.2506040459783	205.197547186499	-4.06868477494707	4.64970810269569e-20	8.33205681550511e-18	-	R04	34790524	34792372	+	1005	-	- && - && PF00069:Protein kinase domain	Pkinase
Rsa10005100	438.753806143975	151.10676851869	281.370983118413	1.00251654816898	3.67212734580039	6.21920245147879	290.410519260359	3.63128211514939	6.32831009963118	4.97889768462025e-20	8.86946691064938e-18	-	R02	33794841	33795707	+	867	-	- && - && PF04669:Polysaccharide biosynthesis	-
Rsa10017047	1514.78845055079	2873.15686620044	328.940897530519	4.01006619267592	19.278668565452	15.548006128697	1572.29540476058	12.9455802956083	6.92135311110421	6.05899397873518e-20	1.07304429036267e-17	-	R03	9855455	9856400	-	789	-	- && - && PF00182:Chitinase class I|PF00187:Chitin recognition protein	-
Rsa10008240	14.5042580543463	0	7.08488086988811	427.072049519985	458.097886388598	751.486962887021	7.19637964141146	545.552299598535	-6.21820803580813	6.4885057192908e-20	1.14242969304071e-17	-	R03	62790	63365	+	576	-	- && - && -	-
Rsa10017424	3.62606451358657	12.769586072002	0	328.825427799425	1004.32682907641	757.7061653385	5.46521686186285	696.952807404777	-7.01266913276348	7.73702966463521e-20	1.35108261022779e-17	-	R06	23201516	23203169	-	963	-	- && - && PF00141:Peroxidase	-
Rsa10011884	3056.77238495348	6133.65784325161	4213.47986590631	3.00754964450694	26.6229232570528	75.6669631596587	4467.97003137047	35.0991453537395	6.99388635059321	7.76279138091518e-20	1.35108261022779e-17	-	R02	14817577	14819894	-	2082	-	- && - && PF07714:Protein tyrosine kinase|PF00139:Legume lectin domain	Pkinase_Tyr
Rsa10028298	822.210128455755	362.869070879389	360.316798525738	15.0377482225347	12.8524457103014	2.07306748382626	515.131999286961	9.98775380555411	5.6815260814439	8.07706502894681e-20	1.39774764192357e-17	-	R05	14651639	14652061	-	423	-	- && - && PF00187:Chitin recognition protein|PF00182:Chitinase class I	-
Rsa10027888	77.9603870421113	26.6033043166708	44.5335368964395	697.75151752561	1020.85140213251	750.450429145108	49.6990760850739	823.017782934409	-4.04436743528582	8.41029136338143e-20	1.4471435434582e-17	-	R01	45872409	45876111	+	1686	-	- && - && PF01565:FAD binding domain	FAD_binding_4
Rsa10031751	1440.45412802227	542.707408060084	538.450946111496	29.0729798969004	7.34425469160078	22.8037423220889	840.537494064615	19.7403256368634	5.41745956111857	9.42713249097402e-20	1.60947124293641e-17	-	R06	1330493	1332277	-	975	-	- && - && PF14226:non-haem dioxygenase in morphine synthesis N-terminal|PF03171:2OG-Fe(II) oxygenase superfamily	2OG-FeII_Oxy
Rsa10005481	122.379677333547	1605.77544855425	879.537353704681	2.00503309633796	1.83606367290019	5.18266870956566	869.230826530825	3.00792182626794	8.18708270730841	9.45997494527409e-20	1.60947124293641e-17	-	R04	46732282	46734157	+	1359	-	- && - && PF00332:Glycosyl hydrolases family 17|PF07983:X8 domain	Glyco_hydro_17
Rsa10019063	72.5212902717314	11.7054538993351	58.7032986362157	1621.06925838924	1477.11322484821	1566.20248403074	47.6433476024274	1554.7949890894	-5.02417444826316	9.60019475541046e-20	1.62420278197123e-17	-	R02	3549531	3553603	+	1893	-	- && - && PF04484:Family of unknown function (DUF566)	-
Rsa10030990	694.391354351828	1160.96820037951	1587.01331485494	110.276820298588	81.7048334440586	96.3976379979213	1147.45762319543	96.1264305801892	3.57774793036018	1.07144815249657e-19	1.80265199167811e-17	-	R07	7715466	7718132	-	1791	-	- && - && PF00854:POT family	-
Rsa10007137	651.785096317186	302.21353703738	285.419486472635	3.00754964450694	14.6885093832016	4.14613496765253	413.139373275734	7.28073133178701	5.80846603147636	1.08234872616978e-19	1.81093087421689e-17	-	R09	14556372	14559118	+	1971	-	- && - && PF07714:Protein tyrosine kinase|PF01657:Salt stress response/antifungal	Pkinase_Tyr
Rsa10020753	5074.67728676441	4186.29596727131	5234.71483700876	560.40675042646	777.572965473232	902.820889206338	4831.89603034816	746.933535035343	2.69359261954511	1.14934148835873e-19	1.91245371612394e-17	-	R01	36218021	36223510	-	3609	-	- && - && PF16212:Phospholipid-translocating P-type ATPase C-terminal|PF12710:haloacid dehalogenase-like hydrolase|PF16209:Phospholipid-translocating ATPase N-terminal	-
Rsa10041710	262.889677235026	1332.29348017887	715.572967858699	0	0	0	770.252041757532	0	12.0542895827784	1.95485573310411e-19	3.23501918149316e-17	-	R05	8013566	8017886	-	1371	-	- && - && PF00155:Aminotransferase class I and II	Aminotran_1_2
Rsa10002694	159.546838597809	37.2446260433391	44.5335368964395	2008.04064598247	3625.30772214143	2934.42702335608	80.4416671791959	2855.92513049333	-5.1466217673946	1.98488331853347e-19	3.26685904448193e-17	-	R04	33462791	33464660	-	1074	-	- && Q9FPT1.2 RecName: Full=Ubiquitin carboxyl-terminal hydrolase 12; AltName: Full=Deubiquitinating enzyme 12; Short=AtUBP12; AltName: Full=Ubiquitin thioesterase 12; AltName: Full=Ubiquitin-specific-processing protease 12 && PF00917:MATH domain	MATH
Rsa10028645	190.368386963295	447.999644692736	332.989400884741	3.00754964450694	1.83606367290019	11.4018711610445	323.785810846924	5.4151614928172	5.92257926529071	2.0710638332551e-19	3.3902755203404e-17	-	R01	8050664	8052774	+	1359	-	- && - && PF03016:Exostosin family	-
Rsa10030315	51.6714193186086	28.7315686620044	24.2910201253307	361.908473889002	650.884572043119	631.249048825098	34.8980027019812	548.014031585739	-3.96766577804116	2.21434328244059e-19	3.60533182609843e-17	-	R04	45047900	45050228	+	1323	-	- && - && PF02469:Fasciclin domain	-
Rsa10002706	335.410967506758	618.260792319429	223.679810320753	3.00754964450694	8.26228652805087	14.5114723867839	392.450523382313	8.59376951978055	5.51730826158195	2.38867178400151e-19	3.86837092549207e-17	-	R04	33575536	33578001	-	1566	-	- && - && PF12796:Ankyrin repeats (3 copies)|PF13962:Domain of unknown function	-
Rsa10005555	160.453354726206	266.033043166708	194.328161002645	5.0125827408449	11.0163820374012	3.1096012257394	206.93818629852	6.37952200132849	4.99914217348589	2.57199436702649e-19	4.14309986228884e-17	-	R09	14953882	14955627	+	327	-	- && - && PF03650:Uncharacterised protein family (UPF0041)	-
Rsa10018245	1112.29528954268	2276.17871733435	1488.83710851506	176.44291247774	143.212966486215	185.539539802451	1625.77037179736	168.398472922135	3.27146807425708	2.64549541665994e-19	4.23895149196453e-17	-	R04	9571613	9572297	-	180	-	- && - && -	-
Rsa10035214	1711.50245041286	2216.58731566501	2180.11905624843	247.621587397738	295.606251336931	388.700153217425	2036.0696074421	310.642663984031	2.71267062042663	2.80880639246833e-19	4.47694172576374e-17	-	R04	29452420	29455353	+	2496	-	- && - && PF12819:Carbohydrate-binding protein of the ER|PF07714:Protein tyrosine kinase	Pkinase_Tyr
Rsa10039464	214.844322430004	342.650559598719	311.734758275077	25.0629137042245	22.9507959112524	31.096012257394	289.7432134346	26.369907290957	3.45964796640718	2.93954335770511e-19	4.66079220129537e-17	-	R01	955756	956960	-	636	-	- && - && PF13639:Ring finger domain	-
Rsa10001799	712.521676919761	617.196660146762	788.446028234691	53.1333770529559	78.9507379347083	104.689907933226	706.054788433738	78.9246743069635	3.16199392620182	3.24913440825538e-19	5.12483262602115e-17	-	Scaffold417	28068	33157	-	2184	-	- && - && PF00520:Ion transport protein	Ion_trans
Rsa10012861	55.2974838321952	55.3348729786752	46.5577885735504	466.170194898576	1400.91658242285	838.555797207724	52.3967151281403	901.880858176383	-4.10540001237586	3.55072685387694e-19	5.57151357734762e-17	-	R09	5596026	5600907	+	1416	-	- && - && PF00544:Pectate lyase	-
Rsa10030223	13.5977419259496	8.51305738133464	17.2061392554425	208.523442019148	529.704369631706	281.937177800372	13.1056461875756	340.054996483742	-4.6945852584437	3.99902713792097e-19	6.24260504354633e-17	-	R04	46042982	46043993	-	345	-	- && - && PF14368:Probable lipid transfer	-
Rsa10021018	226.629032099161	131.952389410687	143.721869074873	3.00754964450694	2.75409550935029	2.07306748382626	167.434430194907	2.61157087922783	5.99940936469266	4.03178128417464e-19	6.2614597133305e-17	-	R07	19825677	19827185	+	843	-	- && - && PF01940:Integral membrane protein DUF92	-
Rsa10041906	10.8781935407597	13.8337182446688	24.2910201253307	297.747414806187	201.048972182571	286.083312768025	16.3343106369197	261.626566585594	-4.00600606131102	4.72278395175165e-19	7.29718312218607e-17	-	R05	6940679	6942275	+	867	-	- && - && PF06955:Xyloglucan endo-transglycosylase (XET) C-terminus|PF00722:Glycosyl hydrolases family 16	-
Rsa10004985	0.906516128396643	6.38479303600098	5.06062919277722	315.792712673229	197.376844836771	151.333926319317	4.11731278572495	221.501161276439	-5.78161982484354	4.8145712149079e-19	7.4012423691508e-17	-	R03	27502775	27505241	-	369	-	- && - && PF05899:Protein of unknown function (DUF861)	Cupin_3
Rsa10004020	92.4646450964576	81.938177295346	81.9821929229909	995.498932331797	548.983038197158	663.381594824405	85.4616717715981	735.954521784453	-3.10546659715915	5.49906553202235e-19	8.41079295816994e-17	-	R08	27414471	27417184	+	1857	-	- && - && PF01657:Salt stress response/antifungal|PF07714:Protein tyrosine kinase	Pkinase_Tyr
Rsa10033700	261.98316110663	174.51767631736	228.74043951353	20.0503309633796	10.0983502009511	13.4749386448707	221.747092312507	14.5412066030671	3.93589614250082	5.5687520178261e-19	8.47457719134903e-17	-	R09	6709309	6711941	+	906	-	- && - && PF00704:Glycosyl hydrolases family 18	-
Rsa10030194	585.609418944231	1053.49085094016	1050.58662042055	47.1182777639421	35.8032416215538	87.0688343207031	896.562296768315	56.6634512353997	3.98647748606707	6.23575794298132e-19	9.44218467726232e-17	-	R04	46264025	46268574	-	1260	-	- && - && PF00288:GHMP kinases N terminal domain	GHMP_kinases
Rsa10017166	882.040192929933	619.324924492095	716.585093697254	72.1811914681666	100.065470173061	117.128312836184	739.316737039761	96.4583248258037	2.93870591894432	7.95872070125808e-19	1.18876439874785e-16	-	R09	3080946	3082989	+	1398	-	- && - && PF01657:Salt stress response/antifungal|PF00069:Protein kinase domain	Pkinase
Rsa10029878	662.663289857946	123.439332029352	104.248961371211	13258.2813495348	20809.9456686508	17467.6666187201	296.78386108617	17178.6312123019	-5.85423705077798	7.96124861363533e-19	1.18876439874785e-16	-	R05	22051999	22052787	-	789	-	- && - && PF00504:Chlorophyll A-B binding protein	-
Rsa10036591	313.654580425238	291.572215310712	227.728313674975	1413.54833291826	1424.78541017055	1764.18042873615	277.651703136975	1534.17139060832	-2.46571010666456	7.96853694841547e-19	1.18876439874785e-16	-	R04	4454285	4456962	-	1854	-	- && - && PF13855:Leucine rich repeat|PF07714:Protein tyrosine kinase|PF08263:Leucine rich repeat N-terminal domain	Pkinase_Tyr
Rsa10036731	231.161612741144	552.284597614085	365.377427718515	0	2.75409550935029	0	382.941212691248	0.918031836450097	8.61975957169185	8.68355401926765e-19	1.28908210744854e-16	-	R04	3700655	3701906	-	771	-	- && - && PF13855:Leucine rich repeat	-
Rsa10019883	716.147741433348	1032.20820748683	1039.45323619644	117.294436135771	75.278610588908	131.639785222968	929.269728372205	108.070943982549	3.10552403018485	9.38975613010934e-19	1.38711890070357e-16	-	R05	17238169	17240271	+	2103	-	- && - && PF03514:GRAS domain family	GRAS
Rsa10010559	2197.39509523346	5734.60827850155	6469.5083600464	296.744898258018	291.934123991131	374.188680830641	4800.50391126047	320.955901026597	3.90282858399086	9.72404980544083e-19	1.42952972965034e-16	-	R02	22744087	22747112	+	1473	-	- && - && PF03007:Wax ester synthase-like Acyl-CoA acyltransferase domain|PF06974:Protein of unknown function (DUF1298)	-
Rsa10039135	23.5694193383127	5.32066086333415	3.03637751566633	1032.59204461405	464.524109243749	503.755398569782	10.6421525724377	666.957184142527	-5.95133189995625	1.66417822657892e-18	2.43468470597662e-16	-	R01	2658489	2660684	+	1128	-	- && - && PF03088:Strictosidine synthase	Str_synth
Rsa10038611	123.286193461943	1716.4451945116	1627.49834839715	0	1.83606367290019	1.03653374191313	1155.7432454569	0.957532471604442	10.2114786149489	1.70449350529171e-18	2.47549371605853e-16	-	R01	5809537	5810510	-	768	-	- && - && PF02365:No apical meristem (NAM) protein	NAM
Rsa10034654	388.89541908216	213.890566706033	401.813957906511	12.0301985780278	22.0327640748023	6.21920245147879	334.866647898235	13.427388368103	4.6296881702449	1.70842090429346e-18	2.47549371605853e-16	-	R01	48924511	48927821	-	1752	-	- && - && PF04784:Protein of unknown function, DUF547|PF00610:Domain found in Dishevelled, Egl-10, and Pleckstrin (DEP)|PF00462:Glutaredoxin	-
Rsa10038934	168.611999881776	295.828744001379	185.219028455646	15.0377482225347	14.6885093832016	11.4018711610445	216.553257446267	13.7093762555936	3.97840685286836	1.76333223402341e-18	2.53600504124613e-16	-	R01	3930045	3931600	-	885	-	- && - && PF13837:Myb/SANT-like DNA-binding domain	-
Rsa10016631	253.82451595106	164.940486763359	131.576359012208	5.0125827408449	6.42622285515068	9.32880367721819	183.447120575542	6.92253642440459	4.73318355981834	1.76692994222339e-18	2.53600504124613e-16	-	R04	37029599	37031945	-	1590	-	- && Q8VYA1.1 RecName: Full=Probable poly(ADP-ribose) glycohydrolase 2 && PF05028:Poly (ADP-ribose) glycohydrolase (PARG)	-
Rsa10031707	2201.02115974705	2773.12844196976	2117.36725425799	55.1384101492939	140.458870976865	205.2336808988	2363.8389519916	133.610320674986	4.14530793314679	1.83052662710343e-18	2.61489001769813e-16	-	R06	1605461	1606486	+	573	-	- && - && PF04749:PLAC8 family	-
Rsa10025090	565.666064119505	533.130218506082	446.347494802951	79.1988073053494	85.376960789859	99.5072392236607	515.047925809513	88.0276691062897	2.54939819698301	1.90114704023764e-18	2.70302051486182e-16	-	R02	12209714	12211507	+	1371	-	- && - && PF13359:DDE superfamily endonuclease	-
Rsa10005909	671.728451141912	1134.36489606284	1259.08454316297	104.261721009574	109.245788537562	136.822453932533	1021.72596345591	116.776654493223	3.12944535822846	1.91667951685686e-18	2.71237020974266e-16	-	R07	25189456	25191977	-	2364	-	- && - && -	-
Rsa10010383	601.020193126974	1564.27429382024	1043.50173955066	3.00754964450694	25.7048914206027	30.0594785154808	1069.59874216596	19.5906398601968	5.77002474300585	2.11764266882924e-18	2.9828228178058e-16	-	R08	17284198	17286746	-	942	-	- && - && PF03106:WRKY DNA -binding domain	WRKY
Rsa10012576	560.226967349125	559.733522822753	354.244043494405	1.00251654816898	0.918031836450097	0	491.401511222094	0.640182794873026	9.55256026706153	2.14597147785053e-18	3.00873149237154e-16	-	R06	22156682	22157653	-	816	-	- && - && PF00182:Chitinase class I	-
Rsa10014332	242.9463224103	1422.74471485555	453.432375672839	0	0	0	706.374470979564	0	11.9293849618298	2.70117272554481e-18	3.76969192720733e-16	-	R02	6444619	6447896	+	2454	-	- && - && PF00999:Sodium/hydrogen exchanger family	Na_H_Exchanger
Rsa10020922	133.257870874306	185.158998044029	163.964385845982	5.0125827408449	2.75409550935029	0	160.793751588106	2.58889275006506	5.94286059821008	2.81903158166142e-18	3.91612625775387e-16	-	R07	20257912	20259494	+	1293	-	- && - && PF00201:UDP-glucoronosyl and UDP-glucosyl transferase	UDPGT
Rsa10027039	325.439290094395	487.372535081408	495.941660892167	41.1031784749282	50.4917510047553	61.1554907728748	436.251162022657	50.9168067508528	3.09921086555951	3.55248156940825e-18	4.91248181954153e-16	-	R08	20101251	20102021	+	771	-	- && - && PF04759:Protein of unknown function, DUF617	-
Rsa10040743	1982.55077280346	3674.44839221857	3790.41126539014	223.561190241683	400.261880692242	278.827576574633	3149.13681013739	300.883549169519	3.38717304827859	3.87653731168871e-18	5.33622981578096e-16	-	R08	22955939	22956965	-	747	-	- && - && PF04640:PLATZ transcription factor	-
Rsa10003561	2.71954838518993	0	0	312.785163028722	1130.09719067007	300.594785154808	0.906516128396643	581.159046284533	-9.22717212247476	5.46715881791617e-18	7.49173925980875e-16	-	R09	12211431	12213897	-	972	-	- && - && PF00010:Helix-loop-helix DNA-binding domain	HLH
Rsa10012869	230.255096612747	410.755018649397	347.159162624517	0	0	0	329.389759295554	0	10.8285033855207	5.57813306622779e-18	7.60937755755147e-16	-	R09	5559931	5561191	-	549	-	- && - && -	-
novel.238	34.4476128790724	19.1543791080029	33.4001526723296	257.646752879428	559.999420234559	521.376472182306	29.0007148864683	446.340881765431	-3.94038877530214	6.03707047884948e-18	8.19850414266716e-16	-	R01	45275457	45277833	+	1782	-	- && Q8W486.1 RecName: Full=Uncharacterized protein At1g04910 && -	-
Rsa10021257	352.634773946294	122.375199856686	161.940134168871	4.01006619267592	3.67212734580039	3.1096012257394	212.316702657284	3.59726492140523	5.88243292969968	6.18900835486708e-18	8.35690105645912e-16	-	R08	15007910	15010174	+	2265	-	- && - && PF13855:Leucine rich repeat|PF08263:Leucine rich repeat N-terminal domain	LRRNT_2
Rsa10003490	868.442451003984	733.187066967446	390.680573682401	0	0.918031836450097	0	664.10336388461	0.306010612150032	10.8789418296255	6.20889822250463e-18	8.35690105645912e-16	-	R03	27338404	27341182	+	1836	-	- && - && PF01657:Salt stress response/antifungal|PF00069:Protein kinase domain	Pkinase
novel.3371	2.71954838518993	0	0	208.523442019148	940.982632361349	445.709509022647	0.906516128396643	531.738527801048	-9.09749672939987	6.28022359071408e-18	8.41549961155686e-16	-	Scaffold4016	1	1866	-	1112	-	- && Q00326.1 RecName: Full=Myrosinase; AltName: Full=Sinigrinase; AltName: Full=Thioglucosidase; Flags: Precursor && PF00232:Glycosyl hydrolase family 1	Glyco_hydro_1
Rsa10002250	4.53258064198321	0	0	177.445429025909	699.540259374974	370.042545862988	1.5108602139944	415.676078087957	-8.01975483298141	6.5472275190973e-18	8.73463604353932e-16	-	R01	46288866	46291595	-	1569	-	- && - && PF00232:Glycosyl hydrolase family 1	Glyco_hydro_1
Rsa10022540	432.408193245199	847.049209442797	791.482405750357	14.0352316743657	12.8524457103014	46.644018386091	690.313269479451	24.5105652569193	4.82130763986667	6.89123941128763e-18	9.15325852330854e-16	-	R03	26225291	26227535	-	1263	-	- && - && PF00520:Ion transport protein	Ion_trans
Rsa10032058	6.3456128987765	11.7054538993351	2.02425167711089	148.372449129009	246.950564005076	256.023834252544	6.69177282507417	217.115615795543	-5.02979499659592	7.55868924559283e-18	9.99595393508878e-16	-	R05	33139632	33141298	-	651	-	- && - && -	-
Rsa10026453	15.4107741827429	11.7054538993351	11.1333842241099	172.432846285065	155.147380360066	265.352637929762	12.7498707687293	197.644288191631	-3.94839238927092	8.2995858110182e-18	1.09118519614671e-15	-	R02	1492153	1493357	+	711	-	- && - && PF00320:GATA zinc finger	GATA
Rsa10017571	252.917999822663	281.99502575671	205.461545226755	0	2.75409550935029	0	246.791523602043	0.918031836450097	7.98178837043201	8.32333180259843e-18	1.09118519614671e-15	-	R04	40040601	40041534	-	510	-	- && - && PF04535:Domain of unknown function (DUF588)	-
Rsa10042197	734.278064001281	163.876354590692	306.674129082299	0	0.918031836450097	3.1096012257394	401.609515891424	1.34254435406316	8.25005587321059	8.78342525617075e-18	1.14653987266325e-15	-	R05	5401321	5402411	-	675	-	- && - && PF00847:AP2 domain	AP2
Rsa10015437	10.8781935407597	38.3087582160059	25.3031459638861	423.06198332731	414.950390075444	349.311871024726	24.8300325735506	395.774748142493	-4.00437769761932	9.42584468118091e-18	1.22511708293941e-15	-	R04	13463912	13470420	+	1419	-	- && - && PF00232:Glycosyl hydrolase family 1	Glyco_hydro_1
Rsa10019128	49.8583870618153	21.2826434533366	31.3759009952188	326.820394703087	609.573139402864	634.358650050837	34.1723105034569	523.584061385596	-3.93176494571938	9.55139571613611e-18	1.23613020456182e-15	-	R02	3217833	3220210	+	2073	-	- && - && PF13641:Glycosyltransferase like family 2	-
Rsa10021747	149.575161185446	135.144785928687	223.679810320753	6.01509928901388	11.0163820374012	9.32880367721819	169.466585811629	8.78676166787774	4.26481518304802	1.36632781096621e-17	1.76076048626811e-15	-	R02	6150715	6157881	-	4005	-	- && - && PF00012:Hsp70 protein	HSP70
Rsa10039483	4.53258064198321	12.769586072002	10.1212583855544	157.39509806253	315.802951738833	192.795275995843	9.14114169984654	221.997775265735	-4.61766720964869	1.59401562155347e-17	2.04547326623412e-15	-	R06	12138948	12141711	-	1926	-	- && - && PF03141:Putative S-adenosyl-L-methionine-dependent methyltransferase	-
Rsa10031296	307.308967526462	1187.57150469618	888.64648625168	0	0.918031836450097	0	794.508986158108	0.306010612150032	11.1372253438802	1.61162235575598e-17	2.05934056631705e-15	-	R01	29994361	30003250	-	1518	-	- && - && PF01565:FAD binding domain|PF09265:Cytokinin dehydrogenase 1, FAD and cytokinin binding	FAD_binding_4
Rsa10016222	521.24677382807	341919.500796097	229155.411107338	0	0.918031836450097	1.03653374191313	190532.052892421	0.65152185945441	18.1548196310283	1.65831796742194e-17	2.11010509770614e-15	-	R01	33378884	33380969	+	1041	-	- && - && PF08246:Cathepsin propeptide inhibitor domain (I29)|PF00112:Papain family cysteine protease	Peptidase_C1
Rsa10013177	649.065547931996	628.902114046097	478.735521636725	0	1.83606367290019	15.548006128697	585.567727871606	5.79468993386573	6.67730238102749	1.75514991352859e-17	2.22397322097488e-15	-	R02	19613074	19614603	-	1056	-	- && Q9FKC8.2 RecName: Full=Probable S-adenosylmethionine-dependent methyltransferase At5g37990 && PF03492:SAM dependent carboxyl methyltransferase	-
Rsa10001503	224.815999842367	264.968910994041	324.892394176297	0	0	0	271.559101670902	0	10.5502024658234	2.07361460451434e-17	2.61655602846301e-15	-	Scaffold596	18362	20555	-	1122	-	- && - && PF03407:Nucleotide-diphospho-sugar transferase	-
Rsa10027302	198.527032118865	291.572215310712	193.31603516409	19.0478144152106	8.26228652805087	6.21920245147879	227.805094197889	11.1764344649134	4.35030512338081	2.73614024356414e-17	3.43822701809529e-15	-	R01	38100168	38102500	-	1752	-	- && - && PF07725:Leucine Rich Repeat|PF00931:NB-ARC domain|PF01582:TIR domain	TIR
Rsa10042320	1053.3717411969	646.992360981433	173.073518392981	14.0352316743657	16.5245730561017	16.5845398706101	624.479206857104	15.7147815336925	5.31242317524393	3.16603373873949e-17	3.96199031999945e-15	-	R05	4670287	4672280	-	1329	-	- && - && PF05221:S-adenosyl-L-homocysteine hydrolase|PF00670:S-adenosyl-L-homocysteine hydrolase, NAD binding domain	-
Rsa10008097	47.1388386766254	46.8218155973405	72.873060375992	598.502379256881	2252.85012664854	912.149692883556	55.6112382166526	1254.50073292966	-4.4960664938282	3.59705875485366e-17	4.48285297662503e-15	-	R02	36034510	36035430	-	678	-	- && - && PF00407:Pathogenesis-related protein Bet v I family	-
Rsa10034919	200.340064375658	115.990406820685	145.746120751984	8.02013238535184	8.26228652805087	4.14613496765253	154.025530649442	6.80951796035175	4.49247730856483	3.72806027826486e-17	4.62707284700709e-15	-	R01	47416952	47419429	-	516	-	- && - && PF10469:AKAP7 2'5' RNA ligase-like domain	-
Rsa10042570	0	0	0	175.440395929572	1060.32677109986	377.29828205638	0	537.688483028605	-11.5250407117227	3.80754492516678e-17	4.70643634750003e-15	-	R05	3312356	3313231	-	477	-	- && - && -	-
Rsa10017570	186.742322449708	1235.45745246619	298.577122373856	1.00251654816898	0.918031836450097	1.03653374191313	573.592299096585	0.985694042177403	9.18711800838149	3.89633084659063e-17	4.79660501455897e-15	-	R04	40042603	40043688	-	516	-	- && - && PF04535:Domain of unknown function (DUF588)	-
Rsa10039741	118.75361281996	153.235032864024	168.012889200204	0	4.59015918225048	4.14613496765253	146.667178294729	2.91209804996767	5.64164833238889	4.13907547966297e-17	5.07480817109771e-15	-	R06	14712269	14713554	-	825	-	- && Q93WV4.1 RecName: Full=Probable WRKY transcription factor 71; AltName: Full=WRKY DNA-binding protein 71 && PF03106:WRKY DNA -binding domain	WRKY
Rsa10027531	855.751225206431	339.458163080719	371.450182749848	0	1.83606367290019	0	522.219857012333	0.612021224300065	9.64960378014431	4.36190599552471e-17	5.32645004711574e-15	-	R05	9658268	9661955	-	2688	-	- && - && PF12819:Carbohydrate-binding protein of the ER|PF07714:Protein tyrosine kinase|PF13855:Leucine rich repeat	Pkinase_Tyr
Rsa10031940	1220.17070882188	1481.27198435223	2038.42143885066	8573.52151994112	9290.48218487498	11742.8907621339	1579.95471067492	9868.96482231666	-2.64309645703561	4.53407054842623e-17	5.51444949753172e-15	-	R05	32435265	32436870	+	1476	-	- && - && PF14543:Xylanase inhibitor N-terminal|PF14541:Xylanase inhibitor C-terminal	-
Rsa10009688	34.4476128790724	3.19239651800049	15.1818875783317	478.200393476603	902.425295230445	935.989968947559	17.6072989918015	772.205219218202	-5.44299092969822	4.84809381166909e-17	5.87278691970347e-15	-	R05	22434631	22436593	-	1095	-	- && - && PF00657:GDSL-like Lipase/Acylhydrolase	Lipase_GDSL
Rsa10038089	268.328774005406	449.063776865402	439.262613933063	8.02013238535184	22.9507959112524	30.0594785154808	385.55172160129	20.3434689373617	4.24454356795275	5.04571688594231e-17	6.08782829377995e-15	-	R06	20349485	20351152	-	1182	-	- && - && PF07714:Protein tyrosine kinase	Pkinase_Tyr
Rsa10043186	102.436322508821	29.7957008346713	53.6426694434385	912.290058833772	850.09748055279	883.126748109989	61.9582309289768	881.838095832183	-3.82644058800708	6.21481379712094e-17	7.46862781873058e-15	-	R05	216717	219657	-	1566	-	- && - && PF10250:GDP-fucose protein O-fucosyltransferase	-
Rsa10002166	218.470386943591	119.182803338685	141.697617397762	1.00251654816898	1.83606367290019	2.07306748382626	159.783602560013	1.63721590163181	6.6089111441013	6.33648825504119e-17	7.58475139587618e-15	-	Scaffold344	26459	27642	+	444	-	- && - && PF03106:WRKY DNA -binding domain	WRKY
Rsa10034251	2172.01264363836	2919.97868179778	2719.58212819848	17134.010324756	13316.0517877087	11376.9943512385	2603.85781787821	13942.3521545677	-2.42082536004351	7.53042999761547e-17	8.9784071672357e-15	-	R07	18402393	18404861	-	1401	-	- && - && PF07992:Pyridine nucleotide-disulphide oxidoreductase	Pyr_redox_2
Rsa10019734	4.53258064198321	0	1.01212583855544	116.291919587602	224.917799930274	231.147024446629	1.84823549351289	190.785581321501	-6.61818452392812	8.00251614937095e-17	9.50385094382549e-15	-	R01	39628065	39628480	+	213	-	- && - && -	-
Rsa10018385	13.5977419259496	6.38479303600098	13.1576359012208	181.455495218585	138.622807303965	163.772331222275	11.0467236210571	161.283544581608	-3.85742773776043	8.06720128331349e-17	9.54324701811976e-15	-	R04	8713490	8715208	+	849	-	- && - && PF04759:Protein of unknown function, DUF617	-
Rsa10014732	14.5042580543463	51.0783442880079	46.5577885735504	2387.99441773851	3561.04549358993	469.549785086649	37.3801303053015	2139.52989880503	-5.84187630683838	8.14407381575145e-17	9.59669772125358e-15	-	R01	51567246	51570861	+	999	-	- && P27140.2 RecName: Full=Beta carbonic anhydrase 1, chloroplastic; Short=AtbCA1; Short=AtbetaCA1; AltName: Full=Beta carbonate dehydratase 1; AltName: Full=Protein SALICYLIC ACID-BINDING PROTEIN 3; Short=AtSABP3; Flags: Precursor && PF00484:Carbonic anhydrase	-
Rsa10042871	12.691225797553	15.9619825900025	15.1818875783317	148.372449129009	212.065354219972	151.333926319317	14.6116986552957	170.5905765561	-3.54988567760606	8.26204324132184e-17	9.69797354729421e-15	-	R05	1672073	1674896	-	1773	-	- && - && PF00651:BTB/POZ domain|PF03000:NPH3 family	BTB
Rsa10012839	174.957612780552	255.391721440039	117.406597272431	2.00503309633796	7.34425469160078	7.25573619339193	182.585310497674	5.53500799377689	5.03899491429876	8.89572900333762e-17	1.04014771095396e-14	-	R09	5731126	5732936	+	1149	-	- && - && PF03106:WRKY DNA -binding domain	WRKY
Rsa10000618	0	0	0	365.918540081678	242.360404822826	185.539539802451	0	264.606161568985	-10.5019225241391	1.05839530955177e-16	1.23278629055638e-14	-	Scaffold2355	285	2379	+	1161	-	- && - && PF00657:GDSL-like Lipase/Acylhydrolase	Lipase_GDSL
Rsa10020658	17.2238064395362	12.769586072002	7.08488086988811	192.483177248444	640.786221842168	282.973711542285	12.3594244604754	372.081036877632	-4.90694365334695	1.11533829892182e-16	1.29413429289458e-14	-	R01	35346440	35347322	+	234	-	- && - && -	-
Rsa10008737	236.600709511524	224.531888432701	214.570677773754	1249.13561901855	2811.0134832102	1737.23055144641	225.234425239326	1932.45988455839	-3.10093027930161	1.16520130345605e-16	1.34683039213217e-14	-	R01	27396390	27397882	-	846	-	- && - && PF04674:Phosphate-induced protein 1 conserved region	-
Rsa10027223	241.133290153507	677.852193988771	409.910964614955	13.0327151261967	31.2130824393033	14.5114723867839	442.965482919078	19.5857566507613	4.49273432032665	1.18071382399989e-16	1.35957176600809e-14	-	R01	37552466	37553088	-	264	-	- && - && -	-
Rsa10019435	6540.51386638178	4766.24800137473	6341.98050438841	1092.74303750419	918.949868286547	601.189570309617	5882.91412404831	870.960825366784	2.75576820847501	1.23984016953107e-16	1.42224695810905e-14	-	R02	16637744	16641548	+	2262	-	- && - && PF03169:OPT oligopeptide transporter protein	OPT
Rsa10006857	24.4759354667094	37.2446260433391	35.4244043494405	653.640789406175	280.91774195373	362.786809669596	32.3816552864963	432.448447009834	-3.74219273213401	1.30418008893492e-16	1.49040716276623e-14	-	R02	21975593	21978099	+	1644	-	- && - && PF03936:Terpene synthase family, metal binding domain|PF01397:Terpene synthase, N-terminal domain	-
novel.1016	396.147548109333	716.160952204777	348.171288463073	0	0.918031836450097	0	486.826596259061	0.306010612150032	10.4305156296263	1.40209981461152e-16	1.59628536788328e-14	-	R03	25669320	25670194	+	473	-	- && - && -	-
Rsa10009643	2.71954838518993	8.51305738133464	10.1212583855544	190.478144152106	128.524457103014	261.206502962109	7.11795471735967	193.403034739076	-4.78056822730903	1.43793950194691e-16	1.63095729876256e-14	-	R05	22893625	22898536	+	1755	-	- && - && PF13839:GDSL/SGNH-like Acyl-Esterase family found in Pmr5 and Cas1p|PF14416:PMR5 N terminal Domain	-
Rsa10033656	8.15864515556978	3.19239651800049	5.06062919277722	153.385031869854	108.327756701111	129.566717739142	5.47055695544917	130.426502103369	-4.55400012145216	1.53612014966661e-16	1.73581576912327e-14	-	R09	6948934	6950413	-	762	-	- && - && PF04759:Protein of unknown function, DUF617	-
Rsa10008112	41.6997419062456	18.0902469353361	37.4486560265514	324.815361606749	381.90124396324	295.412116445243	32.412881622711	334.042907338411	-3.35972440701329	1.6166487646892e-16	1.81330491758089e-14	-	R02	35869113	35872830	+	1146	-	- && - && PF04864:Allinase	-
Rsa10042702	9.06516128396643	5.32066086333415	10.1212583855544	109.274303750419	179.016208107769	164.808864964188	8.16902684428501	151.033125607459	-4.20185074851941	1.61666995029335e-16	1.81330491758089e-14	-	R05	2565226	2568190	+	2304	-	- && - && PF00069:Protein kinase domain	Pkinase
Rsa10037115	5236.03715761901	10766.889323043	2731.72763826114	200.503309633796	369.048798252939	370.042545862988	6244.88470630771	313.198217916574	4.31743435124658	1.94568122465937e-16	2.17428081946805e-14	-	R04	1673974	1674766	+	492	-	- && - && PF00188:Cysteine-rich secretory protein family	SCP
Rsa10020961	1134.0516766242	173.453544144693	338.050030077518	9.02264893352082	1.83606367290019	8.29226993530506	548.518416948804	6.38366084724202	6.43580490292721	1.99066572515413e-16	2.21637208899146e-14	-	R07	20079589	20081098	-	978	-	- && - && PF00141:Peroxidase	-
Rsa10020857	91.5581289680609	275.610232720709	193.31603516409	2.00503309633796	3.67212734580039	1.03653374191313	186.828132284287	2.23789806135049	6.35863907896462	2.07669610614057e-16	2.30368735818173e-14	-	R07	20601859	20603397	-	1173	-	- && - && PF00141:Peroxidase	-
Rsa10007193	130.538322489117	346.907088289387	278.334605602747	11.0276820298588	15.6065412196516	8.29226993530506	251.926672127083	11.6421643949385	4.42839119622036	2.12880707846479e-16	2.35287567752655e-14	-	R01	7644710	7645328	-	453	-	- && - && PF13912:C2H2-type zinc finger	-
Rsa10041202	33.5410967506758	25.5391721440039	30.3637751566633	299.752447902525	259.803009715377	194.868343479669	29.8146813504477	251.474600365857	-3.07366455435558	2.13871193799143e-16	2.35522735745937e-14	-	R08	25305602	25307177	+	1350	-	- && - && PF06219:Protein of unknown function (DUF1005)	-
Rsa10027430	1.81303225679329	0	0	251.631653590414	528.786337795256	369.006012121075	0.604344085597762	383.141334502248	-9.19292881492421	2.31908914333733e-16	2.54461216002999e-14	-	R01	38949004	38949276	-	273	-	- && - && -	-
Rsa10034801	242.9463224103	938.564576292144	1048.56236874344	24.0603971560555	5.50819101870058	21.7672085801758	743.357755815295	17.111932251644	5.44625330760218	2.39257585902963e-16	2.60645934537237e-14	-	R01	48065350	48065945	+	423	-	- && - && -	-
Rsa10036730	106.968903150804	161.748090245358	168.012889200204	1.00251654816898	5.50819101870058	1.03653374191313	145.576627532122	2.51574710292756	5.81293432580155	2.39266839919931e-16	2.60645934537237e-14	-	R04	3704092	3704533	-	339	-	- && - && -	-
Rsa10039699	463.229741610684	2162.316574859	2156.84016196165	3.00754964450694	33.0491461122035	27.9864110316546	1594.12882614378	21.3477022627883	6.22061624135562	2.59631918409197e-16	2.81816954018069e-14	-	R06	14261118	14262948	+	1590	-	- && - && PF01764:Lipase (class 3)	Lipase_3
Rsa10031691	106.968903150804	61.7196660146762	17.2061392554425	1089.73548785968	2161.96497483998	2632.79570445936	61.9649028069742	1961.49872238634	-4.98218110683088	2.70007127257648e-16	2.92031994352522e-14	-	R06	1756600	1758057	+	552	-	- && - && PF01419:Jacalin-like lectin domain	-
Rsa10026648	135.0709031311	142.593711137355	97.1640805013226	6.01509928901388	2.75409550935029	6.21920245147879	124.942898256593	4.99613241661432	4.65832036823956	2.71229713398473e-16	2.92310343080404e-14	-	R02	2409169	2411075	+	1206	-	- && - && PF00141:Peroxidase	-
Rsa10026647	617.337483438114	178.774205008028	214.570677773754	0	0	0	336.894122073298	0	10.8620686343694	3.19277515174818e-16	3.42872349984191e-14	-	R02	2397591	2399117	+	1047	-	- && - && PF00010:Helix-loop-helix DNA-binding domain	HLH
Rsa10015104	874.78806390276	450.127909038069	704.439583634589	18.0452978670416	54.1638783505557	53.8997545794829	676.451852191806	42.0363102656934	4.0075595705188	3.3205939875034e-16	3.55338757305841e-14	-	R07	23667734	23668555	+	642	-	- && - && PF02798:Glutathione S-transferase, N-terminal domain|PF00043:Glutathione S-transferase, C-terminal domain	GST_N
Rsa10004593	109.688451535994	370.317996088057	639.66352996704	1.00251654816898	0.918031836450097	1.03653374191313	373.223325863697	0.985694042177403	8.56725334489986	3.88273265661644e-16	4.14030548496381e-14	-	R04	27909146	27912510	-	2148	-	- && - && PF00005:ABC transporter|PF01061:ABC-2 type transporter	ABC2_membrane
Rsa10024108	393.427999724143	1013.05382837882	629.542271581486	35.0880791859143	67.0163240608571	38.3517484507859	678.674699894817	46.8187172325191	3.85467887940991	4.03075387537968e-16	4.2830649249824e-14	-	R05	12439464	12441816	-	1521	-	- && - && PF00612:IQ calmodulin-binding motif|PF13178:Protein of unknown function (DUF4005)	IQ
Rsa10014613	1793.08890196856	6770.00888250638	4438.17180206562	222.558673693514	193.70471749097	339.983067347507	4333.75652884685	252.082152843997	4.10391778508295	4.09048024215214e-16	4.33133229557117e-14	-	R01	50911992	50913820	+	1071	-	- && - && PF02365:No apical meristem (NAM) protein	NAM
Rsa10016712	251.10496756587	114.926274648018	188.255405971313	4.01006619267592	8.26228652805087	1.03653374191313	184.762216061733	4.43629548754664	5.35570253026831	4.18856597114421e-16	4.41973978641573e-14	-	R08	12682962	12685057	-	975	-	- && - && PF00230:Major intrinsic protein	-
Rsa10035200	115.127548306374	413.947415167397	241.898075414751	10.0251654816898	4.59015918225048	8.29226993530506	256.991012962841	7.63586486641511	5.07886594767519	4.20672896050543e-16	4.4234923555537e-14	-	R04	29296443	29299462	+	1401	-	- && - && PF01619:Proline dehydrogenase	-
Rsa10016148	478.640515793427	582.080298448756	110.321716402543	0	3.67212734580039	0	390.347510214909	1.22404244860013	8.24966372829388	5.0712228775275e-16	5.31408005616065e-14	-	R01	41246726	41248705	-	1410	-	- && - && PF01145:SPFH domain / Band 7 family	-
Rsa10006207	138.696967644686	151.10676851869	98.176206339878	9.02264893352082	5.50819101870058	6.21920245147879	129.326647501085	6.9166808012334	4.2285724487818	5.15219703962729e-16	5.38031500510596e-14	-	R04	42414329	42417385	-	1536	-	- && - && PF00067:Cytochrome P450	p450
Rsa10007706	100.623290252027	28.7315686620044	63.763927828993	1049.63482593292	731.671373650727	1555.83714661161	64.3729289143416	1112.38111539842	-4.10753926226072	5.83949010955739e-16	6.07708310920398e-14	-	R07	1749006	1758545	+	3102	-	- && - && PF07714:Protein tyrosine kinase|PF11721:Di-glucose binding within endoplasmic reticulum|PF02902:Ulp1 protease family, C-terminal catalytic domain	Pkinase_Tyr
Rsa10037193	359.886902973467	131.952389410687	144.733994913428	3.00754964450694	0	2.07306748382626	212.191095765861	1.69353904277773	7.0033826427618	6.11259331683479e-16	6.3395128769529e-14	-	R04	1296709	1298217	-	903	-	- && - && PF03168:Late embryogenesis abundant protein	-
Rsa10031690	217.563870815194	51.0783442880079	37.4486560265514	2398.0195832202	3701.50436456679	4690.31518215692	102.030290376585	3596.61304331464	-5.13724963579149	6.42405986586067e-16	6.63980303678241e-14	-	R06	1763122	1763893	+	678	-	- && - && PF01419:Jacalin-like lectin domain	-
Rsa10032165	640.906902776426	3192.39651800049	1285.39981496541	48.120794312111	72.5245150795577	82.9226993530506	1706.23441191411	67.8560029149064	4.65210607338621	6.86785569253588e-16	7.07435856437948e-14	-	R05	33952584	33953941	-	1002	-	- && - && PF02365:No apical meristem (NAM) protein	NAM
Rsa10006986	2926.23406246436	1245.03464202019	1376.4911404354	171.430329736896	179.934239944219	205.2336808988	1849.25328163999	185.532750193305	3.31749481547573	7.23464187949273e-16	7.42691168401891e-14	-	R09	12773784	12777579	+	1467	-	- && - && PF03106:WRKY DNA -binding domain	WRKY
Rsa10012746	38.073677392659	31.9239651800049	77.9336895687692	460.155095609562	700.458291211424	527.595674633784	49.3104440471444	562.736353818257	-3.51306012687492	7.39875290575994e-16	7.56972408777141e-14	-	R02	29909736	29911733	+	1161	-	- && - && PF02358:Trehalose-phosphatase	-
Rsa10003636	387.082386825366	2589.0335760984	2803.58857279858	59.1484763419698	34.8852097851037	15.548006128697	1926.56817857411	36.5272307519235	5.72029183497212	7.59775070436187e-16	7.74714755322878e-14	-	R08	27143463	27148242	+	1509	-	- && - && PF01554:MatE	MatE
Rsa10005465	502.20993513174	380.959317814725	491.893157537946	69.1736418236596	57.8360056963561	90.1784355464425	458.354136828137	72.3960276888194	2.66474673535501	8.12789625253074e-16	8.25990637958527e-14	-	R04	46848884	46849711	+	828	-	- && - && -	-
novel.2556	895.637934855883	471.410552491406	503.026541762056	75.1887411126735	66.098292224407	82.9226993530506	623.358343036448	74.736577563377	3.06142474708726	8.68302525965801e-16	8.79453969777536e-14	-	R07	20539019	20542126	-	1391	-	- && Q9FG13.1 RecName: Full=Probable carboxylesterase 15; AltName: Full=AtCXE15 && PF07859:alpha/beta hydrolase fold	Abhydrolase_3
Rsa10018465	139.603483773083	823.638301644127	824.882558422687	1.00251654816898	0.918031836450097	0	596.041447946632	0.640182794873026	9.83444486935711	8.91270962707379e-16	8.99708327821009e-14	-	R05	37206068	37207426	+	741	-	- && - && PF00139:Legume lectin domain	-
Rsa10015619	168.611999881776	53.2066086333415	94.1277029856563	1098.7581367932	1649.70321010082	1275.97303629507	105.315437166924	1341.4781277297	-3.66845589277957	9.54041610925491e-16	9.59873626088624e-14	-	R04	14595024	14597260	+	1005	-	- && Q8VYZ2.1 RecName: Full=Purple acid phosphatase 8; Flags: Precursor && PF00149:Calcineurin-like phosphoesterase	Metallophos
Rsa10012534	349.008709432707	159.619825900025	174.085644231536	4.01006619267592	13.7704775467515	5.18266870956566	227.571393188089	7.65440414966435	4.87961424743178	9.93346743885461e-16	9.96109695093619e-14	-	R06	22367766	22369166	-	522	-	- && - && PF02798:Glutathione S-transferase, N-terminal domain|PF00043:Glutathione S-transferase, C-terminal domain	GST_N
Rsa10017704	1907.30993414654	1906.92485341896	2304.61053439075	138.347283647319	302.950506028532	300.594785154808	2039.61510731875	247.297524943553	3.0437516848656	1.04059568940782e-15	1.04004619993487e-13	-	R03	11859661	11862156	+	984	-	- && - && PF12146:Serine aminopeptidase, S33	-
Rsa10014722	33.5410967506758	8.51305738133464	10.1212583855544	301.757480998863	358.032416215538	448.819110248386	17.3918041725216	369.536335820929	-4.39514191684753	1.17781268803559e-15	1.17331840277861e-13	-	R01	51525260	51526486	-	990	-	- && - && PF00249:Myb-like DNA-binding domain	Myb_DNA-binding
Rsa10004368	1225.60980559226	2851.87422274711	1214.55100626653	119.299469232109	170.753921579718	175.174202383319	1764.01167820197	155.075864398382	3.50759148095032	1.19266074311361e-15	1.18421435883451e-13	-	R06	8210732	8212274	+	1365	-	- && - && PF00004:ATPase family associated with various cellular activities (AAA)|PF14363:Domain associated at C-terminal with AAA	AAA
Rsa10028041	960.000579972045	1092.86374132883	1167.99321769298	151.379998773516	55.9999420234559	121.274447803836	1073.61917966462	109.551462866936	3.29432425793702	1.24094672311627e-15	1.22813171774029e-13	-	R01	44825275	44829462	-	2667	-	- && Q9LUW0.2 RecName: Full=Linoleate 9S-lipoxygenase 5, chloroplastic; AltName: Full=Lipoxygenase 5; Short=AtLOX5 && PF01477:PLAT/LH2 domain|PF00305:Lipoxygenase	Lipoxygenase
Rsa10021473	67.0821935013516	11.7054538993351	25.3031459638861	1050.63734248109	630.687871641217	899.711287980599	34.6969311215243	860.345500700969	-4.62476958054722	1.28567249835697e-15	1.26825100782548e-13	-	R03	21966474	21968688	-	1179	-	- && - && PF03936:Terpene synthase family, metal binding domain	-
Rsa10039082	2.71954838518993	5.32066086333415	4.04850335422177	297.747414806187	134.950679958164	99.5072392236607	4.02957086758195	177.401777996004	-5.47369510186246	1.53223013532491e-15	1.50656030578505e-13	-	R01	3009724	3010365	-	642	-	- && - && -	-
Rsa10021108	145.949096671859	179.838337180694	256.067837154527	15.0377482225347	9.18031836450097	18.6576073544364	193.95175700236	14.291891313824	3.76916921947794	1.61402787565128e-15	1.58185178596192e-13	-	R07	19321752	19323061	+	792	-	- && - && -	-
novel.2297	173.144580523759	78.7457807773455	68.8245570217702	1326.32939322756	981.376033165154	2009.83892556956	106.904972774291	1439.18145065409	-3.74859355167277	1.77108415220681e-15	1.73017782146551e-13	-	R06	24679812	24680643	-	805	-	- && - && -	-
Rsa10018677	10075.0202510003	6628.47930354169	5645.63792746226	611.535094383078	759.21232874423	1221.03674797367	7449.71249400141	863.928057033659	3.10834741224763	1.9898383730443e-15	1.93762910897986e-13	-	R02	10930293	10941866	-	5049	-	- && - && PF10403:Rad4 beta-hairpin domain 1|PF10404:Rad4 beta-hairpin domain 2|PF10405:Rad4 beta-hairpin domain 3|PF00450:Serine carboxypeptidase|PF03835:Rad4 transglutaminase-like domain	Peptidase_S10
Rsa10035397	376.204193284607	347.971220462054	103.236835532655	10.0251654816898	2.75409550935029	2.07306748382626	275.804083093105	4.95077615828879	5.80383982145578	2.06508177503634e-15	2.00445309215387e-13	-	R04	30758976	30759772	+	228	-	- && - && -	-
Rsa10030013	2244.53393391009	2894.43950965378	2793.46731441302	10222.6612416791	13093.8880832877	10237.843768876	2644.14691932563	11184.7976979476	-2.08075612736765	2.54363905844406e-15	2.46107237207412e-13	-	R05	20280480	20283792	+	1833	-	- && - && PF00534:Glycosyl transferases group 1|PF08323:Starch synthase catalytic domain	Glycos_transf_1
Rsa10012697	3562.60838459881	2020.78699589431	4257.0012769642	223.561190241683	447.999536187647	212.489417092192	3280.13221915244	294.683381173841	3.47592840931045	3.00954410141246e-15	2.9025806868527e-13	-	R02	30578422	30582467	-	906	-	- && - && PF00230:Major intrinsic protein	-
Rsa10040866	491.33174159098	311.790726591381	369.425931072737	2262.67984921739	1724.06378885328	2288.6665021442	390.849466418366	2091.80338007162	-2.41932656950389	3.05133343841393e-15	2.93354228091833e-13	-	R08	23637690	23641165	+	1773	-	- && - && PF00646:F-box domain|PF12146:Serine aminopeptidase, S33	F-box
Rsa10019333	1380.62406354809	1308.8825723802	1227.70864216775	121.304502328447	151.475253014266	260.169969220196	1305.73842603201	177.649908187636	2.87855567900786	3.19790023879782e-15	3.06472186176434e-13	-	R04	25711748	25714898	-	2463	-	- && - && PF07714:Protein tyrosine kinase|PF01453:D-mannose binding lectin|PF08276:PAN-like domain|PF00954:S-locus glycoprotein domain	Pkinase_Tyr
Rsa10019810	147.762128928653	1600.45478769091	1539.44340044283	18.0452978670416	24.7868595841526	17.6210736125233	1095.88677235413	20.1510770212392	5.76356765569965	3.25221816034629e-15	3.1069455762753e-13	-	R05	16805707	16808601	-	1413	-	- && - && PF00083:Sugar (and other) transporter	Sugar_tr
Rsa10026448	35.3541290074691	54.2707408060084	63.763927828993	348.875758762805	1175.99878249257	897.638220496773	51.1295992141568	807.504253917384	-3.98309638221015	4.27264939218555e-15	4.06895956581595e-13	-	R02	1463780	1468481	+	2595	-	- && - && PF02140:Galactose binding lectin domain|PF01301:Glycosyl hydrolases family 35	-
Rsa10033394	1832.06909548962	1876.06502041162	2089.02773077844	530.33125398139	582.950216145812	566.983956826483	1932.38728222656	560.088475651228	1.7865617349048	4.43322018426229e-15	4.20864075423822e-13	-	R09	8958564	8961954	+	1899	-	- && - && PF13906:C-terminus of AA_permease|PF13520:Amino acid permease	-
Rsa10006950	156.827290212619	327.752709181384	326.916645853408	15.0377482225347	26.6229232570528	19.6941410963495	270.498881749137	20.451604191979	3.72119308908183	4.45812968315091e-15	4.21906247889194e-13	-	R02	8220996	8222138	+	900	-	- && - && PF13920:Zinc finger, C3HC4 type (RING finger)	-
Rsa10023740	1005.32638639188	1341.87066973287	1553.61316218261	252.634170138583	258.884977878927	181.393404834798	1300.27007276912	230.970850950769	2.49240627561941	4.61277594012434e-15	4.35181640407244e-13	-	R09	28064915	28069833	+	2928	-	- && - && PF00069:Protein kinase domain	Pkinase
Rsa10004301	106.062387022407	352.227749152721	368.413805234182	2.00503309633796	7.34425469160078	0	275.56798046977	3.11642926264624	6.43088236363071	4.66651953538078e-15	4.38884713072893e-13	-	R02	13625899	13628167	+	1254	-	- && - && PF13839:GDSL/SGNH-like Acyl-Esterase family found in Pmr5 and Cas1p|PF14416:PMR5 N terminal Domain	-
Rsa10004527	1097.79103148833	1172.67365427885	337.037904238963	22.0553640597176	46.8196236589549	55.9728220633091	869.167530002048	41.6159365939939	4.38449885734298	4.68989203994238e-15	4.3971730816599e-13	-	R05	40362046	40363456	-	861	-	- && - && PF01145:SPFH domain / Band 7 family	-
Rsa10002574	164.079419239792	144.721975482689	218.619181127976	18.0452978670416	9.18031836450097	6.21920245147879	175.806858616819	11.1482728943405	3.97924609541442	4.73405519929744e-15	4.42488048319517e-13	-	R07	22420435	22422911	+	1539	-	- && - && PF03016:Exostosin family	-
Rsa10008395	1.81303225679329	0	4.04850335422177	90.2264893352082	187.27849463582	149.260858835491	1.95384520367169	142.255280935506	-6.17227474176531	4.97088983090855e-15	4.63195161966876e-13	-	R02	32005534	32009417	-	2205	-	- && - && PF14383:DUF761-associated sequence motif	-
Rsa10023469	89.7450967112676	74.4892520866781	97.1640805013226	642.613107376316	449.835599860547	437.417239087342	87.1328097664228	509.955315441402	-2.54829149119172	5.04411154869645e-15	4.68576301045164e-13	-	R07	13812392	13813832	+	1095	-	- && - && PF13639:Ring finger domain	-
novel.1639	1878.30141803784	1590.87759813691	1656.84999771526	8.02013238535184	20.1967004019021	90.1784355464425	1708.67633796334	39.4650894445655	5.43904089912496	5.24792588977322e-15	4.86018922464502e-13	-	R05	9637410	9643651	+	3074	-	- && C0LGG4.2 RecName: Full=Probable LRR receptor-like serine/threonine-protein kinase At1g51860; Flags: Precursor && PF07714:Protein tyrosine and serine/threonine kinase|PF13855:Leucine rich repeat	Pkinase_Tyr
Rsa10026947	10.8781935407597	0	1.01212583855544	220.553640597176	429.638899458645	284.010245284198	3.96343979310505	311.400928446673	-6.24833446206127	5.4748183134094e-15	5.0548596891247e-13	-	R08	19481602	19486416	-	2025	-	- && - && PF04784:Protein of unknown function, DUF547|PF14389:Leucine-zipper of ternary complex factor MIP1	-
Rsa10006206	106.968903150804	619.324924492095	530.353939403053	8.02013238535184	7.34425469160078	15.548006128697	418.882589015317	10.3041310685499	5.34990283797014	5.94994605495831e-15	5.47684396134825e-13	-	R04	42421028	42425259	-	1515	-	- && - && PF00067:Cytochrome P450	p450
Rsa10024155	64.3626451161616	60.6555338420093	62.7518019904375	282.709666583652	381.90124396324	423.942300442471	62.5899936495362	362.851070329788	-2.53492116157604	6.14214087870039e-15	5.63662407183523e-13	-	R05	12673492	12677422	+	1626	-	- && - && PF01501:Glycosyl transferase family 8	Glyco_transf_8
Rsa10028680	96.9972257384408	139.401314619355	138.661239882096	8.02013238535184	1.83606367290019	3.1096012257394	125.01992674663	4.32193242799714	4.86542678229458	6.33996242989217e-15	5.80058677422521e-13	-	R01	8292950	8296205	+	1260	-	- && - && -	-
Rsa10017390	6.3456128987765	0	2.02425167711089	86.2164231425323	533.376496977506	474.732453796215	2.78995485862913	364.775124638751	-6.9892172550338	6.51397281859225e-15	5.94184195295927e-13	-	R06	23026847	23027395	-	549	-	- && - && -	-
Rsa10036456	120.566645076753	71.2968555686776	74.8973120531028	487.223042410124	615.999362258015	637.468251276576	88.9202708995113	580.230218648239	-2.7032263276772	6.75869377231251e-15	6.14655502104241e-13	-	R03	1151535	1153914	+	1782	-	- && - && PF13839:GDSL/SGNH-like Acyl-Esterase family found in Pmr5 and Cas1p|PF14416:PMR5 N terminal Domain	-
Rsa10042911	320.906709452412	258.58411795804	273.27397640997	17.0427813188727	42.2294644767045	29.0229447735677	284.254934606807	29.4317301897149	3.26770137291272	6.95218230053532e-15	6.30358948471292e-13	-	R05	1493737	1496130	+	1278	-	- && - && PF03283:Pectinacetylesterase	-
Rsa10011835	526.685870598449	450.127909038069	358.292546848627	81.2038404016874	50.4917510047553	44.5709509022647	445.035442161715	58.7555141029025	2.92162794503013	7.29091751046825e-15	6.5909894294633e-13	-	R02	15168427	15169974	+	1059	-	- && - && PF03106:WRKY DNA -binding domain	WRKY
Rsa10014400	22.6629032099161	31.9239651800049	9.10913254699899	217.546090952669	1327.47403550684	889.345950561467	21.2320003123067	811.455359006992	-5.25749956425533	7.45889829255466e-15	6.70948836298057e-13	-	R05	30958816	30960560	-	1098	-	- && - && PF13855:Leucine rich repeat|PF08263:Leucine rich repeat N-terminal domain	LRRNT_2
Rsa10017431	957.281031586855	1155.64753951618	1645.71661349115	216.5435744045	198.294876673221	244.621963091499	1252.88172819806	219.820138056407	2.51108902317151	7.46631085168555e-15	6.70948836298057e-13	-	R06	23258040	23261186	+	2532	-	- && - && -	-
Rsa10006923	635.467806006047	439.486587311401	548.572204497051	102.256687913236	105.573661191761	117.128312836184	541.175532604833	108.319553980394	2.32153515456774	7.70918292975529e-15	6.90724543919258e-13	-	R02	8392454	8394620	+	801	-	- && - && PF06749:Protein of unknown function (DUF1218)	-
Rsa10009311	376.204193284607	207.505773670032	208.497922742421	3468.70725666467	1605.63768195122	2466.95030575325	264.069296565687	2513.76508145638	-3.25001743362132	7.87786501765329e-15	7.03755941577028e-13	-	R04	10507445	10522714	-	1227	-	- && - && PF00083:Sugar (and other) transporter	Sugar_tr
Rsa10035072	301.869870756082	237.301474504703	284.40736063408	45.1132446676041	44.9835599860548	27.9864110316546	274.526235298288	39.3610718951045	2.79991612945378	7.94081929617291e-15	7.07293445780295e-13	-	R01	46515764	46516348	-	585	-	- && - && -	-
Rsa10025323	126.91225797553	771.495825183452	662.942424253816	13.0327151261967	2.75409550935029	1.03653374191313	520.450169137599	5.60778145915339	6.53831115199635	9.1587058580864e-15	8.13379026997913e-13	-	R04	6875292	6876586	+	759	-	- && - && -	-
Rsa10003076	410.651806163679	468.218155973405	200.400916033978	34.0855626377453	12.8524457103014	21.7672085801758	359.756959390354	22.9017389760742	3.97707877156758	9.2748959186928e-15	8.21289321642377e-13	-	Scaffold260	149245	151468	-	1851	-	- && - && PF11443:Domain of unknown function (DUF2828)	-
Rsa10019743	35.3541290074691	31.9239651800049	36.436530187996	452.13496322421	763.802487926481	234.256625672368	34.57154145849	483.398025607686	-3.80549556552897	9.72595741056773e-15	8.57201408324338e-13	-	R01	39577674	39578995	+	630	-	- && - && PF03767:HAD superfamily, subfamily IIIB (Acid phosphatase)	-
Rsa10033417	11.7847096691564	1.06413217266683	1.01212583855544	163.410197351544	566.42564308971	363.823343411509	4.62032256012621	364.553061284254	-6.2661559318974	9.73706526428386e-15	8.57201408324338e-13	-	R09	8810335	8813737	+	1863	-	- && - && PF09478:Carbohydrate binding domain CBM49|PF00759:Glycosyl hydrolase family 9	-
Rsa10018705	3808.2742553943	2497.51820924905	2147.73102941465	232.583839175203	356.196352542638	465.403650118996	2817.841164686	351.394613945612	3.00361628055403	1.01766507220866e-14	8.93303450630931e-13	-	R02	10767446	10769018	+	1383	-	- && - && PF00201:UDP-glucoronosyl and UDP-glucosyl transferase	UDPGT
novel.189	216.657354686798	309.662462246048	105.261087209766	1.00251654816898	3.67212734580039	9.32880367721819	210.526968047537	4.66781585706252	5.50632747854945	1.04683061893068e-14	9.16249088546151e-13	-	R01	38074346	38075489	+	994	-	- && - && -	-
Rsa10027184	564.759547991108	362.869070879389	693.306199410479	64.1610590828147	68.8523877337573	34.2056134831334	540.311606093659	55.7396867665685	3.27510190706661	1.073950688737e-14	9.37277310020503e-13	-	R01	37324657	37327295	+	1077	-	- && - && PF00892:EamA-like transporter family	DUF6
Rsa10018017	226.629032099161	257.519985785373	253.031459638861	6.01509928901388	14.6885093832016	26.9498772897414	245.726825841132	15.8844953206523	3.95536758107161	1.15100560686265e-14	1.00163947696059e-12	-	R04	7759238	7760511	+	615	-	- && Q9SVL6.1 RecName: Full=Cold-regulated 413 plasma membrane protein 2; Short=AtCOR413-PM2 && PF05562:Cold acclimation protein WCOR413	-
Rsa10018186	1841.13425677358	3277.52709181384	3319.77275046186	38.0956288304212	86.2949926263091	224.92782199515	2812.81136634976	116.439481150627	4.59517938111974	1.16269099958063e-14	1.00890929029512e-12	-	R04	9976419	9978773	+	2355	-	- && - && PF08263:Leucine rich repeat N-terminal domain|PF13855:Leucine rich repeat|PF00069:Protein kinase domain	Pkinase
Rsa10033143	466.855806124271	400.113696922728	307.686254920855	60.1509928901388	69.7704195702074	73.5938956758324	391.551919322618	67.8384360453929	2.52939467702159	1.1830636716444e-14	1.02365429234512e-12	-	R01	16109594	16117824	-	2265	-	- && - && PF08628:Sorting nexin C terminal|PF01554:MatE	MatE
Rsa10024208	33.5410967506758	31.9239651800049	30.3637751566633	294.73986516168	294.688219500481	176.210736125233	31.9429456957813	255.212940262465	-2.99793444001837	1.21400938176271e-14	1.04743761017954e-12	-	R05	12951402	12953955	-	1947	-	- && - && PF00069:Protein kinase domain|PF08263:Leucine rich repeat N-terminal domain	Pkinase
Rsa10015948	31.7280644938825	11.7054538993351	10.1212583855544	540.35641946308	297.442315009831	242.548895607673	17.8515922595907	360.115876693528	-4.32368390864701	1.26805969281889e-14	1.09096362890134e-12	-	R08	13624625	13626785	-	1242	-	- && - && PF01373:Glycosyl hydrolase family 14	-
Rsa10038314	212.124774044814	238.36560667737	277.322479764192	955.398270405038	946.49082338005	1142.26018358827	242.604286828792	1014.71642579112	-2.06476854711935	1.29190509718155e-14	1.10833014059621e-12	-	R06	19153140	19157593	+	2889	-	- && - && PF05911:Filament-like plant protein, long coiled-coil	-
Rsa10015547	193.994451476882	220.275359742034	196.352412679756	26.0654302523935	32.1311142757534	36.2786809669596	203.540741299557	31.4917418317022	2.69248078217181	1.30927897171196e-14	1.1200622706024e-12	-	R04	12770664	12772546	-	1068	-	- && - && PF01582:TIR domain	TIR
Rsa10014086	33.5410967506758	20.2185112806698	23.2788942867752	181.455495218585	574.687929617761	589.787699148572	25.6795007727069	448.643707994973	-4.12333683972099	1.3651080113454e-14	1.16453326804463e-12	-	R02	34821137	34825191	-	1941	-	- && - && PF16863:N-terminal barrel of NtMGAM and CtMGAM, maltase-glucoamylase|PF01055:Glycosyl hydrolases family 31	Glyco_hydro_31
novel.1611	136.883935387893	189.415526734696	138.661239882096	8.02013238535184	1.83606367290019	0	154.986900668228	3.28539868608401	5.56120226555633	1.4241557707073e-14	1.21149251011517e-12	-	R05	6240901	6243257	+	1867	-	- && P0DKG4.1 RecName: Full=MATH domain and coiled-coil domain-containing protein At2g42465; AltName: Full=RTM3-like protein At2g42465 && PF01200:Ribosomal protein S28e|PF00917:MATH domain	MATH
Rsa10027342	187.648838578105	306.470065728047	362.341050202849	27.0679468005625	30.2950506028532	13.4749386448707	285.486651503	23.6126453494288	3.59085955842975	1.4302733447004e-14	1.21328845856883e-12	-	R01	38322533	38326737	-	2319	-	- && - && PF01915:Glycosyl hydrolase family 3 C-terminal domain|PF14310:Fibronectin type III-like domain|PF00933:Glycosyl hydrolase family 3 N terminal domain	Glyco_hydro_3_C
Rsa10015481	136.883935387893	237.301474504703	148.78249826765	17.0427813188727	10.0983502009511	15.548006128697	174.322636053415	14.2297125495069	3.61885644858891	1.54277656726864e-14	1.30506831182021e-12	-	R04	13152742	13156303	-	1200	-	- && - && PF05212:Protein of unknown function (DUF707)	-
Rsa10037096	87.0255483260777	299.021140519379	239.87382373764	0	0	0	208.640170861032	0	10.1694801522901	1.55159888862549e-14	1.30887522961377e-12	-	R04	1749439	1751111	-	945	-	- && - && PF00141:Peroxidase	-
Rsa10037376	184.929290192915	60.6555338420093	145.746120751984	1065.67509070363	1750.68671211033	1938.31809737756	130.443648262303	1584.89330006384	-3.60125549136722	1.62973166603677e-14	1.37096649372937e-12	-	R04	250042	251504	+	1083	-	- && - && PF00107:Zinc-binding dehydrogenase|PF08240:Alcohol dehydrogenase GroES-like domain	ADH_N
Rsa10039672	290.085161086926	1604.71131638158	183.194776778535	0	0.918031836450097	0	692.663751415681	0.306010612150032	10.9393542051348	1.66763476953051e-14	1.39896541164715e-12	-	R06	13995270	13997107	-	1593	-	- && - && PF01565:FAD binding domain|PF08031:Berberine and berberine like	FAD_binding_4
Rsa10038051	194.900967605278	1021.56688576016	415.983719646287	6.01509928901388	16.5245730561017	21.7672085801758	544.150524337241	14.7689603084305	5.20354324915816	1.69044490245045e-14	1.41418324380689e-12	-	R06	20560329	20562664	-	2151	-	- && - && PF13947:Wall-associated receptor kinase galacturonan-binding|PF08488:Wall-associated kinase|PF07714:Protein tyrosine kinase	Pkinase_Tyr
Rsa10002434	34654.2985563469	57865.3792852769	63637.4120991735	6513.35001345386	4999.60138130723	9338.13248089541	52052.3633135991	6950.3612918855	2.90482225599348	1.71480200983917e-14	1.4306078255088e-12	-	R02	74613	76937	-	1470	-	- && - && PF01650:Peptidase C13 family	-
Rsa10023758	609.178838282544	991.771184925486	598.166370586267	129.324634713798	100.065470173061	79.8130981273112	733.038797931432	103.067734338057	2.82980820375414	1.75109738282068e-14	1.45687453685004e-12	-	R09	27970818	27971545	-	561	-	- && - && PF08212:Lipocalin-like domain	Lipocalin_2
Rsa10034543	3514.56302979378	4428.91810263935	3985.75155223134	416.044367490127	627.015744295416	853.067269594508	3976.41089488816	632.042460460017	2.65345640117773	1.88032743827092e-14	1.56010509974237e-12	-	R01	49605221	49607790	-	1899	-	- && - && PF03081:Exo70 exocyst complex subunit	Exo70
Rsa10040840	260.170128849836	181.966601526028	226.716187836419	0	1.83606367290019	0	222.950972737428	0.612021224300065	8.41764174874282	1.99545712148718e-14	1.65110446631469e-12	-	R08	23475817	23478305	-	1503	-	- && - && PF03106:WRKY DNA -binding domain	WRKY
Rsa10035676	990.822128337531	1605.77544855425	1640.65598429837	214.538541308162	285.50790113598	247.731564317239	1412.41785373005	249.259335587127	2.50196529603458	2.00578262722627e-14	1.65436142233797e-12	-	R03	5031426	5032896	+	1095	-	- && - && PF03171:2OG-Fe(II) oxygenase superfamily|PF14226:non-haem dioxygenase in morphine synthesis N-terminal	2OG-FeII_Oxy
Rsa10014609	160.453354726206	104.284952921349	257.079962993083	0	0	0	173.939423546879	0	9.90794618735948	2.01031899161397e-14	1.65436142233797e-12	-	R01	50884122	50887215	-	2436	-	- && - && PF00497:Bacterial extracellular solute-binding proteins, family 3|PF01094:Receptor family ligand binding region|PF00060:Ligand-gated ion channel	ANF_receptor
Rsa10022070	0.906516128396643	7.44892520866781	0	143.359866388164	613.245266748665	223.891288253237	2.78514711235482	326.832140463355	-6.91148724822152	2.12727333049013e-14	1.74586302277948e-12	-	R02	4602892	4604304	+	807	-	- && Q9M0I2.2 RecName: Full=Expansin-B3; Short=At-EXPB3; Short=AtEXPB3; AltName: Full=Ath-ExpBeta-1.6; AltName: Full=Beta-expansin-3; Flags: Precursor && PF03330:Rare lipoprotein A (RlpA)-like double-psi beta-barrel|PF01357:Pollen allergen	-
Rsa10018179	119.660128948357	89.3871025040138	207.485796903866	4.01006619267592	7.34425469160078	3.1096012257394	138.844342785412	4.82130737000536	4.83344929511904	2.17447527949643e-14	1.77977863146675e-12	-	R04	10000158	10002305	-	1017	-	- && - && PF00481:Protein phosphatase 2C	PP2C
Rsa10027117	9.06516128396643	9.57718955400147	3.03637751566633	104.261721009574	256.130882369577	161.699263738449	7.22624278454474	174.030622372533	-4.58823941048939	2.51276996298139e-14	2.05112467813823e-12	-	R01	36840592	36852290	+	2001	-	- && - && PF12695:Alpha/beta hydrolase family|PF03982:Diacylglycerol acyltransferase	-
Rsa10041712	99.7167741236307	210.698170188032	106.273213048322	7.01761583718286	5.50819101870058	7.25573619339193	138.896052453328	6.59384768309179	4.39970251244369	2.56083172413847e-14	2.08473731004864e-12	-	R05	8002203	8004850	+	1767	-	- && - && PF00069:Protein kinase domain|PF08263:Leucine rich repeat N-terminal domain	Pkinase
Rsa10024817	9.97167741236307	5.32066086333415	8.09700670844355	99.249138268729	133.114616285264	107.799509158966	7.79644832804692	113.387754570986	-3.8512699704921	2.7548164169676e-14	2.23664505017283e-12	-	R04	11393804	11396415	-	2325	-	- && - && PF02181:Formin Homology 2 Domain	FH2
Rsa10018648	13.5977419259496	0	7.08488086988811	202.508342730134	459.933950061499	291.26598147759	6.89420759861258	317.902758089741	-5.50354387026728	2.76235919337873e-14	2.23677234792196e-12	-	R05	38330032	38332371	+	1491	-	- && - && PF00403:Heavy-metal-associated domain	HMA
Rsa10008139	612.80490279613	624.645585355429	1078.9261439001	127.31960161746	112.917915883362	123.347515287663	772.125544017221	121.195010929495	2.6716925776067	2.79934285225711e-14	2.26067463834011e-12	-	R02	35665999	35669764	-	2322	-	- && - && PF02705:K+ potassium transporter	K_trans
Rsa10013893	159.546838597809	147.914372000689	262.14059218586	20.0503309633796	19.278668565452	14.5114723867839	189.867267594786	17.9468239718718	3.40105695599036	2.8597055454812e-14	2.30327986008916e-12	-	R04	17648602	17667449	+	687	-	- && - && PF05891:AdoMet dependent proline di-methyltransferase	-
Rsa10003441	317.280644938825	6641.24888961369	4793.42797139858	79.1988073053494	41.3114326402544	58.0458895471354	3917.31916865037	59.5187098309131	6.04077213431767	3.04686923740639e-14	2.44751692269536e-12	-	R02	40183529	40185290	+	504	-	- && - && PF12681:Glyoxalase-like domain	-
Rsa10025330	88.838580582871	714.032687859443	384.607818651069	4.01006619267592	9.18031836450097	1.03653374191313	395.826362364461	4.74230609969667	6.36532508962363	3.12234061063853e-14	2.50150695906289e-12	-	R04	6840336	6841433	+	1098	-	- && - && PF00413:Matrixin|PF01471:Putative peptidoglycan binding domain	PG_binding_1
Rsa10005639	14.5042580543463	4.25652869066732	6.07275503133266	113.284369943095	542.556815342007	307.8505213482	8.27784725878209	321.230568877767	-5.26357686021199	3.23468871257378e-14	2.58467844252202e-12	-	R09	26331842	26335212	-	1275	-	- && - && PF02469:Fasciclin domain	-
Rsa10005244	139.603483773083	441.614851656735	125.503603980875	3.00754964450694	5.50819101870058	9.32880367721819	235.573979803564	5.94818144680857	5.31162770032376	3.49452013896839e-14	2.78494862864523e-12	-	R04	47714833	47717594	+	1659	-	- && - && PF00232:Glycosyl hydrolase family 1	Glyco_hydro_1
Rsa10009071	137.79045151629	93.6436311946811	93.1155771471008	4.01006619267592	2.75409550935029	7.25573619339193	108.183219952691	4.67329929847271	4.54944880463666	3.51829366513326e-14	2.79653557361931e-12	-	R09	34795739	34797184	+	1338	-	- && - && PF13962:Domain of unknown function|PF13857:Ankyrin repeats (many copies)|PF13637:Ankyrin repeats (many copies)	-
Rsa10017569	455.071096455115	2150.61112095966	658.893920899594	31.0780129932384	3.67212734580039	3.1096012257394	1088.19204610479	12.6199138549261	6.43236638161824	3.61571390523034e-14	2.866447117958e-12	-	R04	40045311	40047196	-	537	-	- && - && PF04535:Domain of unknown function (DUF588)	-
Rsa10041899	125.099225718737	38.3087582160059	73.8851862145474	1123.82105049743	1359.60514978259	673.746932243536	79.0977233830967	1052.39104417452	-3.73102763339909	3.67986818437116e-14	2.90969002860304e-12	-	R05	7019356	7021268	+	1437	-	- && Q9FHP1.1 RecName: Full=ACT domain-containing protein ACR1; AltName: Full=Protein ACT DOMAIN REPEATS 1 && -	-
Rsa10021897	668.102386628326	1035.40060400483	1066.78063383744	71.1786749199976	116.590043229162	155.48006128697	923.42787482353	114.416259812043	3.01291386882977	3.81710946306188e-14	3.01034747342099e-12	-	R02	5396240	5398576	-	1818	-	- && - && PF00651:BTB/POZ domain|PF12313:NPR1/NIM1 like defence protein C terminal|PF13857:Ankyrin repeats (many copies)	BTB
Rsa10009813	55.2974838321952	29.7957008346713	28.3395234795524	325.817878154919	1560.65412196516	677.893067211189	37.810902715473	854.788355777091	-4.49602625042612	4.2980136902263e-14	3.38080640506008e-12	-	R07	15327136	15331014	+	2646	-	- && - && PF16863:N-terminal barrel of NtMGAM and CtMGAM, maltase-glucoamylase|PF01055:Glycosyl hydrolases family 31	Glyco_hydro_31
Rsa10037221	635.467806006047	1913.30964645496	1239.85415223042	54.1358936011249	77.1146742618081	132.676318964881	1262.87720156381	87.9756289426047	3.84408494097316	4.70969771206025e-14	3.69503848476769e-12	-	R04	1152239	1154409	-	1026	-	- && P27450.2 RecName: Full=Probable serine/threonine-protein kinase Cx32, chloroplastic; Flags: Precursor && PF07714:Protein tyrosine kinase	Pkinase_Tyr
Rsa10032619	12.691225797553	13.8337182446688	15.1818875783317	235.59138881971	327.737365612685	109.872576642792	13.9022772068512	224.400443691729	-4.01471516081384	4.97679820897968e-14	3.89450534782275e-12	-	R03	6141662	6143198	+	1299	-	- && - && PF00201:UDP-glucoronosyl and UDP-glucosyl transferase	UDPGT
Rsa10026032	355.354322331484	295.828744001379	88.0549479543236	0	0	3.1096012257394	246.412671429062	1.03653374191313	7.95121729697348	5.20327167709503e-14	4.06123400693675e-12	-	R03	13459927	13462294	-	816	-	- && - && PF02365:No apical meristem (NAM) protein	NAM
Rsa10013597	15.4107741827429	29.7957008346713	22.2667684482198	544.366485655756	203.803067691922	256.023834252544	22.4910811552113	334.731129200074	-3.90040546041974	5.59967853010781e-14	4.35940011840064e-12	-	R07	21699133	21701913	-	1899	-	- && - && PF03000:NPH3 family	-
Rsa10019125	467.762322252668	393.728903886727	301.613499889522	47.1182777639421	73.4425469160078	61.1554907728748	387.701575342972	60.5721051509415	2.67709601952569	5.88020779828811e-14	4.56605674265019e-12	-	R02	3247813	3249183	+	987	-	- && - && PF10533:Plant zinc cluster domain|PF03106:WRKY DNA -binding domain	WRKY
Rsa10021938	18.1303225679329	27.6674364893376	8.09700670844355	180.452978670416	402.097944365142	293.339048961416	17.9649219219047	291.963323998992	-4.02587354894933	5.94038489461122e-14	4.60098762527893e-12	-	R02	5214655	5216798	+	1863	-	- && - && PF13855:Leucine rich repeat|PF00069:Protein kinase domain	Pkinase
Rsa10040990	1133.1451604958	717.225084377444	588.045112200713	6183.52206910627	4289.04473989485	4869.6355195079	812.805119024653	5114.06744283634	-2.65316618002976	6.49742257830495e-14	5.01959044289253e-12	-	R08	24181619	24184262	-	1005	-	- && - && PF00149:Calcineurin-like phosphoesterase	Metallophos
Rsa10003785	174.051096652155	71.2968555686776	95.1398288242117	1129.83614978644	1447.7362060818	775.327238951023	113.495927015015	1117.63319827309	-3.29761352650672	6.76007627930805e-14	5.20921501380573e-12	-	R05	40081665	40083068	+	933	-	- && - && PF01569:PAP2 superfamily	-
Rsa10012315	12.691225797553	4.25652869066732	2.02425167711089	121.304502328447	300.196410519182	195.904877221582	6.3240020551104	205.80193002307	-5.00113586978951	7.01890654643745e-14	5.39493821960182e-12	-	R01	32172315	32173015	+	423	-	- && - && PF02298:Plastocyanin-like domain	Cu_bind_like
Rsa10022228	174.051096652155	168.132883281359	219.631306966531	24.0603971560555	17.4426048925518	30.0594785154808	187.271762300015	23.8541601880294	2.97760896774801	8.09522408938656e-14	6.20647509678437e-12	-	R09	629612	632823	-	1170	-	- && - && PF00170:bZIP transcription factor|PF14144:Seed dormancy control	bZIP_1
Rsa10031551	137.79045151629	658.697814880768	265.176969701526	2.00503309633796	8.26228652805087	13.4749386448707	353.888412032861	7.91408608975318	5.48493102755815	8.80122842274147e-14	6.73071721096724e-12	-	R06	3035572	3037106	+	933	-	- && - && PF02678:Pirin|PF05726:Pirin C-terminal cupin domain	-
Rsa10004406	9.97167741236307	1.06413217266683	7.08488086988811	107.269270654081	269.901359916328	190.722208512016	6.04023015163934	189.297613027475	-4.9482954653963	9.30658374726669e-14	7.09925899753714e-12	-	R01	33307764	33310837	-	1176	-	- && - && PF03283:Pectinacetylesterase	-
Rsa10038296	485.892644820601	305.40593355538	341.086407593185	1897.76382568388	1648.78517826437	2384.0276064002	377.461661989722	1976.85887011615	-2.38805580014431	9.71100697091197e-14	7.38914912329392e-12	-	R06	19244430	19245315	+	642	-	- && - && PF13417:Glutathione S-transferase, N-terminal domain|PF13410:Glutathione S-transferase, C-terminal domain	-
Rsa10003544	857.564257463224	951.334162364146	971.640805013226	212.533508211824	141.376902813315	104.689907933226	926.846408280199	152.866772986122	2.59984943240367	1.04672403810491e-13	7.94460921553107e-12	-	R05	26548847	26551317	+	1452	-	- && - && PF01554:MatE	MatE
Rsa10029727	226.629032099161	440.550719484068	372.462308588403	51.128343956618	46.8196236589549	39.388282192699	346.547353390544	45.7787499360906	2.91903220282804	1.0549080994568e-13	7.98670922098745e-12	-	R07	11202714	11203136	+	423	-	- && - && PF07859:alpha/beta hydrolase fold	Abhydrolase_3
Rsa10033672	630.935225364063	656.569550535434	507.075045116277	77.1937742090115	134.950679958164	105.726441675139	598.193273671925	105.956965280772	2.49589745698506	1.06275908516633e-13	8.0260838242337e-12	-	R09	6862762	6867924	-	2202	-	- && - && -	-
Rsa10000507	338.130515891948	493.757328117409	443.311117287284	11.0276820298588	7.34425469160078	40.4248159346122	425.066320432214	19.5989175520239	4.4464985549529	1.07597029446085e-13	8.10564288493843e-12	-	Scaffold2667	1126	3642	-	1203	-	- && - && PF03106:WRKY DNA -binding domain	WRKY
Rsa10035257	246.572386923887	940.692840637478	1048.56236874344	41.1031784749282	51.4097828412054	41.4613496765253	745.275865434935	44.6581036642196	4.05978491712828	1.10003493009876e-13	8.26636670548656e-12	-	R04	29747674	29748892	-	903	-	- && - && PF02365:No apical meristem (NAM) protein	NAM
Rsa10038898	158.640322469412	89.3871025040138	153.843127460427	9.02264893352082	11.9344138738513	6.21920245147879	133.956850811285	9.05875508628363	3.87917518565321	1.19474242018978e-13	8.9558364982741e-12	-	R01	4144024	4147951	+	1860	-	- && - && PF04116:Fatty acid hydroxylase superfamily|PF12076:WAX2 C-terminal domain	-
Rsa10000190	170.425032138569	166.004618936026	81.9821929229909	0	0	0	139.470614665862	0	9.58938461424635	1.19805533637171e-13	8.95849575473603e-12	-	Scaffold4615	888	1418	+	531	-	- && - && PF00067:Cytochrome P450	p450
Rsa10032371	1.81303225679329	0	5.06062919277722	82.2063569498564	278.163646444379	151.333926319317	2.29122048319017	170.567976571184	-6.2110157385102	1.20608353305704e-13	8.99631372293088e-12	-	R03	7676499	7678323	+	804	-	- && - && PF00403:Heavy-metal-associated domain	HMA
Rsa10002109	1203.85341851074	857.690531169465	304.649877405189	18975.6332237425	21670.1414994045	6668.02156172718	788.731275695132	15771.2654282914	-4.32150049007658	1.21814526503201e-13	9.06395852732912e-12	-	R07	3667127	3667931	-	546	-	- && - && PF00101:Ribulose bisphosphate carboxylase, small chain|PF12338:Ribulose-1,5-bisphosphate carboxylase small subunit	-
Rsa10032630	354.447806203087	235.17321015937	547.560078658495	5047.67082003081	2382.292615588	3312.76183915437	379.060365006984	3580.9084249244	-3.23968365340354	1.23793235847402e-13	9.18861361373217e-12	-	R03	6084008	6086523	+	1752	-	- && - && PF03936:Terpene synthase family, metal binding domain|PF01397:Terpene synthase, N-terminal domain	-
Rsa10004551	155.014257955826	228.788417123369	438.250488094507	0	0.918031836450097	0	274.017721057901	0.306010612150032	9.6013596260155	1.24732834271755e-13	9.23571920069888e-12	-	R05	40552010	40554119	+	1347	-	- && - && PF01490:Transmembrane amino acid transporter protein	Aa_trans
Rsa10021787	590.141999586214	1258.86836026486	718.609345374365	101.254171365067	80.7868016076085	131.639785222968	855.873235075147	104.560252731881	3.03381907946768	1.25738534039307e-13	9.28747747523502e-12	-	R02	5974593	5975700	+	504	-	- && - && PF16974:High-affinity nitrate transporter accessory	-
Rsa10036614	4350.37090017549	6908.34606495306	10132.3917697785	844.118933558281	510.425701066254	1033.42414068739	7130.36957830237	795.989591770643	3.16331819873547	1.36049799960774e-13	1.00246524136547e-11	-	R04	4275082	4278604	-	1920	-	- && Q6R3L0.2 RecName: Full=Metal-nicotianamine transporter YSL1; AltName: Full=Protein YELLOW STRIPE LIKE 1; Short=AtYSL1 && PF03169:OPT oligopeptide transporter protein	OPT
Rsa10039201	1316.26141843193	2018.65873154898	1222.64801297498	45.1132446676041	81.7048334440586	184.503006060538	1519.18938765196	103.773694724067	3.87275522631502	1.37698848687723e-13	1.01215338195607e-11	-	R01	2324139	2324852	-	714	-	- && - && PF13639:Ring finger domain	-
Rsa10023234	3.62606451358657	0	0	279.702116939145	175.344080761969	88.1053680626163	1.20868817119552	181.050521921243	-7.13413021750565	1.41509301683e-13	1.03764350899951e-11	-	R02	20171942	20175054	-	981	-	- && Q8VYZ3.1 RecName: Full=Probable pectinesterase 53; Short=PE 53; AltName: Full=Pectin methylesterase 53; Short=AtPME53; Flags: Precursor && PF01095:Pectinesterase	-
Rsa10014031	7413.48889802774	4460.84206781935	3013.09862137956	511.28343956618	608.655107566414	757.7061653385	4962.47652907555	625.881570823698	2.98720637202239	1.42703363640251e-13	1.04387165808729e-11	-	R02	34257000	34258525	+	699	-	- && - && PF01596:O-methyltransferase	-
Rsa10039311	277.393935289373	659.761947053435	285.419486472635	36.0905957340833	13.7704775467515	10.3653374191313	407.525122938481	20.075470233322	4.34396184154478	1.54343643601391e-13	1.12629949465651e-11	-	R01	1756822	1757127	-	306	-	- && - && -	-
Rsa10033172	599.207160870181	973.68093799015	588.045112200713	134.337217454643	134.032648121714	111.945644126618	720.311070353681	126.771836567659	2.50569597767482	1.56703197482869e-13	1.140769142445e-11	-	R01	16300811	16304308	-	1893	-	- && - && PF01823:MAC/Perforin domain	-
Rsa10019080	122.379677333547	100.028424230682	124.49147814232	11.0276820298588	3.67212734580039	8.29226993530506	115.633193235516	7.66402643698808	3.92715637877577	1.61172174000565e-13	1.16830356621356e-11	-	R02	3457709	3460167	+	984	-	- && - && PF00010:Helix-loop-helix DNA-binding domain	HLH
Rsa10021465	239.320257896714	156.427429382024	88.0549479543236	1.00251654816898	1.83606367290019	0	161.267545077687	0.946193407023058	7.36817566391779	1.61257063359288e-13	1.16830356621356e-11	-	R03	22132510	22133502	+	621	-	- && - && PF16974:High-affinity nitrate transporter accessory	-
Rsa10030335	650.87858018879	762.982767802117	476.711269959614	121.304502328447	92.7212154814598	130.603251481055	630.190872650174	114.876323096987	2.45668684210051	1.63344449683718e-13	1.18060222296461e-11	-	R04	44802343	44802922	-	471	-	- && - && PF07716:Basic region leucine zipper	bZIP_2
Rsa10019636	473.201419023048	209.634038015366	521.244806856054	3973.97559694184	2666.88248488753	3230.87567354323	401.360087964822	3290.57791845753	-3.03492840868975	1.6641152218051e-13	1.19990631850347e-11	-	R01	40381011	40383273	+	1092	-	- && - && PF00249:Myb-like DNA-binding domain	Myb_DNA-binding
Rsa10036837	29.0085161086926	26.6033043166708	8.09700670844355	301.757480998863	485.638841482101	225.964355737063	21.236275711269	337.786892739342	-3.98933040950369	1.81668486126379e-13	1.30680485364638e-11	-	R04	3223380	3225171	+	798	-	- && - && PF01357:Pollen allergen|PF03330:Rare lipoprotein A (RlpA)-like double-psi beta-barrel	-
Rsa10023813	400.680128751316	493.757328117409	147.770372429095	0	7.34425469160078	12.4384049029576	347.40260976594	6.59421986485279	5.72207828977416	1.83421014725095e-13	1.31628483647744e-11	-	R09	27524352	27526978	+	1476	-	- && - && PF00067:Cytochrome P450	p450
Rsa10021843	199.433548247261	86.1947059860133	190.279657648423	11.0276820298588	5.50819101870058	10.3653374191313	158.635970627233	8.9670701558969	4.15316393863315	1.93620821969176e-13	1.3861969202162e-11	-	R02	5754832	5756229	-	1053	-	- && Q39224.1 RecName: Full=Protein SRG1; Short=AtSRG1; AltName: Full=Protein SENESCENCE-RELATED GENE 1 && PF03171:2OG-Fe(II) oxygenase superfamily|PF14226:non-haem dioxygenase in morphine synthesis N-terminal	2OG-FeII_Oxy
Rsa10006323	57.1105160889885	38.3087582160059	32.3880268337742	430.079599164492	374.55698927164	238.40276064002	42.6024337129229	347.679783025384	-3.02543122250132	1.98298210237632e-13	1.41633561293313e-11	-	R04	43476958	43478043	+	600	-	- && - && PF12766:Pyridoxamine 5'-phosphate oxidase	-
Rsa10016103	26.2889677235026	14.8978504173356	6.07275503133266	173.435362833234	303.868537864982	315.106257541592	15.7531910573903	264.136719413269	-4.0585756588471	2.0141547064641e-13	1.43521555601314e-11	-	R01	41548050	41550883	+	2130	-	- && - && PF00092:von Willebrand factor type A domain	VWA
Rsa10015760	605.552773768957	436.294190793401	381.571441135402	75.1887411126735	32.1311142757534	60.1189570309617	474.472801899253	55.8129374731295	3.09040471119304	2.03828051889988e-13	1.44899735291934e-11	-	R02	33462279	33464575	-	1341	-	- && - && PF00759:Glycosyl hydrolase family 9	-
Rsa10015034	1219.26419269348	1235.45745246619	1959.47562344334	169.425296640558	272.655455425679	125.420582771489	1471.39908953434	189.167111612575	2.95838807288023	2.14777629589593e-13	1.52326129613378e-11	-	R09	33086877	33092333	+	1968	-	- && - && PF00916:Sulfate permease family|PF01740:STAS domain	Sulfate_transp
Rsa10005735	164.985935368189	114.926274648018	261.128466347304	9.02264893352082	3.67212734580039	0	180.34689212117	4.23159209310707	5.40870176508355	2.15646390357342e-13	1.52584936579012e-11	-	R05	19038008	19038912	+	450	-	- && - && PF00025:ADP-ribosylation factor family	Arf
Rsa10006220	114.221032177977	420.332208203398	321.856016660631	0	0.918031836450097	0	285.469752347335	0.306010612150032	9.66014745021178	2.18614063508143e-13	1.54324202780433e-11	-	R04	42337888	42338840	+	672	-	- && - && PF07279:Protein of unknown function (DUF1442)	-
Rsa10022582	0	0	0	88.2214562388702	192.78668565452	117.128312836184	0	132.712151576525	-9.50705693233443	2.20427215616549e-13	1.5524227436585e-11	-	R03	25741953	25743907	+	687	-	- && - && PF03168:Late embryogenesis abundant protein	-
Rsa10013582	87.9320644544743	51.0783442880079	71.8609345374365	350.880791859143	398.425817019342	420.832699216732	70.2904477599729	390.046436031739	-2.46905103270734	2.26653043232166e-13	1.59256630191251e-11	-	R07	21599802	21603145	+	3171	-	- && - && PF07714:Protein tyrosine kinase	Pkinase_Tyr
Rsa10026547	598.300644741784	592.721620175425	588.045112200713	175.440395929572	145.967061995565	167.918466189927	593.022459039307	163.108641371688	1.86287057807714	2.4544733119168e-13	1.72063124486316e-11	-	R02	1947160	1948322	-	741	-	- && - && PF13920:Zinc finger, C3HC4 type (RING finger)	-
Rsa10017596	7212.24231752369	4892.87972992209	5119.33249141343	567.424366263643	845.507321370539	1198.23300565158	5741.4848462864	870.388231095254	2.72180495681449	2.53095335228647e-13	1.77014760555758e-11	-	R04	39842202	39866559	-	2472	-	- && - && PF07690:Major Facilitator Superfamily|PF03094:Mlo family|PF06813:Nodulin-like	MFS_1
Rsa10035026	196.713999862071	163.876354590692	70.8488086988811	3.00754964450694	0.918031836450097	0	143.813054383881	1.30852716031901	6.77829185341175	2.53878628720105e-13	1.77153465257135e-11	-	R01	46834751	46838013	-	2265	-	- && - && PF00520:Ion transport protein	Ion_trans
Rsa10008884	223.909483713971	71.2968555686776	132.588484850763	2.00503309633796	3.67212734580039	0	142.598274711137	1.89238681404612	6.20021963669766	2.71329912566563e-13	1.88895518900363e-11	-	R05	24224217	24228864	-	2373	-	- && - && PF16923:Glycosyl hydrolase family 63 N-terminal domain|PF03200:Glycosyl hydrolase family 63 C-terminal domain	-
Rsa10004977	265.609225620216	314.983123109382	395.741202875178	54.1358936011249	44.9835599860548	66.3381594824405	325.444517201592	55.1525376898734	2.56263742249342	2.74617539146043e-13	1.90745815493091e-11	-	R03	27574395	27580919	+	858	-	- && - && PF14226:non-haem dioxygenase in morphine synthesis N-terminal|PF03171:2OG-Fe(II) oxygenase superfamily	2OG-FeII_Oxy
Rsa10028771	59.8300644741784	211.762302360699	225.704061997864	0	0	0	165.765476277581	0	9.83757303784986	2.81701461824394e-13	1.95218468418534e-11	-	R01	8832867	8835583	+	975	-	- && - && PF03195:Protein of unknown function DUF260	-
Rsa10017780	9.06516128396643	17.0261147626693	15.1818875783317	127.31960161746	138.622807303965	122.31098154575	13.7577212083225	129.417796822392	-3.24388123138241	2.85620037969759e-13	1.97482128535986e-11	-	R03	12460488	12463079	+	720	-	- && - && -	-
Rsa10016092	415.184386805662	303.277669210047	303.637751566633	36.0905957340833	40.3934008038043	67.3746932243536	340.699935860781	47.9528965874137	2.83153766412795	2.89551104868293e-13	1.99744092479075e-11	-	R01	41699080	41700256	+	720	-	- && - && PF13912:C2H2-type zinc finger	-
Rsa10034162	20.8498709531228	0	11.1333842241099	322.810328510412	548.983038197158	487.170858699172	10.6610850590776	452.988075135581	-5.39356484839886	2.92441067494387e-13	2.01279211090909e-11	-	R07	17866979	17872276	+	1176	-	- && - && PF00091:Tubulin/FtsZ family, GTPase domain|PF03953:Tubulin C-terminal domain	Tubulin
Rsa10001500	108.781935407597	181.966601526028	73.8851862145474	1.00251654816898	1.83606367290019	5.18266870956566	121.544574382724	2.67374964354495	5.52363659429382	3.00214404259874e-13	2.06160839424173e-11	-	Scaffold596	2039	3143	-	633	-	- && - && PF05678:VQ motif	-
novel.197	0.906516128396643	0	0	117.294436135771	816.130302604136	246.695030575325	0.302172042798881	393.373256438411	-10.1124685124476	3.01306120345546e-13	2.06442410600554e-11	-	R01	39137214	39138043	+	450	-	- && Q00326.1 RecName: Full=Myrosinase; AltName: Full=Sinigrinase; AltName: Full=Thioglucosidase; Flags: Precursor && PF00232:Glycosyl hydrolase family 1	Glyco_hydro_1
Rsa10017167	524.872838341656	419.268076030731	278.334605602747	44.1107281194351	51.4097828412054	70.484294450093	407.491839991711	55.3349351369112	2.88193763871553	3.03228759547117e-13	2.07290739370765e-11	-	R09	3083076	3083608	+	444	-	- && - && PF07714:Protein tyrosine kinase	Pkinase_Tyr
Rsa10022862	632.748257620857	223.467756260034	42.5092852193286	11162.0192473134	10159.8583339932	13024.0464671385	299.575099700073	11448.6413494817	-5.25555497623322	3.06873101623711e-13	2.08898028607013e-11	-	R09	29975029	29975697	-	669	-	- && - && PF00197:Trypsin and protease inhibitor	-
Rsa10009875	46.2323225482288	56.399005151342	38.4607818651069	237.596421916048	316.720983575283	253.950766768717	47.0307031882259	269.422724086683	-2.51987780042698	3.0695952559147e-13	2.08898028607013e-11	-	R01	444720	446995	-	1257	-	- && - && PF03283:Pectinacetylesterase	-
Rsa10004540	1413.25864417037	262.840646648707	73.8851862145474	56064.735439802	52100.1427822159	17279.0174776919	583.328159011207	41814.6318999033	-6.16327108330518	3.29679781942816e-13	2.23857007093189e-11	-	R05	40474648	40479369	-	1008	-	- && - && PF00484:Carbonic anhydrase	-
Rsa10035501	153.201225699033	183.030733698695	299.589248212411	25.0629137042245	14.6885093832016	10.3653374191313	211.940402536713	16.7055868355191	3.66461214281234	3.33490783285869e-13	2.25938140515196e-11	-	R04	31704131	31708986	+	1998	-	- && - && PF00069:Protein kinase domain|PF14380:Wall-associated receptor kinase C-terminal	Pkinase
Rsa10038212	134.164387002703	169.197015454026	125.503603980875	18.0452978670416	7.34425469160078	7.25573619339193	142.955002145868	10.8817629173448	3.71846783010847	4.013887340045e-13	2.71331616531078e-11	-	R06	19739919	19740695	-	777	-	- && - && PF14380:Wall-associated receptor kinase C-terminal	-
Rsa10021221	275.580903032579	336.265766562718	321.856016660631	1063.67005760729	1553.30986727356	1715.46334286623	311.234228751976	1444.1477559157	-2.21451296624522	4.44373521961507e-13	2.99719548754616e-11	-	R08	15302327	15307058	-	1176	-	- && - && PF03283:Pectinacetylesterase	-
Rsa10005599	3.62606451358657	0	2.02425167711089	252.634170138583	89.9671199721095	95.3611042560082	1.88343873023249	145.9874647889	-6.22929859901272	4.54268440959853e-13	3.05712565911737e-11	-	R09	26020998	26025118	-	1161	-	- && - && PF03492:SAM dependent carboxyl methyltransferase	-
Rsa10030132	12.691225797553	4.25652869066732	13.1576359012208	145.364899484502	202.885035855471	111.945644126618	10.0351301298137	153.398526488864	-3.92424731435489	4.59786639125935e-13	3.0874010153636e-11	-	R05	19388089	19389247	-	861	-	- && - && PF00230:Major intrinsic protein	-
Rsa10027726	106.062387022407	139.401314619355	102.2247096941	0	5.50819101870058	6.21920245147879	115.896137111954	3.90913115672646	4.88503471808511	4.73287355478103e-13	3.17102528170329e-11	-	R05	10883876	10891837	-	3984	-	- && - && PF01504:Phosphatidylinositol-4-phosphate 5-Kinase|PF02493:MORN repeat	PIP5K
Rsa10025242	7.25212902717314	11.7054538993351	5.06062919277722	80.2013238535184	191.86865381807	234.256625672368	8.0060707064285	168.775534447986	-4.40402744092974	4.8651015068574e-13	3.25242238484922e-11	-	R02	11351494	11354349	-	948	-	- && - && PF00249:Myb-like DNA-binding domain	Myb_DNA-binding
Rsa10009782	1.81303225679329	0	0	201.505826181965	484.720809645651	123.347515287663	0.604344085597762	269.85805037176	-8.69600378491959	5.03218146680964e-13	3.35670888856526e-11	-	R07	15070432	15073388	-	939	-	- && - && PF08241:Methyltransferase domain	Methyltransf_11
Rsa10033564	1362.49374098015	3244.53899446117	2287.4043951353	315.792712673229	318.557047248184	378.334815798293	2298.14571019221	337.561525239902	2.7672357294329	5.21789486212443e-13	3.47293907702365e-11	-	R09	7557465	7560386	-	1653	-	- && - && PF03106:WRKY DNA -binding domain	WRKY
Rsa10038860	155.920774084223	219.211227569367	123.479352303764	14.0352316743657	16.5245730561017	21.7672085801758	166.203784652451	17.4423377702144	3.25378908453244	5.24451907658879e-13	3.48300473060121e-11	-	R01	4371428	4372957	-	1212	-	- && - && PF03106:WRKY DNA -binding domain	WRKY
Rsa10037294	97.9037418668374	914.089536320807	542.499449465718	11.0276820298588	13.7704775467515	2.07306748382626	518.164242551121	8.95707568681217	5.8467033584641	5.27894330661557e-13	3.49819516624827e-11	-	R04	769423	770554	-	753	-	- && - && PF12697:Alpha/beta hydrolase family	-
Rsa10039111	1.81303225679329	0	4.04850335422177	60.1509928901388	535.212560650407	204.197147156887	1.95384520367169	266.520233565811	-7.08143841907647	5.63748045449547e-13	3.72763008916901e-11	-	R01	2806250	2807987	-	774	-	- && - && PF03330:Rare lipoprotein A (RlpA)-like double-psi beta-barrel|PF01357:Pollen allergen	-
Rsa10036586	92.4646450964576	86.1947059860133	78.9458154073246	5.0125827408449	1.83606367290019	5.18266870956566	85.8683888299318	4.01043837443692	4.4382733970705	5.85989357154259e-13	3.86625309195198e-11	-	R04	4500237	4503810	+	2565	-	- && - && PF00999:Sodium/hydrogen exchanger family	Na_H_Exchanger
Rsa10041208	12.691225797553	0	12.1455100626653	271.681984553794	262.557105224728	199.014478447321	8.27891195340611	244.417856075281	-4.86787918602172	5.91765868478529e-13	3.89587773065299e-11	-	R08	25340534	25343588	+	1992	-	- && - && PF14686:Polysaccharide lyase family 4, domain II|PF06045:Rhamnogalacturonate lyase family|PF14683:Polysaccharide lyase family 4, domain III	-
novel.235	92.4646450964576	90.4512346766806	154.855253298983	1.00251654816898	4.59015918225048	0	112.590377690707	1.86422524347315	5.8625432605804	6.39338932729181e-13	4.19994365266172e-11	-	R01	44916075	44916897	+	491	-	- && Q94C26.1 RecName: Full=Cysteine-rich and transmembrane domain-containing protein PCC1; AltName: Full=Protein PATHOGEN AND CIRCADIAN CONTROLLED 1 && PF12734:Cysteine-rich TM module stress tolerance	-
Rsa10038189	1645.32677303991	1050.29845442216	1744.90494566959	97.2441051723911	221.245672584473	223.891288253237	1480.17672437722	180.793688670034	3.03320015319843	6.5042162525229e-13	4.26349967513861e-11	-	R06	19882702	19885068	-	2367	-	- && - && PF08263:Leucine rich repeat N-terminal domain|PF13855:Leucine rich repeat	LRRNT_2
Rsa10017343	68.8952257581448	89.3871025040138	120.442974788098	4.01006619267592	5.50819101870058	3.1096012257394	92.9084343500855	4.2092861457053	4.45304584668596	6.70420644607087e-13	4.38510125297646e-11	-	R09	4311072	4315373	+	759	-	- && - && PF00249:Myb-like DNA-binding domain	Myb_DNA-binding
Rsa10036880	15.4107741827429	4.25652869066732	4.04850335422177	141.354833291826	129.442488939464	197.977944705408	7.90526874254401	156.258422312233	-4.28085967487502	7.32735282258527e-13	4.78236105343043e-11	-	R04	2978432	2979013	-	582	-	- && - && PF05553:Cotton fibre expressed protein	-
Rsa10027871	84.3059999408878	364.997335224723	380.559315296847	0	1.83606367290019	0	276.620883487486	0.612021224300065	8.73753331593192	7.80842922662893e-13	5.08538646665012e-11	-	R01	45980481	45981165	+	303	-	- && - && -	-
Rsa10039451	29.9150322370892	13.8337182446688	23.2788942867752	160.402647707037	298.360346846282	468.513251344736	22.3425482561777	309.092081966018	-3.78461357113731	7.90872627814573e-13	5.13965378985762e-11	-	R01	1015120	1016190	+	1071	-	- && - && PF00067:Cytochrome P450	p450
Rsa10035469	261.076644978233	141.529578964688	176.109895908647	11.0276820298588	11.0163820374012	24.8768098059152	192.905373283856	15.6402912910584	3.6318495203413	8.67326675460512e-13	5.62443705345742e-11	-	R04	31432704	31436757	+	2445	-	- && - && PF00931:NB-ARC domain	NB-ARC
Rsa10027087	30.8215483654859	18.0902469353361	12.1455100626653	162.407680803375	218.491577075123	292.302515219503	20.3524351211624	224.400591032667	-3.455123740505	8.99125972789864e-13	5.81819037606159e-11	-	R01	36594403	36596057	-	1497	-	- && - && PF00067:Cytochrome P450	p450
Rsa10017357	45.3258064198321	42.5652869066732	10.1212583855544	323.812845058581	713.310736921725	604.299171535356	32.6707839040199	547.140917838554	-4.0644032537537	9.02381928942843e-13	5.82680902688807e-11	-	R06	22894387	22898299	+	1869	-	- && - && PF03141:Putative S-adenosyl-L-methionine-dependent methyltransferase	-
Rsa10015617	391.61496746735	279.866761411376	314.771135790743	1143.87138146081	1584.52294971287	1629.43104228744	328.750954889823	1452.60845782037	-2.14297931538865	9.45186198920132e-13	6.09021677619091e-11	-	R04	14575333	14578329	-	1827	-	- && Q9SIS3.1 RecName: Full=65-kDa microtubule-associated protein 6; Short=AtMAP65-6 && PF03999:Microtubule associated protein (MAP65/ASE1 family)	-
Rsa10039726	2.71954838518993	5.32066086333415	19.2303909325534	186.46807795943	425.048740276395	196.941410963495	9.09020006035917	269.486076399773	-4.89748802005757	1.02788089569363e-12	6.60899045545347e-11	-	R06	14614847	14617822	+	1218	-	- && - && PF04862:Protein of unknown function (DUF642)	-
Rsa10043176	60.7365806025751	361.804938706722	347.159162624517	10.0251654816898	3.67212734580039	5.18266870956566	256.566893977938	6.29332051235195	5.35352986994451	1.09118411660078e-12	7.00114825998687e-11	-	R05	256870	258640	+	726	-	- && - && -	-
Rsa10004270	1369.74587000733	2603.93142651573	2256.02849414008	326.820394703087	396.589753346442	424.978834184384	2076.56859688772	382.796327411305	2.43942566615985	1.10041947925103e-12	7.04547642909898e-11	-	R02	13447530	13449048	-	966	-	- && - && PF03106:WRKY DNA -binding domain	WRKY
Rsa10023199	908.329160653436	1042.84952921349	796.543034943134	9.02264893352082	38.5573371309041	80.8496318692243	915.907241603355	42.8098726445497	4.4206647665339	1.10407476565438e-12	7.05396628756904e-11	-	R01	10490728	10494172	+	1317	-	- && - && PF00450:Serine carboxypeptidase	Peptidase_S10
Rsa10018324	11.7847096691564	11.7054538993351	9.10913254699899	120.301985780278	96.3933428272602	100.543772965574	10.8664320384968	105.746367191037	-3.28119901633392	1.10835174297281e-12	7.06638403877652e-11	-	R04	9052123	9054494	-	1914	-	- && - && PF03595:Voltage-dependent anion channel	C4dic_mal_tran
Rsa10031203	0.906516128396643	0	1.01212583855544	111.279336846757	236.852213804125	172.06460115758	0.639547322317362	173.398717269487	-8.04257400685163	1.19769136667024e-12	7.61993389668938e-11	-	R01	30821750	30825117	+	1497	-	- && - && PF00282:Pyridoxal-dependent decarboxylase conserved domain	-
Rsa10028897	535.751031882416	383.087582160059	645.736284998373	38.0956288304212	83.5408971169588	77.7400306434849	521.524966346949	66.458852196955	2.97145176130449	1.22236893408322e-12	7.76063329135769e-11	-	R01	9632081	9634121	+	1731	-	- && - && PF05278:Arabidopsis phospholipase-like protein (PEARLI 4)	-
Rsa10026391	3573.48657813957	8177.85574694459	4346.06835075708	421.056950230972	638.032126332817	841.665398433463	5365.80355861374	633.584824999084	3.08220010645047	1.25621792691003e-12	7.95885014613876e-11	-	R02	1125871	1127470	+	834	-	- && Q96320.2 RecName: Full=Heat stress transcription factor B-1; Short=AtHsfB1; AltName: Full=AtHsf-16; AltName: Full=Heat shock factor protein 4; Short=HSF 4; AltName: Full=Heat shock transcription factor 4; Short=HSTF 4 && PF00447:HSF-type DNA-binding	HSF_DNA-bind
Rsa10038065	52.5779354470053	39.3728903886727	38.4607818651069	248.624103945907	262.557105224728	203.160613414974	43.4705359002616	238.11394086187	-2.45074689030047	1.31560222352012e-12	8.31768219980862e-11	-	R06	20473386	20475325	-	1575	-	- && - && PF00083:Sugar (and other) transporter	Sugar_tr
Rsa10009696	115.127548306374	163.876354590692	299.589248212411	0	0	2.07306748382626	192.864383703159	0.691022494608755	8.19071109872461	1.3972605749143e-12	8.81554984389680e-11	-	R05	22291184	22293997	+	1485	-	- && - && PF11721:Di-glucose binding within endoplasmic reticulum|PF07714:Protein tyrosine kinase|PF00069:Protein kinase domain	Pkinase_Tyr
Rsa10040356	4664.02548060073	3747.87351213258	2965.52870696745	19952.084341659	15681.8198302406	14415.0747487859	3792.47589990025	16682.9929735618	-2.13711835130149	1.41646913826982e-12	8.91816037076159e-11	-	R08	20579578	20580279	-	393	-	- && - && PF01241:Photosystem I psaG / psaK	-
Rsa10021088	110.59496766439	24.4750399713371	36.436530187996	1408.53575017742	917.113804613647	668.56426353397	57.1688459412412	998.071272775011	-4.12157847301899	1.43593678605262e-12	9.02197295203683e-11	-	R07	19451345	19453779	-	1644	-	- && - && PF07732:Multicopper oxidase|PF07731:Multicopper oxidase|PF00394:Multicopper oxidase	-
Rsa10039417	184.929290192915	29.7957008346713	29.3516493181079	1868.69084578698	3352.65226671575	1919.66049002312	81.3588801152314	2380.33453417528	-4.86790006700474	1.52042994583626e-12	9.53306428151246e-11	-	R01	1170519	1172302	+	1251	-	- && - && PF02469:Fasciclin domain	-
Rsa10020309	600.113676998577	4112.8708473573	2161.90079115443	7.01761583718286	0.918031836450097	0	2291.62843850344	2.64521589121099	9.76133685224448	1.57773487475801e-12	9.87192622875444e-11	-	R04	36003945	36005575	+	816	-	- && - && PF00106:short chain dehydrogenase	adh_short
Rsa10002883	132.35135474591	32.9880973526717	61.7396761518821	790.985556505325	819.802429949936	1164.02739216845	75.6930427501545	924.938459541237	-3.60752574811017	1.58381314694658e-12	9.88952522518148e-11	-	R05	18402402	18404667	-	489	-	- && - && PF02309:AUX/IAA family	-
Rsa10030490	0.906516128396643	0	0	157.39509806253	739.015628342328	118.164846578097	0.302172042798881	338.191857660985	-9.89450330433452	1.60268956650455e-12	9.98680058272092e-11	-	R02	36992792	36993859	-	627	-	- && P94040.1 RecName: Full=Germin-like protein subfamily 3 member 1; Short=At-GERM1; Short=AtGER1; Short=AtGLP1; Flags: Precursor && PF00190:Cupin	-
Rsa10017665	9.06516128396643	0	11.1333842241099	173.435362833234	165.245730561017	169.991533673754	6.7328485026921	169.557542356002	-4.63818748543725	1.60913519588822e-12	9.99532338371183e-11	-	R03	11511443	11514083	+	1146	-	- && - && PF06974:Protein of unknown function (DUF1298)	-
novel.2267	143.22954828667	119.182803338685	81.9821929229909	1.00251654816898	2.75409550935029	8.29226993530506	114.798181516115	4.01629399760811	4.85400790867589	1.61065837117005e-12	9.99532338371183e-11	-	R06	21154414	21157750	-	2043	-	- && Q8L612.1 RecName: Full=MACPF domain-containing protein At1g14780 && -	-
Rsa10025337	29.9150322370892	12.769586072002	23.2788942867752	179.450462122247	179.934239944219	173.101134899493	21.9878375319555	177.495278988653	-3.00437427652167	1.63835327996834e-12	1.01463989224051e-10	-	R04	6792700	6793667	+	546	-	- && - && PF00847:AP2 domain	AP2
Rsa10042152	132.35135474591	198.992716288697	159.91588249176	0	0.918031836450097	0	163.753317842122	0.306010612150032	8.85825949190304	1.69417120729878e-12	1.04706695595584e-10	-	R05	5678631	5679509	-	705	-	- && - && PF13417:Glutathione S-transferase, N-terminal domain	-
Rsa10026247	29.9150322370892	28.7315686620044	17.2061392554425	260.654302523935	172.589985252618	171.028067415667	25.2842467181787	201.424118397407	-2.99212369803669	1.71965203686512e-12	1.0606505556909e-10	-	R02	247330	247647	+	318	-	- && - && PF02519:Auxin responsive protein	Auxin_inducible
Rsa10009366	42.6062580346422	24.4750399713371	37.4486560265514	266.669401812949	217.573545238673	195.904877221582	34.8433180108436	226.715941424401	-2.69738707719985	1.72539533396239e-12	1.06202992466905e-10	-	R03	24714970	24716704	-	1140	-	- && - && PF03552:Cellulose synthase	-
Rsa10042226	77.0538709137146	124.503464202019	46.5577885735504	484.215492765617	1777.30963536739	2215.07260646836	82.7050412297614	1492.19924486712	-4.17407407609773	1.73180247883608e-12	1.06381148618807e-10	-	R05	5236781	5240675	+	1776	-	- && Q9M3B0.1 RecName: Full=Probable pectinesterase/pectinesterase inhibitor 34; Includes: RecName: Full=Pectinesterase inhibitor 34; AltName: Full=Pectin methylesterase inhibitor 34; Includes: RecName: Full=Pectinesterase 34; Short=PE 34; AltName: Full=Pectin methylesterase 34; Short=AtPME34 && PF01095:Pectinesterase|PF04043:Plant invertase/pectin methylesterase inhibitor	-
Rsa10029570	107.8754192792	172.389411972027	156.879504976094	18.0452978670416	19.278668565452	12.4384049029576	145.71477874244	16.5874571118171	3.13014074652718	2.16657448359839e-12	1.32818910245534e-10	-	R07	9990336	9991669	-	378	-	- && - && PF03226:Yippee zinc-binding/DNA-binding /Mis18, centromere assembly	-
Rsa10042032	4817.22670629976	1336.55000886954	814.761300037132	72.1811914681666	3.67212734580039	24.8768098059152	2322.84600506881	33.5767095399607	6.1140384398592	2.17280963443009e-12	1.32932054482992e-10	-	R05	6233829	6235097	-	987	-	- && - && PF00141:Peroxidase	-
Rsa10023223	104.249354765614	745.956653039448	160.928008330316	0	0.918031836450097	0	337.044672045126	0.306010612150032	9.89988960912385	2.23980950179285e-12	1.36754820468336e-10	-	R02	20106696	20108586	+	990	-	- && - && PF00141:Peroxidase	-
Rsa10003297	1452.23883769142	2148.48285661433	2365.33808470407	288.724765872666	396.589753346442	464.367116377083	1988.68659300327	383.227211865397	2.37550980170054	2.25664915898664e-12	1.37505760826462e-10	-	R06	23778071	23780268	-	1671	-	- && - && PF00481:Protein phosphatase 2C	PP2C
Rsa10001574	42.6062580346422	212.826434533366	192.303909325534	0	0	0	149.245533964514	0	9.68604726688846	2.29736509698821e-12	1.39705631721267e-10	-	Scaffold535	28150	30839	-	1503	-	- && - && PF00067:Cytochrome P450	p450
Rsa10010044	98.8102579952341	167.068751108692	57.6911727976603	1.00251654816898	1.83606367290019	3.1096012257394	107.856727300529	1.98272714893619	5.77309890990993	2.32146938094473e-12	1.40888534534129e-10	-	R04	32826530	32829298	+	954	-	- && - && PF00069:Protein kinase domain	Pkinase
Rsa10042371	2802.94786900242	2769.93604545176	3378.47604909807	14055.2820053291	13470.2811362323	9130.82573251278	2983.78665451742	12218.7962913581	-2.03390447494313	2.49006548954411e-12	1.50818286570707e-10	-	R05	4345097	4346513	-	207	-	- && - && -	-
Rsa10032108	348.102193304311	312.854858764048	844.11294935524	54.1358936011249	33.0491461122035	48.7170858699172	501.690000474533	45.3007085277485	3.47056729635467	2.52210831035784e-12	1.52213621749366e-10	-	R05	33530571	33538862	-	4062	-	- && - && PF08370:Plant PDR ABC transporter associated|PF01061:ABC-2 type transporter|PF00005:ABC transporter	ABC2_membrane
Rsa10035372	193.087935348485	532.066086333415	256.067837154527	36.0905957340833	24.7868595841526	18.6576073544364	327.073952945476	26.5116875575574	3.6238998119087	2.52315539949088e-12	1.52213621749366e-10	-	R04	30545886	30546645	+	636	-	- && - && -	-
Rsa10016023	99.7167741236307	40.4370225613396	42.5092852193286	445.117347387027	669.245208772121	521.376472182306	60.8876939680996	545.246342780484	-3.15847169667147	2.62156605465416e-12	1.57835996817389e-10	-	R01	42199991	42200491	-	501	-	- && - && PF04398:Protein of unknown function, DUF538	-
Rsa10023471	937.337676762129	1452.54041569022	759.094378916583	25.0629137042245	112.917915883362	87.0688343207031	1049.65749045631	75.0165546360965	3.80540534048275	2.76914598174204e-12	1.66390509744198e-10	-	R07	13803129	13805370	+	1113	-	- && - && PF07887:Calmodulin binding protein-like	-
Rsa10040297	112.407999921184	44.6935512520069	59.7154244747712	461.157612157731	658.22882673472	590.824232890485	72.2723252159873	570.070223927645	-2.97588689032414	2.78255396875953e-12	1.66865077999829e-10	-	R06	18524655	18526949	-	1614	-	- && - && PF14389:Leucine-zipper of ternary complex factor MIP1|PF04784:Protein of unknown function, DUF547	-
Rsa10007775	709.802128534571	831.087226852795	1137.62944253632	211.530991663655	131.278552612364	133.712852706794	892.839599307895	158.840798994271	2.49100991686005	2.86958900040283e-12	1.71744334561659e-10	-	R01	12780803	12783608	-	1581	-	- && - && PF07690:Major Facilitator Superfamily	MFS_1
Rsa10023150	86.1190321976811	200.056848461364	230.764691190641	11.0276820298588	1.83606367290019	2.07306748382626	172.313523949895	4.97893772886175	5.11951673416422	3.10983320102751e-12	1.85755796173406e-10	-	R01	10846095	10847646	+	1164	-	- && - && PF00657:GDSL-like Lipase/Acylhydrolase	Lipase_GDSL
Rsa10039705	0.906516128396643	0	2.02425167711089	93.2340389797151	86.2949926263091	143.041656384012	0.976922601835843	107.523562663346	-6.76504935093729	3.14348014013427e-12	1.87395969613831e-10	-	R06	14351196	14352860	+	1317	-	- && - && -	-
Rsa10018724	19.9433548247261	8.51305738133464	2.02425167711089	211.530991663655	197.376844836771	201.087545931148	10.1602212943906	203.331794143858	-4.30660211534667	3.36144694721187e-12	1.99996187326845e-10	-	R02	10682704	10683988	-	888	-	- && - && PF00320:GATA zinc finger	GATA
Rsa10028190	34.4476128790724	786.393675600788	514.159925986165	0	0	1.03653374191313	445.000404822009	0.345511247304377	10.3009435224724	3.52311361665791e-12	2.0920386817033e-10	-	R01	43504728	43507855	+	2529	-	- && - && PF07714:Protein tyrosine kinase|PF08276:PAN-like domain|PF01453:D-mannose binding lectin|PF00954:S-locus glycoprotein domain	Pkinase_Tyr
Rsa10030025	174.051096652155	154.29916503669	120.442974788098	1.00251654816898	0	0	149.597745492315	0.334172182722993	8.72885187147879	3.65464917591503e-12	2.1658981534914e-10	-	R05	20205939	20208554	-	708	-	- && - && PF02485:Core-2/I-Branching enzyme	-
Rsa10002556	436.034257758785	761.918635629451	643.712033321262	46.1157612157731	104.655629355311	90.1784355464425	613.888308903166	80.3166087058422	2.93296577984505	3.75375698589406e-12	2.22028860470343e-10	-	R07	22341522	22343432	-	1548	-	- && - && PF08244:Glycosyl hydrolases family 32 C terminal|PF00251:Glycosyl hydrolases family 32 N-terminal domain	-
Rsa10021873	0.906516128396643	0	6.07275503133266	317.797745769567	68.8523877337573	183.466472318624	2.32642371990977	190.038868607316	-6.35608255295276	3.78571929680677e-12	2.23482891197848e-10	-	R02	5557280	5565490	-	2424	-	- && - && PF01237:Oxysterol-binding protein	-
Rsa10026357	236.600709511524	643.799964463433	527.317561887386	63.1585425346457	34.8852097851037	40.4248159346122	469.239411954114	46.1561894181205	3.34623588958613	3.96595409817086e-12	2.33667225503903e-10	-	R02	924211	925488	-	981	-	- && - && PF00141:Peroxidase	-
Rsa10034169	41.6997419062456	26.6033043166708	41.4971593807732	182.458011766754	243.278436659276	237.366226898107	36.6000685345632	221.034225108046	-2.59112053008032	4.03240562896541e-12	2.37121110810851e-10	-	R07	17900014	17902444	-	1374	-	- && - && -	-
Rsa10043103	671.728451141912	1960.1314620523	348.171288463073	16.0402647707037	62.4261648786066	30.0594785154808	993.343733885762	36.175302721597	4.77657556256937	4.12121187705759e-12	2.41873605590721e-10	-	R05	542766	543446	-	426	-	- && - && PF00967:Barwin family	-
Rsa10028007	65.2691612445583	74.4892520866781	161.940134168871	2.00503309633796	3.67212734580039	2.07306748382626	100.566182500036	2.58340930865487	5.26904745224247	4.36488362201566e-12	2.55679179127896e-10	-	R01	45076495	45078532	-	618	-	- && - && -	-
Rsa10006342	3275.24277189707	2781.64149935109	2998.92885963978	18845.3060724805	13370.2156660592	10102.0578486854	3018.60437696265	14105.8598624084	-2.22431587279078	4.41549766460207e-12	2.58144654970674e-10	-	R04	43361359	43363714	-	501	-	- && - && PF14159:CAAD domains of cyanobacterial aminoacyl-tRNA synthetase	-
Rsa10016154	185.835806321312	86.1947059860133	105.261087209766	891.237211322223	655.474731225369	969.159048688779	125.763866505697	838.623663745457	-2.73497704576084	4.45712812492824e-12	2.60076431859974e-10	-	R01	41223637	41224044	-	240	-	- && - && -	-
Rsa10009931	1543.79696665948	19767.319239459	11204.2330328088	289.727282420835	263.475137061178	502.718864827869	10838.4497463091	351.973761436627	4.94465705993724	4.59856285830431e-12	2.67813226155553e-10	-	R01	132606	133569	+	489	-	- && - && PF00582:Universal stress protein family	Usp
Rsa10005190	100.623290252027	343.714691771386	136.636988204985	1.00251654816898	0	1.03653374191313	193.658323409466	0.679683430027371	8.19784233565981	4.61929500977356e-12	2.68504280376166e-10	-	R01	43422713	43424800	-	1542	-	- && - && PF08276:PAN-like domain|PF07714:Protein tyrosine kinase	Pkinase_Tyr
novel.2388	1459.49096671859	2597.54663347973	1627.49834839715	9965.01448879966	7946.48357631204	9194.05429076948	1894.84531619849	9035.18411862706	-2.2536108054725	4.65259522202375e-12	2.69921827018711e-10	-	R07	17220581	17223467	+	2064	-	- && - && -	-
Rsa10022954	519.433741571276	291.572215310712	240.885949576196	25.0629137042245	38.5573371309041	50.7901533537435	350.630635486061	38.1368013962907	3.20204202300821	4.83463642979823e-12	2.79946710592752e-10	-	R01	12253740	12255788	-	2049	-	- && - && PF00139:Legume lectin domain|PF07714:Protein tyrosine kinase	Pkinase_Tyr
Rsa10015467	182.209741807725	58.5272694966757	92.1034513085454	0	0	0	110.946820870982	0	9.26040332897472	4.87596195244921e-12	2.81800823984679e-10	-	R04	13217095	13218054	+	960	-	- && Q9LTM0.1 RecName: Full=Cytochrome P450 71B23 && PF00067:Cytochrome P450	p450
Rsa10026127	3070.37012687943	2726.30662637242	2807.6370761528	169.425296640558	526.032242285906	387.663619475511	2868.10460980155	361.040386133992	2.98952316874935	4.97070510710735e-12	2.86729206597408e-10	-	R03	14202164	14202886	-	723	-	- && - && PF07649:C1-like domain|PF03107:C1 domain	C1_3
Rsa10030665	94.2776773532509	45.7576834246737	24.2910201253307	437.097215001675	884.064658501443	820.934723595201	54.7754603010851	714.032199032773	-3.7009837281842	5.08869455421071e-12	2.9297723551277e-10	-	R02	38288630	38291309	-	1575	-	- && - && PF00759:Glycosyl hydrolase family 9	-
Rsa10008774	0	0	0	100.251654816898	71.6064832431076	82.9226993530506	0	84.926945804352	-8.86197235109452	5.14470343325053e-12	2.95639845868234e-10	-	R02	14423815	14425711	+	1077	-	- && - && PF02458:Transferase family	-
Rsa10018241	84.3059999408878	325.62444483605	213.558551935199	0	5.50819101870058	8.29226993530506	207.829665570712	4.60015365133521	5.49874896270414	5.17248335623034e-12	2.96642620054945e-10	-	R04	9587159	9589063	+	1254	-	- && - && -	-
Rsa10003200	87.9320644544743	186.223130216695	263.152718024415	0	1.83606367290019	0	179.102637565195	0.612021224300065	8.10675368769392	5.18174435375333e-12	2.96642620054945e-10	-	R02	8984612	8986039	-	936	-	- && - && PF03106:WRKY DNA -binding domain	WRKY
Rsa10034925	0.906516128396643	0	0	156.392581514361	238.688277477025	103.653374191313	0.302172042798881	166.244744394233	-8.87029214102153	5.30830106023837e-12	3.03314319449545e-10	-	R01	47388109	47392286	-	798	-	- && - && PF01419:Jacalin-like lectin domain	-
Rsa10008634	2.71954838518993	0	8.09700670844355	124.312051972954	180.852271780669	89.1419018045294	3.60551836454449	131.435408519384	-5.18298414617117	5.49598422585035e-12	3.1344705517072e-10	-	R09	2273637	2275742	-	798	-	- && - && PF00106:short chain dehydrogenase	adh_short
Rsa10031418	158.640322469412	316.047255282049	70.8488086988811	1.00251654816898	2.75409550935029	8.29226993530506	181.845462150114	4.01629399760811	5.51327287140784	5.59611980650807e-12	3.18558068083252e-10	-	R06	4298319	4298872	+	393	-	- && - && -	-
Rsa10028918	231.161612741144	138.337182446688	76.9215637302137	2626.59335620273	1090.62182170272	1353.71306693855	148.806786306015	1690.309414948	-3.50468156407709	5.90970978538308e-12	3.3577795711171e-10	-	R01	9738654	9740644	-	1206	-	- && - && PF00274:Fructose-bisphosphate aldolase class-I	-
Rsa10016344	48.9518709334187	524.617161124747	267.201221378637	2.00503309633796	7.34425469160078	1.03653374191313	280.256751145601	3.46194050995062	6.31673701018373	6.09343572192032e-12	3.45568553188455e-10	-	R01	34392497	34395636	-	1608	-	- && - && PF00939:Sodium:sulfate symporter transmembrane region	Na_sulph_symp
Rsa10033297	85.2125160692844	75.553384259345	92.1034513085454	6.01509928901388	1.83606367290019	6.21920245147879	84.2897838790583	4.69012180446429	4.18595101887171	6.2055574260158e-12	3.5069397453839e-10	-	R09	9693895	9694977	-	1014	-	- && - && PF00656:Caspase domain	Peptidase_C14
Rsa10031868	23.5694193383127	26.6033043166708	15.1818875783317	124.312051972954	270.819391752779	306.813987606287	21.784870411105	233.981810444006	-3.4253078202796	6.20697300067946e-12	3.5069397453839e-10	-	R05	31974486	31977676	-	2073	-	- && - && PF05911:Filament-like plant protein, long coiled-coil	-
Rsa10026370	72.5212902717314	269.225439684708	195.340286841201	1.00251654816898	9.18031836450097	5.18266870956566	179.029005599213	5.1218345407452	5.11381197970569	6.35248326271754e-12	3.58246933199512e-10	-	R02	993907	996072	-	1734	-	- && - && PF03321:GH3 auxin-responsive promoter	-
Rsa10018406	248.38541918068	181.966601526028	86.0306962772127	14.0352316743657	6.42622285515068	12.4384049029576	172.127572327974	10.9666198108247	3.97910797785275	6.67954003556002e-12	3.75991060291635e-10	-	R05	36836749	36838306	-	945	-	- && - && PF00149:Calcineurin-like phosphoesterase	Metallophos
Rsa10030181	9.97167741236307	11.7054538993351	15.1818875783317	96.2415886242221	127.606425266563	103.653374191313	12.28633963001	109.1671293607	-3.15579209605351	7.02593160451998e-12	3.94755682210173e-10	-	R04	46376483	46377223	-	513	-	- && - && PF05142:Domain of unknown function (DUF702)	-
Rsa10009857	45.3258064198321	322.43204831805	102.2247096941	0	0	0	156.660854810661	0	9.75597627220052	7.27739138395133e-12	4.0812689013256e-10	-	R01	569629	572166	+	1815	-	- && - && PF04030:D-arabinono-1,4-lactone oxidase|PF01565:FAD binding domain	FAD_binding_4
Rsa10017609	156.827290212619	313.918990936715	92.1034513085454	0	0.918031836450097	0	187.61657748596	0.306010612150032	9.05467515159135	7.31850104449893e-12	4.09673725751581e-10	-	R04	39765160	39766155	+	996	-	- && - && PF05743:UEV domain|PF09454:Vps23 core domain	-
Rsa10024010	19.0368386963295	3.19239651800049	21.2546426096643	145.364899484502	458.097886388598	492.353527408738	14.4946259413314	365.272104427279	-4.64879261514224	7.44688140875017e-12	4.16091063805517e-10	-	R05	11937630	11939501	+	1143	-	- && - && PF02469:Fasciclin domain	-
Rsa10036469	518.52722544288	2667.77935687574	1002.00458016989	2.00503309633796	22.0327640748023	50.7901533537435	1396.1037208295	24.9426501749613	5.80817476526838	7.61771560832083e-12	4.24852485234601e-10	-	R03	1100301	1101425	-	708	-	- && - && PF03168:Late embryogenesis abundant protein	-
novel.1045	67.0821935013516	210.698170188032	183.194776778535	9.02264893352082	10.0983502009511	8.29226993530506	153.658380155973	9.13775635659231	4.0684446448343	7.66693962169197e-12	4.26625946747704e-10	-	R03	3255630	3259474	-	2474	-	- && Q9SQX6.1 RecName: Full=Serine carboxypeptidase-like 7; Flags: Precursor && PF00450:Serine carboxypeptidase	Peptidase_S10
Rsa10017135	436.034257758785	325.62444483605	168.012889200204	2.00503309633796	15.6065412196516	20.7306748382626	309.890530598346	12.7807497180841	4.60013178631985	7.67768924110088e-12	4.26625946747704e-10	-	R09	2961056	2963009	-	1620	-	- && - && PF08031:Berberine and berberine like|PF01565:FAD binding domain	FAD_binding_4
Rsa10013116	0	0	0	49.12331086028	143.212966486215	114.018711610445	0	102.118329652313	-9.12877332087526	7.96235973974538e-12	4.41339104284457e-10	-	R05	34705208	34707302	-	1161	-	- && - && PF00657:GDSL-like Lipase/Acylhydrolase	Lipase_GDSL
Rsa10017403	123.286193461943	406.498489958729	249.995082123195	26.0654302523935	16.5245730561017	17.6210736125233	259.926588514622	20.0703589736728	3.69525863037008	7.97161834776112e-12	4.41339104284457e-10	-	R06	23100788	23103820	+	639	-	- && - && PF03162:Tyrosine phosphatase family	-
novel.492	233.881161126334	90.4512346766806	100.200458016989	9.02264893352082	9.18031836450097	8.29226993530506	141.510951273334	8.83174574444228	4.00261197523249	8.20734801676967e-12	4.535608163136e-10	-	R01	49190161	49198042	-	1908	-	- && - && PF02362:B3 DNA binding domain	B3
Rsa10037257	8.15864515556978	0	9.10913254699899	106.266754105912	548.983038197158	239.439294381934	5.75592590085626	298.229695561668	-5.68199276536031	8.22557454937288e-12	4.53740072228066e-10	-	R04	950687	954682	+	2562	-	- && Q9SCV9.1 RecName: Full=Beta-galactosidase 3; Short=Lactase 3; Flags: Precursor && PF02140:Galactose binding lectin domain|PF01301:Glycosyl hydrolases family 35	-
Rsa10013294	57.1105160889885	1154.58340734351	568.814721268159	6.01509928901388	13.7704775467515	12.4384049029576	593.502881566886	10.741327246241	5.78626844827417	8.55826825752819e-12	4.71233810747243e-10	-	R09	23853561	23865388	+	2118	-	- && - && PF02518:Histidine kinase-, DNA gyrase B-, and HSP90-like ATPase|PF00183:Hsp90 protein	HATPase_c
Rsa10015423	0	0	0	56.1409266974629	92.7212154814598	124.384049029576	0	91.0820637361662	-8.96304868209295	8.66926246001174e-12	4.76171943565543e-10	-	R04	13615918	13617755	+	1422	-	- && - && PF13855:Leucine rich repeat	-
Rsa10008016	0.906516128396643	0	4.04850335422177	100.251654816898	86.2949926263091	71.5208281920061	1.65167316087281	86.0224918784044	-5.70346147496983	8.67939878642781e-12	4.76171943565543e-10	-	R07	25956343	25958172	-	1137	-	- && - && PF00481:Protein phosphatase 2C	PP2C
Rsa10032102	1696.99819235852	359.676674361389	424.080726354731	31.0780129932384	55.9999420234559	41.4613496765253	826.918531024878	42.8464348977399	4.26975892602329	9.25471093742372e-12	5.06816755929367e-10	-	R05	33483286	33485656	-	1890	-	- && - && PF01419:Jacalin-like lectin domain	-
Rsa10042060	79.7734192989046	119.182803338685	88.0549479543236	3.00754964450694	9.18031836450097	6.21920245147879	95.6703901973044	6.13569015349557	3.9514550426523	9.60512281069557e-12	5.25056929962283e-10	-	R05	6093637	6095309	-	1293	-	- && - && PF01485:IBR domain, a half RING-finger domain	IBR
Rsa10012462	28.1019999802959	36.1804938706722	15.1818875783317	232.583839175203	433.311026804446	191.758742253929	26.4881271430999	285.88453607786	-3.43367647476328	9.66380874823199e-12	5.27313124561185e-10	-	R06	22676091	22677240	-	747	-	- && - && PF02469:Fasciclin domain	-
Rsa10038002	57.1105160889885	1121.59530999084	212.546426096643	8.02013238535184	6.42622285515068	4.14613496765253	463.75075072549	6.19749673605168	6.22356093379584	9.7265517419561e-12	5.29782181570861e-10	-	R06	20852480	20853594	-	525	-	- && - && PF12681:Glyoxalase-like domain	-
Rsa10024439	3.62606451358657	0	2.02425167711089	68.1711252754906	86.2949926263091	81.8861656111375	1.88343873023249	78.7840945043124	-5.33368745504851	9.8432882224235e-12	5.3393268060965e-10	-	R09	32178821	32180228	-	441	-	- && - && -	-
Rsa10024585	644.532967290013	616.132527974095	828.931061776908	161.405164255206	130.360520775914	193.831809737756	696.532185680339	161.865831589625	2.1063385115235	9.85122874346074e-12	5.3393268060965e-10	-	R09	31061312	31063360	+	1578	-	- && - && PF00069:Protein kinase domain|PF01657:Salt stress response/antifungal	Pkinase
novel.1634	0	0	0	303.762514095201	4286.2906443855	1206.52527558689	0	1932.19281135586	-13.3701863774906	9.85564550458309e-12	5.3393268060965e-10	-	R05	8604047	8604787	+	741	-	- && - && -	-
Rsa10013260	3.62606451358657	0	0	179.450462122247	298.360346846282	55.9728220633091	1.20868817119552	177.927877010613	-7.11834936115822	9.99234732925313e-12	5.39943899531079e-10	-	R02	18870650	18875821	+	1620	-	- && - && PF13641:Glycosyltransferase like family 2	-
Rsa10040138	42.6062580346422	32.9880973526717	68.8245570217702	346.870725666467	292.852155827581	273.644907865067	48.1396374696947	304.455929786372	-2.66061766391096	1.0002262833078e-11	5.39943899531079e-10	-	R06	17563494	17566506	-	1836	-	- && - && PF04564:U-box domain|PF00514:Armadillo/beta-catenin-like repeat	U-box
Rsa10042743	93.3711612248542	171.32527979936	135.624862366429	0	0.918031836450097	1.03653374191313	133.440434463548	0.65152185945441	7.66954902601843	1.02813291135014e-11	5.53501189201369e-10	-	R05	2297777	2299262	+	915	-	- && - && PF02365:No apical meristem (NAM) protein	NAM
Rsa10015702	96.9972257384408	136.208918101354	169.025015038759	11.0276820298588	7.34425469160078	1.03653374191313	134.077052959518	6.46949015445756	4.36490104873101	1.02899606894852e-11	5.53501189201369e-10	-	R04	15250724	15253881	-	1140	-	- && - && PF00348:Polyprenyl synthetase	-
Rsa10021013	324.532773965998	118.118671166018	108.297464725432	0	1.83606367290019	0	183.64963661915	0.612021224300065	8.14630492190616	1.04125301364868e-11	5.59101174917318e-10	-	R07	19845262	19847394	+	993	-	- && - && PF00141:Peroxidase	-
Rsa10032479	29.9150322370892	5.32066086333415	13.1576359012208	201.505826181965	424.130708439945	239.439294381934	16.1311096672147	288.358609667948	-4.14780231141705	1.04913381670034e-11	5.62335725751384e-10	-	R03	7016508	7017224	+	717	-	- && - && -	-
novel.2979	94.2776773532509	155.363297209357	228.74043951353	833.091251528422	1268.71999797403	1145.36978481401	159.460471358713	1082.39367810549	-2.76404271459249	1.08052321392126e-11	5.78137190996314e-10	-	R09	33461949	33464431	+	2317	-	- && Q9SYM5.1 RecName: Full=Trifunctional UDP-glucose 4,6-dehydratase/UDP-4-keto-6-deoxy-D-glucose 3,5-epimerase/UDP-4-keto-L-rhamnose-reductase RHM1; AltName: Full=Protein REPRESSOR OF LRX1 1; AltName: Full=Rhamnose biosynthetic enzyme 1; Short=AtRHM1; Includes: RecName: Full=UDP-glucose 4,6-dehydratase; Includes: RecName: Full=UDP-4-keto-6-deoxy-D-glucose 3,5-epimerase/UDP-4-keto-L-rhamnose 4-k…	-
Rsa10037882	111.501483792787	6.38479303600098	10.1212583855544	5559.95677614516	1746.09655292808	1690.58653306032	42.6691784047808	2998.87995404452	-6.13104525786212	1.08435823046479e-11	5.79165866867651e-10	-	R06	21456564	21461843	-	2298	-	- && - && PF03124:EXS family|PF03105:SPX domain	SPX
Rsa10009847	0.906516128396643	0	3.03637751566633	50.125827408449	291.934123991131	142.005122642099	1.31429788135432	161.35502468056	-6.93563424971857	1.11087823114434e-11	5.9228585126717e-10	-	R01	661049	662995	-	870	-	- && - && -	-
Rsa10035057	99.7167741236307	136.208918101354	49.5941660892167	0	0	0	95.1732861047339	0	9.03751613875362	1.12241805121509e-11	5.9738678845339e-10	-	R01	46646156	46646380	+	225	-	- && - && -	-
Rsa10038619	9.97167741236307	23.4109077986703	22.2667684482198	146.367416032671	415.868421911894	206.270214640713	18.5497845530844	256.168684195093	-3.79473911390248	1.14640804046244e-11	6.09084580655519e-10	-	R01	5765534	5767156	-	1494	-	- && - && PF01697:Glycosyltransferase family 92	-
Rsa10029615	13.5977419259496	5.32066086333415	9.10913254699899	99.249138268729	103.737597518861	103.653374191313	9.34251177876093	102.213369992968	-3.43618400378363	1.18837226616298e-11	6.30274355665146e-10	-	R07	10342303	10343548	+	708	-	- && - && PF00320:GATA zinc finger	GATA
Rsa10020647	41.6997419062456	131.952389410687	144.733994913428	0	0	0	106.128708743454	0	9.19395905293582	1.23246761072991e-11	6.52518341317213e-10	-	R01	35211813	35215340	-	1482	-	- && - && PF00282:Pyridoxal-dependent decarboxylase conserved domain	-
Rsa10016120	60.7365806025751	77.6816486046786	86.0306962772127	5.0125827408449	2.75409550935029	4.14613496765253	74.8163084948221	3.97093773928257	4.24351945081624	1.25939938703235e-11	6.65613456141148e-10	-	R01	41425949	41427169	-	558	-	- && - && PF00010:Helix-loop-helix DNA-binding domain	HLH
Rsa10037988	23.5694193383127	11.7054538993351	6.07275503133266	149.374965677178	157.901475869417	189.685674770103	13.7825427563268	165.654038772233	-3.5746868926622	1.27413370808593e-11	6.7222761699781e-10	-	R06	20900869	20901426	-	558	-	- && - && -	-
Rsa10018955	96.9972257384408	56.399005151342	104.248961371211	4.01006619267592	5.50819101870058	2.07306748382626	85.8817307536645	3.86377489840092	4.46042177527682	1.28459019482346e-11	6.76565729739716e-10	-	R02	4222128	4226142	+	2007	-	- && - && PF00139:Legume lectin domain|PF00069:Protein kinase domain	Pkinase
Rsa10009808	232.068128869541	198.992716288697	254.043585477416	923.317740863631	716.982864267526	1023.05880326826	228.368143545218	887.786469466473	-1.95836984736495	1.33988908779334e-11	7.0446529747801e-10	-	R07	15283307	15283939	-	633	-	- && - && PF07859:alpha/beta hydrolase fold	Abhydrolase_3
novel.432	139.603483773083	198.992716288697	73.8851862145474	4.01006619267592	9.18031836450097	1.03653374191313	137.493795425443	4.74230609969667	4.83477824328482	1.43101966416985e-11	7.51074514899823e-10	-	R01	33613649	33619604	-	1151	-	- && - && -	-
Rsa10033201	826.742709097738	906.64061111214	851.197830225128	289.727282420835	287.34396480888	294.37558270333	861.527050145002	290.482276644348	1.5683990220223	1.47354275503105e-11	7.72054823414538e-10	-	R01	16507849	16509762	-	1293	-	- && - && PF07714:Protein tyrosine kinase	Pkinase_Tyr
Rsa10025712	281.926515931356	400.113696922728	287.443738149746	1444.6263459115	1075.93331231951	1435.59923254969	323.161317001277	1318.71963026023	-2.02928553810865	1.53690770657936e-11	8.03863782142475e-10	-	R09	11714964	11717200	-	1479	-	- && - && PF03514:GRAS domain family	GRAS
Rsa10036365	24.4759354667094	14.8978504173356	32.3880268337742	155.390064966192	193.70471749097	167.918466189927	23.9206042392731	172.33774954903	-2.84623741316917	1.5590511002384e-11	8.14039715855511e-10	-	R03	1519101	1523820	+	2388	-	- && - && PF00400:WD domain, G-beta repeat|PF13925:con80 domain of Katanin	WD40
Rsa10018491	688.045741453052	1132.23663171751	924.07089060112	163.410197351544	230.425990948974	202.124079673061	914.784421257227	198.65342265786	2.20250979320005	1.59642865059912e-11	8.32121260838963e-10	-	R05	37377467	37378961	-	447	-	- && - && PF00179:Ubiquitin-conjugating enzyme	UQ_con
Rsa10027735	104.249354765614	44.6935512520069	132.588484850763	732.839596711524	627.933776131866	776.363772692936	93.843796956128	712.379048512109	-2.92282799661179	1.61966788272878e-11	8.42783885920247e-10	-	R05	10927083	10929274	-	1290	-	- && - && PF09265:Cytokinin dehydrogenase 1, FAD and cytokinin binding|PF01565:FAD binding domain	FAD_binding_4
Rsa10027814	505.835999645327	594.849884520758	261.128466347304	3633.11997056438	4512.12647615223	2154.9536494374	453.938116837796	3433.40003205134	-2.91914290392026	1.63493040731242e-11	8.49266422899646e-10	-	R05	11384722	11386080	-	777	-	- && - && PF00160:Cyclophilin type peptidyl-prolyl cis-trans isomerase/CLD	Pro_isomerase
Rsa10018012	16.3172903111396	9.57718955400147	13.1576359012208	99.249138268729	163.409666888117	109.872576642792	13.0173719221206	124.177127266546	-3.24737403579588	1.72162745709777e-11	8.92769964225151e-10	-	R04	7810644	7811610	+	852	-	- && Q9S7F3.1 RecName: Full=BES1/BZR1 homolog protein 1 && PF05687:BES1/BZR1 plant transcription factor, N-terminal	-
Rsa10041972	59.8300644741784	100.028424230682	73.8851862145474	0	0	0	77.9145583064693	0	8.74808804799303	1.74963828257398e-11	9.05744371785821e-10	-	R05	6522267	6523885	-	1419	-	- && - && PF01145:SPFH domain / Band 7 family	-
Rsa10023297	579.263806045455	4608.75643982004	2116.35512841943	168.422780092389	74.3605787524579	69.4477607081799	2434.79179142831	104.077039851009	4.54817073834576	1.78152390212805e-11	9.19745378738208e-10	-	R02	20673644	20679540	-	1959	-	- && - && PF01764:Lipase (class 3)	Lipase_3
Rsa10034156	976.317870283184	1652.59726415159	1100.18078650977	24.0603971560555	147.803125668466	69.4477607081799	1243.03197364818	80.4370945109003	3.94801864309716	1.78275834539469e-11	9.19745378738208e-10	-	R07	17821878	17822225	-	252	-	- && - && -	-
Rsa10042132	92.4646450964576	36.1804938706722	51.6184177663276	577.449531745332	360.786511724888	903.857422948251	60.0878522444858	614.031155472824	-3.3496056746252	1.79323096438214e-11	9.23574940907291e-10	-	R05	5769353	5771646	+	1686	-	- && - && PF00854:POT family	-
Rsa10026367	97.9037418668374	5952.75537389825	3770.16874861903	6.01509928901388	1.83606367290019	7.25573619339193	3273.60928812804	5.03563305176867	9.34887512039833	1.83159764657905e-11	9.41733499643464e-10	-	R02	970893	972950	-	1470	-	- && - && PF00067:Cytochrome P450	p450
Rsa10025097	4.53258064198321	0	4.04850335422177	87.2189396907013	118.426106902063	66.3381594824405	2.86036133206833	90.6610686917347	-4.95386944075102	1.86132298100151e-11	9.55395002655079e-10	-	R02	12175314	12177823	-	1101	-	- && - && PF03741:Integral membrane protein TerC family	-
Rsa10015874	957.281031586855	637.415171427431	445.335368964395	4143.40089358239	3767.6026567912	3133.4415018034	680.010523992894	3681.481684059	-2.43632419730954	1.86913975844379e-11	9.57783899233701e-10	-	R08	12953976	12954983	-	657	-	- && - && PF02507:Photosystem I reaction centre subunit III	-
Rsa10027334	14.5042580543463	38.3087582160059	25.3031459638861	182.458011766754	372.720925598739	232.183558188542	26.0387207447461	262.454165184678	-3.34057520221804	1.91835810252127e-11	9.79676431848385e-10	-	R01	38279135	38281663	+	1338	-	- && - && PF00295:Glycosyl hydrolases family 28	-
Rsa10034560	248.38541918068	202.185112806698	185.219028455646	922.315224315462	772.982806290982	702.769877017104	211.929853481008	799.355969207849	-1.91449003994642	1.91951556495152e-11	9.79676431848385e-10	-	R01	49533131	49534996	+	1338	-	- && - && PF00291:Pyridoxal-phosphate dependent enzyme|PF00585:C-terminal regulatory domain of Threonine dehydratase	PALP
Rsa10003563	17.2238064395362	17.0261147626693	16.1940134168871	96.2415886242221	242.360404822826	174.137668641406	16.8146448730309	170.913220696151	-3.34583868624835	1.92156848671886e-11	9.79676431848385e-10	-	R09	12262283	12263389	-	693	-	- && - && PF03168:Late embryogenesis abundant protein	-
Rsa10029887	254.731032079457	476.73121335474	324.892394176297	58.1459597938008	22.9507959112524	22.8037423220889	352.118213203498	34.6334993423807	3.34667299572619	1.94730324346157e-11	9.91128259243535e-10	-	R05	21977880	21979801	-	528	-	- && Q9C6Z2.1 RecName: Full=Nudix hydrolase 25; Short=AtNUDT25; AltName: Full=Bis(5'-nucleosyl)-tetraphosphatase (asymmetrical) && PF00293:NUDIX domain	NUDIX
Rsa10000410	159.546838597809	289.443950965378	513.14780014761	28.0704633487314	30.2950506028532	34.2056134831334	320.712863236932	30.8570424782393	3.37759157931187	1.98200483364028e-11	1.0070978923148e-09	-	Scaffold3011	2206	2993	+	552	-	- && - && PF01650:Peptidase C13 family	-
Rsa10012647	1758.64128908949	5654.79836555154	1294.50894751241	76.1912576608425	235.016150131225	173.101134899493	2902.64953405115	161.436180897187	4.16789397557296	2.00722637488518e-11	1.01820508437224e-09	-	R06	21813577	21815971	+	930	-	- && - && PF04564:U-box domain	U-box
Rsa10039749	22.6629032099161	50.014212115341	38.4607818651069	221.556157145345	299.278378682732	504.791932311695	37.0459657301213	341.875489379924	-3.21019692701094	2.15242681690158e-11	1.09003501209109e-09	-	R06	14771510	14778724	+	3033	-	- && Q9ASQ6.3 RecName: Full=Probable LRR receptor-like serine/threonine-protein kinase At1g29720; Flags: Precursor && PF07714:Protein tyrosine kinase|PF11721:Di-glucose binding within endoplasmic reticulum	Pkinase_Tyr
Rsa10008400	477.733999665031	305.40593355538	283.395234795524	68.1711252754906	62.4261648786066	72.5573619339193	355.511722671978	67.7182173626722	2.39362170059451	2.17684397627621e-11	1.10055998293070e-09	-	R02	31938863	31941225	-	2088	-	- && - && PF07714:Protein tyrosine kinase|PF14380:Wall-associated receptor kinase C-terminal	Pkinase_Tyr
Rsa10038516	1171.21883788846	2093.14798363566	2277.28313674975	389.978937237733	196.458813000321	242.548895607673	1847.21665275796	276.328881948576	2.74108246352304	2.29369126995725e-11	1.15770244032309e-09	-	R01	6363970	6365551	-	786	-	- && - && PF13419:Haloacid dehalogenase-like hydrolase	-
Rsa10027723	42.6062580346422	5.32066086333415	8.09700670844355	289.727282420835	762.884456090031	534.851410827176	18.6746418688066	529.154383112681	-4.81357331043941	2.30097972098779e-11	1.15944874992337e-09	-	R05	10866223	10871679	-	2892	-	- && - && PF08263:Leucine rich repeat N-terminal domain|PF00069:Protein kinase domain|PF13855:Leucine rich repeat	Pkinase
Rsa10034172	11.7847096691564	7.44892520866781	7.08488086988811	73.1837080163355	167.999826070368	117.128312836184	8.77283858257076	119.437282307629	-3.7591703518671	2.31855538667846e-11	1.16636430781014e-09	-	R07	17909549	17911771	+	1584	-	- && - && PF00759:Glycosyl hydrolase family 9	-
Rsa10014244	67.0821935013516	77.6816486046786	61.7396761518821	1.00251654816898	1.83606367290019	3.1096012257394	68.8345060859708	1.98272714893619	5.12632185836333	2.3854543479101e-11	1.19802818361707e-09	-	R02	6945996	6947831	+	804	-	- && - && PF00249:Myb-like DNA-binding domain	Myb_DNA-binding
Rsa10020294	176.770645037345	194.73618759803	39.4729077036623	3.00754964450694	1.83606367290019	0	136.993246779679	1.61453777246904	6.39329972105097	2.47785833635401e-11	1.2423751963269e-09	-	R04	35864409	35868333	-	2766	-	- && - && PF00497:Bacterial extracellular solute-binding proteins, family 3|PF00060:Ligand-gated ion channel|PF01094:Receptor family ligand binding region	ANF_receptor
Rsa10037563	17.2238064395362	5.32066086333415	14.1697617397762	130.327151261967	200.130940346121	115.055245352358	12.2380763475489	148.504445653482	-3.59028220961384	2.496086888046e-11	1.24944620359645e-09	-	R06	24710344	24712287	-	1386	-	- && Q8LEB6.1 RecName: Full=Probable receptor-like protein kinase At5g18500 && PF00069:Protein kinase domain	Pkinase
Rsa10029581	90.6516128396643	76.6175164320118	55.6669211205494	0	0	0	74.3120167974085	0	8.68148189794484	2.58689494281005e-11	1.29276446283926e-09	-	R07	10061771	10063932	+	1977	-	- && - && PF00139:Legume lectin domain|PF00069:Protein kinase domain	Pkinase
Rsa10007819	496.77083836136	741.700124348781	531.366065241608	150.377482225347	127.606425266563	148.224325093578	589.945675983916	142.069410861829	2.05409489397527	2.59651220460487e-11	1.2954328765116e-09	-	R01	12528863	12530281	-	1287	-	- && - && PF00201:UDP-glucoronosyl and UDP-glucosyl transferase	UDPGT
Rsa10034943	0	0	0	52.130860504787	69.7704195702074	192.795275995843	0	104.898852023612	-9.16632896398992	2.61374924741161e-11	1.30188786527324e-09	-	R01	47252849	47253781	-	564	-	- && - && -	-
Rsa10043145	3336.88586862804	8123.58500613858	11502.8101551826	529.328737433221	1078.68740782886	667.527729792057	7654.42700998308	758.514625018047	3.33488196012092	2.67026960920561e-11	1.32785623719512e-09	-	R05	364719	366428	-	1512	-	- && - && PF00067:Cytochrome P450	p450
Rsa10004048	58.9235483457818	189.415526734696	73.8851862145474	3.00754964450694	0.918031836450097	1.03653374191313	107.408087098342	1.65403840762339	6.02851624085324	2.69258870794908e-11	1.33675994150049e-09	-	R03	24834758	24838410	+	816	-	- && - && PF07714:Protein tyrosine kinase	Pkinase_Tyr
Rsa10039450	39.8867096494523	36.1804938706722	41.4971593807732	160.402647707037	217.573545238673	232.183558188542	39.1881209669659	203.386583711417	-2.37506820928486	2.71574136154641e-11	1.34604764964111e-09	-	R01	1016310	1016693	+	384	-	- && - && PF00067:Cytochrome P450	p450
Rsa10022110	11.7847096691564	0	16.1940134168871	164.412713899713	597.638725529013	384.554018249772	9.32624102868115	382.201819226166	-5.34919458525843	2.81479039080015e-11	1.39286131037568e-09	-	R02	4360853	4363387	-	1101	-	- && - && PF00657:GDSL-like Lipase/Acylhydrolase	Lipase_GDSL
Rsa10024564	28.1019999802959	22.3467756260034	12.1455100626653	154.387548418023	305.704601537882	167.918466189927	20.8647618896549	209.336872048611	-3.32351134244588	2.85128169920852e-11	1.40861688383085e-09	-	R09	31227508	31229600	+	1563	-	- && - && -	-
Rsa10037914	118.75361281996	75.553384259345	149.794624106206	558.401717330122	539.802719832657	645.760521211881	114.70054039517	581.321652791553	-2.34040451084616	2.87074861276254e-11	1.41592428320685e-09	-	R06	21302168	21306059	+	3123	-	- && - && PF13177:DNA polymerase III, delta subunit|PF12169:DNA polymerase III subunits gamma and tau domain III	-
Rsa10020669	229.348580484351	519.296500261413	551.608582012717	1.00251654816898	19.278668565452	23.840276064002	433.41788758616	14.7071537258744	4.88054373508106	3.02983245586558e-11	1.49195847306395e-09	-	R01	35427019	35428931	-	810	-	- && - && PF14299:Phloem protein 2	-
Rsa10034514	514.901160929293	629.966246218764	429.141355547508	133.334700906474	73.4425469160078	84.9957668368769	524.669587565188	97.2576715531196	2.43221422744695	3.03874709543854e-11	1.49360244354381e-09	-	R01	49756104	49757261	-	1158	-	- && - && PF04488:Glycosyltransferase sugar-binding region containing DXD motif|PF04572:Alpha 1,4-glycosyltransferase conserved region	Gly_transf_sug
Rsa10036789	751.501870440817	3556.32972105255	2087.00347910132	90.2264893352082	102.819565682411	224.92782199515	2131.61169019823	139.324625670923	3.93590604732353	3.04303496125522e-11	1.49360244354381e-09	-	R04	3437608	3438696	+	771	-	- && - && PF02365:No apical meristem (NAM) protein	NAM
Rsa10021692	29.0085161086926	596.978148866092	328.940897530519	0	0	1.03653374191313	318.309187501768	0.345511247304377	9.81745030067903	3.05032668304015e-11	1.49475879076356e-09	-	R02	24245302	24248400	+	2988	-	- && - && PF00168:C2 domain|PF08372:Plant phosphoribosyltransferase C-terminal	C2
Rsa10041236	1475.80825702973	1074.7734943935	1388.63665049807	403.01165236393	369.966830089389	308.887055090113	1313.07280064043	360.621845847811	1.8643725918029	3.08019143236341e-11	1.50695504584319e-09	-	R08	25460921	25463317	-	1236	-	- && - && PF16114:ATP citrate lyase citrate-binding|PF08442:ATP-grasp domain	-
Rsa10001166	5301.30631886357	5488.79374661551	3969.55753881445	21899.9739947514	16220.7045182368	16389.6715271304	4919.88586809784	18170.1166800395	-1.88486501572544	3.33758170379775e-11	1.63024716641631e-09	-	Scaffold959	8530	9836	-	846	-	- && - && PF00504:Chlorophyll A-B binding protein	-
Rsa10040931	0	0	0	42.1056950230972	155.147380360066	89.1419018045294	0	95.4649923958976	-9.03189402489314	3.35950931712983e-11	1.63831530048244e-09	-	R08	23915734	23917439	+	1002	-	- && - && -	-
Rsa10031011	415.184386805662	537.386747196749	996.943950977112	106.266754105912	73.4425469160078	94.324570514095	649.838361659841	91.3446238453382	2.83120382682073	3.39139095012708e-11	1.65120391533197e-09	-	R07	7549276	7555595	+	4350	-	- && - && PF00005:ABC transporter|PF08370:Plant PDR ABC transporter associated|PF14510:ABC-transporter extracellular N-terminal|PF01061:ABC-2 type transporter	ABC2_membrane
Rsa10024591	271.048322390596	235.17321015937	290.480115665412	3183.99255698468	1080.52347150176	1693.69613428606	265.567216071793	1986.07072092417	-2.90260377371203	3.45237020705287e-11	1.67819549519084e-09	-	R09	31005794	31008530	-	1446	-	- && Q9S7E9.1 RecName: Full=Glutamate--glyoxylate aminotransferase 2; Short=AtGGT2; AltName: Full=Alanine aminotransferase GGT2; AltName: Full=Alanine--glyoxylate aminotransferase GGT2; AltName: Full=Alanine-2-oxoglutarate aminotransferase 2 && PF00155:Aminotransferase class I and II	Aminotran_1_2
Rsa10016621	155.920774084223	268.161307512041	225.704061997864	1642.12210590079	895.999072375295	1091.47003023453	216.595381198043	1209.8637361702	-2.48260086080704	3.54027863172512e-11	1.71816984107634e-09	-	R04	36984680	36990988	+	1470	-	- && - && PF00201:UDP-glucoronosyl and UDP-glucosyl transferase	UDPGT
novel.206	63.456128987765	163.876354590692	138.661239882096	1.00251654816898	8.26228652805087	3.1096012257394	121.997907820184	4.12480143398642	4.86387424345428	3.56714785645417e-11	1.72572753998364e-09	-	R01	39738561	39742893	+	1725	-	- && O65402.1 RecName: Full=Squalene epoxidase 6; Short=AtSQE6; AltName: Full=Squalene monooxygenase 1,2; Short=SE 1,2 && PF08491:Squalene epoxidase	-
Rsa10027385	116.03406443477	15.9619825900025	61.7396761518821	1149.88648074982	805.113920566735	1045.86254559035	64.5785743922183	1000.28764896897	-3.94970644312737	3.56953727413412e-11	1.72572753998364e-09	-	R01	38615741	38622964	+	1668	-	- && - && PF00083:Sugar (and other) transporter	Sugar_tr
Rsa10037064	4.53258064198321	9.57718955400147	16.1940134168871	122.307018876616	100.983502009511	168.954999931841	10.1012612042906	130.748506939322	-3.70371499154059	3.57294666348482e-11	1.72572753998364e-09	-	R04	1930151	1933786	+	1935	-	- && - && PF00027:Cyclic nucleotide-binding domain|PF07885:Ion channel|PF00520:Ion transport protein|PF11834:KHA, dimerisation domain of potassium ion channel	Ion_trans
Rsa10023233	1.81303225679329	4.25652869066732	5.06062919277722	144.362382936333	125.770361593663	46.644018386091	3.71006338007928	105.592254305362	-4.84765330905747	3.67399923460677e-11	1.77171007676483e-09	-	R02	20163328	20167192	-	1947	-	- && Q9M1S8.3 RecName: Full=Probable glutamate carboxypeptidase 2; AltName: Full=Probable glutamate carboxypeptidase II && PF02225:PA domain|PF04389:Peptidase family M28	-
Rsa10032992	521.24677382807	502.270385498744	529.341813564497	158.397614610699	134.950679958164	169.991533673754	517.619657630437	154.446609414206	1.74566791683817	3.69954287691867e-11	1.78119167702075e-09	-	R01	14976116	14978560	+	2067	-	- && - && PF00069:Protein kinase domain	Pkinase
Rsa10017433	522.153289956466	4598.11511809337	1847.12965536368	28.0704633487314	59.6720693692563	134.749386448707	2322.46602113784	74.163973055565	4.96941570528271	3.71791426098788e-11	1.78719548380567e-09	-	R06	23265362	23265888	-	222	-	- && - && -	-
Rsa10024960	176.770645037345	55.3348729786752	364.36530187996	0	0.918031836450097	0	198.823606631993	0.306010612150032	9.13905177845398	3.81804896576351e-11	1.83242147193633e-09	-	R02	12943429	12944695	+	990	-	- && - && -	-
Rsa10000851	281.019999802959	225.596020605368	387.644196166735	13.0327151261967	44.0655281496047	33.1690797412202	298.086738858354	30.0891076723405	3.30552686031385	3.84634675093902e-11	1.84308172476958e-09	-	Scaffold1635	441	6238	-	3063	-	- && Q9ASQ6.3 RecName: Full=Probable LRR receptor-like serine/threonine-protein kinase At1g29720; Flags: Precursor && PF11721:Di-glucose binding within endoplasmic reticulum|PF07714:Protein tyrosine kinase	Pkinase_Tyr
Rsa10008568	192.181419220088	72.3609877413445	74.8973120531028	0	0.918031836450097	2.07306748382626	113.146573004845	0.997033106758787	6.84385290644271	3.93420130453879e-11	1.88220145824096e-09	-	R09	2612466	2613691	-	990	-	- && - && PF03106:WRKY DNA -binding domain	WRKY
Rsa10030203	79.7734192989046	97.9001598853484	123.479352303764	6.01509928901388	11.9344138738513	4.14613496765253	100.384310496006	7.36521604350589	3.75320654385169	3.96454069567663e-11	1.89372477015570e-09	-	R04	46190237	46192329	-	888	-	- && - && PF08241:Methyltransferase domain	Methyltransf_11
Rsa10023446	38.073677392659	109.605613784684	117.406597272431	0	0	0	88.3619628165913	0	8.92949173065814	4.44593372518197e-11	2.12032530603797e-09	-	R07	13947133	13948071	+	594	-	- && Q8RXD5.1 RecName: Full=Kunitz trypsin inhibitor 1; Short=AtKTI1; AltName: Full=Trypsin protease inhibitor; Flags: Precursor && PF00197:Trypsin and protease inhibitor	-
novel.2368	280.113483674563	210.698170188032	145.746120751984	17.0427813188727	20.1967004019021	36.2786809669596	212.185924871526	24.5060542292448	3.11806529440827	4.76131840412863e-11	2.2671661407332e-09	-	R07	13636841	13640579	+	3147	-	- && - && PF13855:Leucine rich repeat	-
Rsa10026751	1056.99780571049	1350.38372711421	881.561605381792	177.445429025909	202.885035855471	301.631318896721	1096.31437940216	227.320594592701	2.27026421409973	5.22331840346126e-11	2.48324920769892e-09	-	R08	18313972	18314464	-	318	-	- && Q2V3E2.1 RecName: Full=Protein yippee-like At4g27740 && PF03226:Yippee zinc-binding/DNA-binding /Mis18, centromere assembly	-
Rsa10005464	1184.81657981441	860.882927687466	787.433902396135	180.452978670416	89.0490881356594	194.868343479669	944.377803299338	154.790136761915	2.61038550991525	5.38305191246765e-11	2.55517780747916e-09	-	R04	46849776	46850753	+	978	-	- && - && PF03081:Exo70 exocyst complex subunit	Exo70
Rsa10034161	45.3258064198321	8.51305738133464	11.1333842241099	266.669401812949	469.114268426	381.444417024033	21.6574160084256	372.409362420994	-4.0933195424074	5.40143296912325e-11	2.55989039181422e-09	-	R07	17861842	17863903	-	978	-	- && - && PF00314:Thaumatin family	Thaumatin
Rsa10018388	3191.84328808458	2592.2259726164	2710.47299565148	11340.4671928875	8211.79477704612	8845.77895348667	2831.51408545082	9466.0136411401	-1.74111514154062	5.52851839749367e-11	2.61602579921404e-09	-	R04	8698972	8702132	-	1167	-	- && - && -	-
Rsa10002508	0.906516128396643	0	2.02425167711089	56.1409266974629	221.245672584473	95.3611042560082	0.976922601835843	124.249234512648	-6.9767620471401	5.60336505989415e-11	2.64730588882737e-09	-	Scaffold301	89272	93947	-	1014	-	- && - && PF08100:Dimerisation domain|PF00891:O-methyltransferase	-
Rsa10016406	8.15864515556978	13.8337182446688	20.2425167711089	139.349800195488	134.950679958164	104.689907933226	14.0782933904492	126.330129362293	-3.17362340974199	5.84654126082007e-11	2.75789183088279e-09	-	R08	10636255	10638737	-	2157	-	- && - && PF06075:Plant protein of unknown function (DUF936)	-
Rsa10023427	6.3456128987765	0	1.01212583855544	59.1484763419698	160.655571378767	194.868343479669	2.45257957911065	138.224130400135	-5.76138458536458	5.85709814927545e-11	2.75857481108332e-09	-	R07	14054792	14057688	-	1785	-	- && - && PF05199:GMC oxidoreductase|PF00732:GMC oxidoreductase	-
Rsa10022520	2230.02967585574	957.718955400147	688.245570217702	21.0528475115486	122.098234247863	60.1189570309617	1291.99806715786	67.756679596791	4.25157236643362	6.04415585034448e-11	2.84225490328932e-09	-	R03	26395020	26395846	-	642	-	- && Q9SLM6.1 RecName: Full=Glutathione S-transferase F3; Short=AtGSTF3; AltName: Full=GST class-phi member 3; AltName: Full=Glutathione S-transferase 16 && PF02798:Glutathione S-transferase, N-terminal domain|PF00043:Glutathione S-transferase, C-terminal domain	GST_N
Rsa10003166	1108.66922502909	5604.7841534362	4287.36505212086	378.951255207874	259.803009715377	264.316104187849	3666.93947686205	301.023456370367	3.60661868514135	6.2979169076045e-11	2.95699404077356e-09	-	R05	13866180	13870159	-	1731	-	- && - && PF00732:GMC oxidoreductase|PF05199:GMC oxidoreductase	-
Rsa10002909	13.5977419259496	571.438976722088	321.856016660631	1.00251654816898	0.918031836450097	3.1096012257394	302.297578436223	1.67671653678616	7.50953499573652	6.48378666856034e-11	3.03955101347804e-09	-	R09	22574390	22575997	-	1491	-	- && - && PF00067:Cytochrome P450	p450
Rsa10026829	217.563870815194	273.481968375375	246.958704607528	23.0578806078865	44.0655281496047	50.7901533537435	246.001514599366	39.3045207037449	2.64552142969108	6.51228091018711e-11	3.04819034133086e-09	-	R08	18739325	18740664	-	1077	-	- && - && PF03171:2OG-Fe(II) oxygenase superfamily|PF14226:non-haem dioxygenase in morphine synthesis N-terminal	2OG-FeII_Oxy
Rsa10039646	386.17587069697	559.733522822753	536.426694434385	118.29695268394	136.786743631064	106.762975417053	494.112029318036	120.615557244019	2.0331536138877	6.97300998716078e-11	3.25880608720952e-09	-	R06	13706979	13710828	-	1788	-	- && - && PF02225:PA domain	-
novel.2797	257.450580464647	174.51767631736	215.58280361231	43.1082115712661	33.9671779486536	47.6805521280041	215.850353464772	41.5853138826413	2.37892652999097	6.99416802569628e-11	3.26365769630487e-09	-	R08	18119934	18122228	-	1526	-	- && Q9CXF4.1 RecName: Full=TBC1 domain family member 15; AltName: Full=GTPase-activating protein RAB7; Short=GAP for RAB7; Short=Rab7-GAP && -	-
Rsa10012127	67.0821935013516	341.586427426053	35.4244043494405	0	0	0	148.031008425615	0	9.67439782534822	7.07480548771702e-11	3.29620629830804e-09	-	R08	1151862	1152906	-	480	-	- && - && -	-
Rsa10007883	61.6430967309717	119.182803338685	106.273213048322	0	0	3.1096012257394	95.6997043726594	1.03653374191313	6.58895282590047	7.24450130236807e-11	3.37008413887734e-09	-	R01	20063371	20065040	-	723	-	- && - && -	-
Rsa10039054	39.8867096494523	24.4750399713371	25.3031459638861	305.767547191539	151.475253014266	218.708619543671	29.8882985282252	225.317139916492	-2.90930088921732	7.45680724651489e-11	3.46352685051314e-09	-	R01	3164356	3165745	+	1128	-	- && - && PF02458:Transferase family	-
Rsa10011690	112.407999921184	145.786107655356	155.867379137538	516.296022307025	526.950274122356	462.294048893257	138.020495571359	501.846781774212	-1.86376225904928	7.60857341380352e-11	3.52860700250575e-09	-	R03	10489291	10491528	-	1668	-	- && - && -	-
Rsa10009768	54.3909677037986	69.168591223344	87.0428221157682	4.01006619267592	4.59015918225048	3.1096012257394	70.2007936809702	3.90327553355527	4.16132694623879	7.70273758125844e-11	3.56648839491639e-09	-	R07	14952364	14953242	-	246	-	- && - && -	-
Rsa10010051	703.456515635795	1855.84650913095	915.973883892677	85.2139065943633	154.229348523616	169.991533673754	1158.42563621981	136.478262930578	3.08517304923507	7.7219649102533e-11	3.56648839491639e-09	-	R04	32764422	32767700	-	2631	-	- && - && PF13855:Leucine rich repeat|PF08263:Leucine rich repeat N-terminal domain	LRRNT_2
Rsa10003706	600.113676998577	300.085272692046	226.716187836419	3805.55281684945	2824.78396075695	2039.89840408504	375.638379175681	2890.07839389715	-2.9430679340688	7.72558574516296e-11	3.56648839491639e-09	-	R01	13301310	13303177	+	1077	-	- && - && PF00702:haloacid dehalogenase-like hydrolase	Hydrolase
Rsa10041982	1043.40006378454	489.500799426742	460.517256542727	4855.18764278237	3473.83246912717	7954.35993544138	664.472706584668	5427.79334911697	-3.0297174012678	7.86009202340004e-11	3.62305976920315e-09	-	R05	6484690	6485279	-	240	-	- && - && -	-
Rsa10019509	2840.11503026668	7004.11796049308	6020.12448772778	850.134032847295	927.212154814598	961.903312495387	5288.11915949585	913.083166719093	2.53388278889722	8.02367374646155e-11	3.69284096866021e-09	-	R02	16104995	16106336	+	618	-	- && - && PF03358:NADPH-dependent FMN reductase	FMN_red
Rsa10042757	2.71954838518993	6.38479303600098	15.1818875783317	107.269270654081	253.376786860227	124.384049029576	8.09540966650752	161.676702181295	-4.33016746414826	8.20127028138898e-11	3.7688508224823e-09	-	R05	2213529	2216027	+	1263	-	- && - && PF14543:Xylanase inhibitor N-terminal|PF14541:Xylanase inhibitor C-terminal	-
Rsa10010708	112.407999921184	64.9120625326767	101.212583855544	9.02264893352082	9.18031836450097	5.18266870956566	92.8442154364682	7.79521200252915	3.56949253673834	8.28799568503561e-11	3.80293426250937e-09	-	R06	10996012	10999089	-	1392	-	- && Q9SY03.2 RecName: Full=F-box protein At4g02760 && -	-
Rsa10032884	213.937806301608	226.660152778035	142.709743236318	962.415886242221	734.425469160078	754.59656411276	194.435900771987	817.145973171686	-2.07118208335088	8.44936249997039e-11	3.87111186004695e-09	-	R01	14217781	14223266	-	3072	-	- && - && PF00225:Kinesin motor domain	Kinesin
Rsa10036073	25.382451595106	7.44892520866781	20.2425167711089	173.435362833234	179.016208107769	143.041656384012	17.6912978582942	165.164409108338	-3.21284352875293	8.50257810241754e-11	3.88960838751681e-09	-	R03	3000363	3002380	+	759	-	- && - && PF00364:Biotin-requiring enzyme	Biotin_lipoyl
Rsa10035666	6.3456128987765	1.06413217266683	5.06062919277722	45.1132446676041	280.91774195373	173.101134899493	4.15679142140685	166.377373840276	-5.30532969480791	8.86075934289713e-11	4.04734895837551e-09	-	R03	5099420	5099599	+	180	-	- && - && -	-
Rsa10020270	122.379677333547	85.1305738133464	65.7881795061038	9.02264893352082	3.67212734580039	3.1096012257394	91.0994768843324	5.2681258350202	4.11620742601051	8.91202069224949e-11	4.06463305186873e-09	-	R04	35703952	35704545	+	447	-	- && Q42410.1 RecName: Full=Zinc finger protein ZAT12; AltName: Full=Protein RESPONSIVE TO HIGH LIGHT 41 && PF13912:C2H2-type zinc finger	-
Rsa10014715	57.1105160889885	37.2446260433391	34.4122785108851	222.558673693514	231.344022785424	206.270214640713	42.9224735477376	220.057637039884	-2.35373268849765	9.13448955705869e-11	4.15983280821e-09	-	R01	51474298	51476332	+	1572	-	- && - && PF10250:GDP-fucose protein O-fucosyltransferase	-
Rsa10024589	7.25212902717314	0	6.07275503133266	87.2189396907013	182.688335453569	97.4341717398344	4.44162801950193	122.447148961368	-4.76026936631101	9.21264754057744e-11	4.18912639818089e-09	-	R09	31035552	31037827	-	1338	-	- && - && PF03080:Domain of unknown function (DUF239)|PF14365:Domain of unknown function (DUF4409)	-
Rsa10027096	695.297870480225	717.225084377444	595.129993070601	101.254171365067	142.294934649765	191.758742253929	669.217649309423	145.102616089587	2.20588627842035	9.25998151632932e-11	4.20433703509021e-09	-	R01	36641117	36642815	-	1422	-	- && - && PF13855:Leucine rich repeat	-
Rsa10029720	135.0709031311	201.120980634031	272.261850571414	25.0629137042245	33.9671779486536	29.0229447735677	202.817911445515	29.3510121421486	2.78647456130715	9.30260883592932e-11	4.21705477599438e-09	-	R07	11130481	11132810	+	1275	-	- && - && PF16363:GDP-mannose 4,6 dehydratase	-
Rsa10038552	106.968903150804	63.8479303600098	94.1277029856563	9.02264893352082	7.34425469160078	8.29226993530506	88.3148454988233	8.21972452014222	3.4290200582756	9.31584217785049e-11	4.21705477599438e-09	-	R01	6180096	6183242	-	3045	-	- && - && PF07714:Protein tyrosine kinase|PF08263:Leucine rich repeat N-terminal domain|PF13855:Leucine rich repeat	Pkinase_Tyr
Rsa10021868	53.4844515754019	358.612542188722	86.0306962772127	1.00251654816898	1.83606367290019	0	166.042563347112	0.946193407023058	7.41567848275121	9.40816170766862e-11	4.25248909186621e-09	-	R02	5589421	5590630	-	846	-	- && - && PF00722:Glycosyl hydrolases family 16|PF06955:Xyloglucan endo-transglycosylase (XET) C-terminus	-
Rsa10006360	78.8669031705079	568.246580204088	505.050793439166	13.0327151261967	18.3606367290019	21.7672085801758	384.054758937921	17.7201868117915	4.43774799526656	9.46963867246556e-11	4.27015757751997e-09	-	R04	43231805	43233140	-	834	-	- && - && PF00249:Myb-like DNA-binding domain	Myb_DNA-binding
Rsa10026620	478.640515793427	300.085272692046	453.432375672839	1454.65151139319	1813.11287698894	1554.8006128697	410.719388052771	1607.52166708394	-1.96812201239297	9.47545202778172e-11	4.27015757751997e-09	-	R02	2283042	2288125	+	2277	-	- && - && PF08263:Leucine rich repeat N-terminal domain|PF00069:Protein kinase domain|PF13855:Leucine rich repeat	Pkinase
Rsa10000695	628.215676978873	709.776159168776	765.167133947915	35.0880791859143	133.114616285264	70.484294450093	701.052990031855	79.5623299737571	3.13721187066236	9.52243768856863e-11	4.28495546746824e-09	-	Scaffold2089	277	3673	+	2439	-	- && - && PF05911:Filament-like plant protein, long coiled-coil	-
Rsa10040633	562.039999605919	770.431693010785	253.031459638861	18.0452978670416	26.6229232570528	66.3381594824405	528.501050751855	37.002126868845	3.83863968081167	9.5451390219866e-11	4.28871455725776e-09	-	R08	22286512	22289457	-	2625	-	- && - && PF02358:Trehalose-phosphatase|PF00982:Glycosyltransferase family 20	-
Rsa10018993	51.6714193186086	26.6033043166708	20.2425167711089	296.744898258018	330.491461122035	194.868343479669	32.8390801354628	274.034900953241	-3.05525056756724	9.5591148003863e-11	4.28871455725776e-09	-	R02	3977869	3980018	+	1617	-	- && - && PF01593:Flavin containing amine oxidoreductase	Amino_oxidase
Rsa10023200	244.759354667094	203.249244979365	223.679810320753	641.610590828147	818.884398113486	761.852300306152	223.896136655737	740.782429749262	-1.72572810781392	9.59039610558329e-11	4.29638395948941e-09	-	R01	10480274	10482493	-	2220	-	- && - && -	-
Rsa10008666	7.25212902717314	5.32066086333415	2.02425167711089	56.1409266974629	124.852329757213	103.653374191313	4.86568052253939	94.8822102153298	-4.27433685664665	9.87691397655414e-11	4.41820476906891e-09	-	R09	2109767	2114231	-	1128	-	- && - && PF00657:GDSL-like Lipase/Acylhydrolase	Lipase_GDSL
Rsa10008624	109.688451535994	170.261147626693	130.564233173652	13.0327151261967	21.1147322383522	21.7672085801758	136.837944112113	18.6382186482416	2.87423131995581	1.00003855486381e-10	4.4668388783917e-09	-	R09	2332438	2335332	-	2634	-	- && - && PF00069:Protein kinase domain|PF01453:D-mannose binding lectin	Pkinase
Rsa10032692	9.06516128396643	0	4.04850335422177	160.402647707037	212.983386056422	74.6304294177455	4.37122154606273	149.338821060402	-5.06265733181954	1.01806189585447e-10	4.54064601679778e-09	-	R03	5790282	5791712	-	702	-	- && - && PF00249:Myb-like DNA-binding domain	Myb_DNA-binding
novel.195	4.53258064198321	7.44892520866781	5.06062919277722	136.342250550981	49.5737191683052	125.420582771489	5.68071168114275	103.778850830259	-4.19849925009466	1.02547058744141e-10	4.56696342206996e-09	-	R01	38827641	38828110	+	470	-	- && - && -	-
Rsa10035862	308.215483654859	474.602949009406	374.486560265514	60.1509928901388	60.5901012057064	98.4707054817476	385.768330976593	73.0705998591976	2.40157693734406	1.06140785397421e-10	4.72006981641044e-09	-	R03	4071879	4073763	-	1023	-	- && - && PF03151:Triose-phosphate Transporter family	-
Rsa10018308	25.382451595106	0	6.07275503133266	304.76503064337	496.655223519502	467.476717602823	10.4850688754796	422.965657255232	-5.3170303737945	1.06334472458211e-10	4.72174950722063e-09	-	R04	9141131	9144526	-	1470	-	- && - && PF13450:NAD(P)-binding Rossmann-like domain|PF08491:Squalene epoxidase	-
Rsa10028482	42.6062580346422	29.7957008346713	50.6062919277722	175.440395929572	310.294760720133	299.558251412895	41.0027502656952	261.7644693542	-2.67306322876691	1.11197793893306e-10	4.92876857085649e-09	-	R05	15709887	15712174	-	1839	-	- && - && PF00854:POT family	-
Rsa10006900	147.762128928653	335.201634390052	129.552107335097	23.0578806078865	19.278668565452	12.4384049029576	204.1719568846	18.2583180254321	3.48062823959543	1.11322074444123e-10	4.92876857085649e-09	-	R02	8535549	8538155	+	1059	-	- && - && PF00722:Glycosyl hydrolases family 16|PF06955:Xyloglucan endo-transglycosylase (XET) C-terminus	-
Rsa10034515	339.037032020344	1147.13448213484	537.438820272941	35.0880791859143	69.7704195702074	77.7400306434849	674.536778142709	60.8661764665355	3.46975630796905	1.12942368535531e-10	4.99320684486135e-09	-	R01	49753892	49754302	+	411	-	- && - && -	-
Rsa10023799	93.3711612248542	204.313377152031	139.673365720651	5.0125827408449	6.42622285515068	17.6210736125233	145.785968032512	9.68662640283961	3.91976853168107	1.17577477611072e-10	5.19054858888296e-09	-	R09	27625435	27626969	-	933	-	- && - && PF14363:Domain associated at C-terminal with AAA|PF00004:ATPase family associated with various cellular activities (AAA)	AAA
Rsa10011649	163.172903111396	96.8360277126816	148.78249826765	662.663438339696	683.015686318872	501.682331085956	136.263809697242	615.787151914841	-2.17469307887276	1.17954531235671e-10	5.19961429976864e-09	-	R03	10794219	10796238	-	1107	-	- && - && PF13921:Myb-like DNA-binding domain	-
Rsa10013370	132.35135474591	83.0023094680128	32.3880268337742	924.3202574118	1179.67090983837	571.130091794136	82.5805636825656	891.707086348103	-3.43104062489793	1.18304771183692e-10	5.2074733873938e-09	-	R09	24722711	24723917	-	711	-	- && - && PF13599:Pentapeptide repeats (9 copies)	-
Rsa10021040	550.255289936762	648.0564931541	419.020097161954	73.1837080163355	71.6064832431076	135.78592019062	539.110626750939	93.5253704833545	2.52864822201628	1.22442006041604e-10	5.38176155437435e-09	-	R07	19705127	19707918	-	2541	-	- && - && PF00931:NB-ARC domain	NB-ARC
Rsa10039326	390.708451338953	358.612542188722	465.577885735504	2090.24700293232	1771.80144434869	1211.70794429645	404.966293087726	1691.25213052582	-2.0622364113714	1.25641411074888e-10	5.51438332317668e-09	-	R01	1698584	1700997	-	1260	-	- && - && PF14365:Domain of unknown function (DUF4409)|PF03080:Domain of unknown function (DUF239)	-
Rsa10025495	79.7734192989046	91.5153668493474	98.176206339878	7.01761583718286	11.9344138738513	11.4018711610445	89.82166416271	10.1179669573595	3.14712408586298	1.31587764722978e-10	5.76111647456552e-09	-	R04	5686319	5689745	-	2406	-	- && - && PF02705:K+ potassium transporter	K_trans
Rsa10037766	43.5127741630389	74.4892520866781	77.9336895687692	0	0	0	65.3119052728287	0	8.4934384737966	1.3164352794873e-10	5.76111647456552e-09	-	R06	25809171	25810617	-	1326	-	- && Q96514.1 RecName: Full=Cytochrome P450 71B7 && PF00067:Cytochrome P450	p450
Rsa10042295	198.527032118865	88.3229703313469	59.7154244747712	777.952841379128	1929.7029202181	1095.61616520218	115.521808974994	1267.75730893314	-3.45440376695825	1.33010921768885e-10	5.81255808780506e-09	-	R05	4837724	4840491	-	2247	-	- && Q9LHF1.1 RecName: Full=Leucine-rich repeat extensin-like protein 4; Short=AtLRX4; Short=LRR/EXTENSIN4; AltName: Full=Cell wall hydroxyproline-rich glycoprotein; Flags: Precursor && -	-
Rsa10003528	39.8867096494523	4.25652869066732	3.03637751566633	360.905957340833	602.228884711264	672.710398501623	15.7265386185953	545.28174685124	-5.10321490689608	1.3335843512195e-10	5.81934704500452e-09	-	R09	23349330	23352175	+	2331	-	- && - && PF00082:Subtilase family|PF05922:Peptidase inhibitor I9|PF02225:PA domain	Peptidase_S8
Rsa10009021	22.6629032099161	7.44892520866781	28.3395234795524	166.417746996051	190.95062198162	187.612607286277	19.4837839660454	181.660325421316	-3.21504964626162	1.36752874161427e-10	5.9588835123808e-09	-	R06	6458202	6460055	-	648	-	- && - && PF00582:Universal stress protein family	Usp
Rsa10020682	84.3059999408878	108.541481612017	35.4244043494405	0	0	0	76.090628634115	0	8.71478704004897	1.38775059408703e-10	6.03831019990396e-09	-	R01	35617857	35619338	+	990	-	- && - && PF00685:Sulfotransferase domain	Sulfotransfer_1
Rsa10023208	102.436322508821	131.952389410687	77.9336895687692	0	0	2.07306748382626	104.107467162759	0.691022494608755	7.30253896300036	1.40856318583574e-10	6.12007568433998e-09	-	R02	19969654	19969866	-	213	-	- && - && -	-
Rsa10029877	1220.17070882188	352.227749152721	264.164843862971	10320.9078633996	11686.5452780097	4995.05610227938	612.187767279191	9000.83641456292	-3.87764408005726	1.43084701505618e-10	6.20799011518073e-09	-	R05	22056217	22057351	+	795	-	- && - && PF00504:Chlorophyll A-B binding protein	-
Rsa10024429	0	0	0	46.1157612157731	79.8687697711584	64.2650919986142	0	63.4165409951819	-8.44160134448441	1.51184842687217e-10	6.55004545914119e-09	-	R09	32271620	32273200	+	1191	-	- && - && -	-
Rsa10034184	8.15864515556978	6.38479303600098	5.06062919277722	48.120794312111	222.163704420923	152.37046006123	6.534689128116	140.884986264755	-4.42590259240082	1.56265284715848e-10	6.76048268904964e-09	-	R07	18007888	18010371	+	1167	-	- && - && PF00892:EamA-like transporter family	DUF6
Rsa10023942	466.855806124271	744.892520866781	577.923853815158	37.0931122822523	25.7048914206027	102.6168404494	596.55739360207	55.138281384085	3.438394238975	1.61753245509276e-10	6.98792480314252e-09	-	R09	26589900	26592255	+	1002	-	- && - && PF13639:Ring finger domain	-
Rsa10011537	473.201419023048	189.415526734696	232.788942867752	2022.07587765683	1834.22760922729	1643.94251467423	298.468629541832	1833.41533385278	-2.61782512525067	1.62101806171355e-10	6.99300726224117e-09	-	R05	23243871	23246077	+	1176	-	- && - && PF00657:GDSL-like Lipase/Acylhydrolase	Lipase_GDSL
Rsa10040295	1391.50225708885	536.322615024083	630.554397420041	15.0377482225347	92.7212154814598	44.5709509022647	852.793089844324	50.7766382020864	4.06780418855448	1.72552588386879e-10	7.43326114752239e-09	-	R06	18509746	18511049	+	1119	-	- && - && PF00891:O-methyltransferase|PF08100:Dimerisation domain	-
Rsa10035181	10712.3010892631	13203.75199845	3673.00466811771	107915.89382765	76390.347142849	61329.6284415162	9196.35258527696	81878.6231373384	-3.15435564995235	1.73093829743682e-10	7.44598514198532e-09	-	R04	29107847	29108868	-	546	-	- && - && PF12338:Ribulose-1,5-bisphosphate carboxylase small subunit|PF00101:Ribulose bisphosphate carboxylase, small chain	-
Rsa10029992	423.343031961232	312.854858764048	131.576359012208	3401.53864793735	3003.80016886472	1536.14300551526	289.258083245829	2647.16060743911	-3.1936340354651	1.75973992716592e-10	7.55914382330392e-09	-	R05	20508862	20509628	+	501	-	- && - && PF01597:Glycine cleavage H-protein	-
Rsa10020687	61.6430967309717	45.7576834246737	61.7396761518821	206.51840892281	322.229174593984	307.8505213482	56.3801521025092	278.866034954998	-2.30485087315787	1.76881619911581e-10	7.5873696563772e-09	-	R01	35689103	35691930	+	1698	-	- && - && PF13178:Protein of unknown function (DUF4005)	-
Rsa10016762	564.759547991108	1135.42902823551	1444.30357161862	127.31960161746	183.606367290019	176.210736125233	1048.16404928175	162.378901677571	2.69004800666127	1.7945147681203e-10	7.68671644098377e-09	-	R08	12037407	12038864	+	1068	-	- && - && PF08100:Dimerisation domain|PF00891:O-methyltransferase	-
Rsa10030434	8.15864515556978	15.9619825900025	4.04850335422177	258.649269427597	189.11455830872	74.6304294177455	9.38971036659801	174.131419051354	-4.22020663931031	1.8824327730516e-10	8.05192007049361e-09	-	R04	43574498	43584137	+	1362	-	- && - && PF13641:Glycosyltransferase like family 2	-
Rsa10014662	209.405225659624	333.073370044718	360.316798525738	45.1132446676041	58.7540375328062	65.3016257405273	300.931798076693	56.3896359803125	2.41544320910117	1.88872379050359e-10	8.06743459402124e-09	-	R01	51197089	51198332	-	423	-	- && - && PF04178:Got1/Sft2-like family	-
Rsa10024433	36.2606451358657	293.700479656045	145.746120751984	4.01006619267592	5.50819101870058	2.07306748382626	158.569081847965	3.86377489840092	5.34781192504186	1.89893007343738e-10	8.09960540056023e-09	-	R09	32216771	32218248	+	1152	-	- && - && PF13966:zinc-binding in reverse transcriptase	-
Rsa10002650	8541.19496175317	3097.68875463314	3253.98457095575	34749.2285926332	33345.6703953769	41352.5136336244	4964.28942911402	36482.4708738782	-2.87748100621059	1.92642371205e-10	8.20531866325208e-09	-	R09	25317662	25318642	-	798	-	- && - && PF00504:Chlorophyll A-B binding protein	-
Rsa10005633	6.3456128987765	12.769586072002	6.07275503133266	85.2139065943633	79.8687697711584	94.324570514095	8.39598466737038	86.4690822932056	-3.37593633559472	1.96598900325392e-10	8.36208019305362e-09	-	R09	26298176	26298373	+	198	-	- && - && -	-
Rsa10006140	73.4278064001281	202.185112806698	134.612736527874	5.0125827408449	13.7704775467515	4.14613496765253	136.7418852449	7.64306508508296	4.14585366328372	1.97800745132933e-10	8.40139939075139e-09	-	R02	17972119	17974158	-	654	-	- && - && PF00071:Ras family	Ras
Rsa10039682	21.7563870815194	7.44892520866781	14.1697617397762	105.264237557743	190.95062198162	144.078190125925	14.4583580099878	146.764349888429	-3.33269210707534	2.05718222983736e-10	8.72544911041943e-09	-	R06	14127790	14133615	-	1818	-	- && - && PF03000:NPH3 family	-
Rsa10013821	701.643483379002	768.303428665452	850.185704386573	241.606488108724	252.458755023777	273.644907865067	773.377538810342	255.903383665856	1.59558006763765	2.07488351491721e-10	8.78821991129408e-09	-	R01	21494746	21495966	-	1221	-	- && - && PF05978:Ion channel regulatory protein UNC-93	-
novel.1867	80.6799354273012	80.8740451226791	50.6062919277722	3.00754964450694	0	2.07306748382626	70.7200908259175	1.69353904277773	5.41848428470581	2.09693326523492e-10	8.85922417402198e-09	-	R05	8349516	8350804	-	1289	-	- && Q9M1V2.1 RecName: Full=Cytosolic sulfotransferase 5; Short=AtSOT5; AltName: Full=Flavonoid 7-sulfotransferase 3a; Short=AtST3a && PF00685:Sulfotransferase domain	Sulfotransfer_1
Rsa10033954	48.9518709334187	73.4251199140113	67.8124311832147	2.00503309633796	3.67212734580039	3.1096012257394	63.3964740102149	2.92892055595925	4.42821833488454	2.09749826072307e-10	8.85922417402198e-09	-	R07	16623292	16625916	+	2067	-	- && - && PF13947:Wall-associated receptor kinase galacturonan-binding|PF07714:Protein tyrosine kinase|PF14380:Wall-associated receptor kinase C-terminal	Pkinase_Tyr
Rsa10005825	891.1053542139	3872.3769763346	3214.51166325209	294.73986516168	267.147264406978	261.206502962109	2659.33133126686	274.364544176923	3.27681125667775	2.11249825685541e-10	8.91015281484809e-09	-	R09	25866547	25866885	-	339	-	- && - && PF01253:Translation initiation factor SUI1	SUI1
Rsa10033466	567.479096376298	506.526914189411	462.541508219838	26.0654302523935	55.9999420234559	99.5072392236607	512.182506261849	60.52420383317	3.08240315687821	2.22268681621694e-10	9.36187031186561e-09	-	R09	8459096	8462761	-	3198	-	- && - && PF00931:NB-ARC domain|PF01582:TIR domain|PF07725:Leucine Rich Repeat	TIR
novel.1063	9520.23238042154	17141.0410373173	18323.5261812078	3642.1426194979	3215.86552308469	3467.20536669943	14994.9331996489	3441.73783642734	2.12325669597863	2.29753499679233e-10	9.66368747817487e-09	-	R03	9140426	9143707	-	1785	-	- && Q56WD9.2 RecName: Full=3-ketoacyl-CoA thiolase 2, peroxisomal; AltName: Full=Acetyl-CoA acyltransferase 2; AltName: Full=Beta-ketothiolase 2; AltName: Full=Peroxisomal 3-oxoacyl-CoA thiolase 2; AltName: Full=Peroxisome defective protein 1; Flags: Precursor && PF00108:Thiolase, N-terminal domain|PF02803:Thiolase, C-terminal domain	Thiolase_N
Rsa10021071	504.92948351693	583.144430621423	587.032986362157	191.480660700275	162.491635051667	178.283803609059	558.368966833503	177.418699787	1.65422232387684	2.32290917836453e-10	9.75686290673946e-09	-	R07	19570333	19574252	+	2418	-	- && - && PF00534:Glycosyl transferases group 1|PF00862:Sucrose synthase	Glycos_transf_1
Rsa10036086	0.906516128396643	0	0	48.120794312111	168.917857906818	177.247269867146	0.302172042798881	131.428640695358	-8.53067073763623	2.3886053527181e-10	1.00189092107639e-08	-	R03	2942169	2943557	+	954	-	- && - && PF00249:Myb-like DNA-binding domain	Myb_DNA-binding
Rsa10001121	56.2039999605919	130.88825723802	91.0913254699899	0	0	3.1096012257394	92.727860889534	1.03653374191313	6.54166493568012	2.42512990872203e-10	1.01580406854409e-08	-	Scaffold1029	8379	9541	-	936	-	- && - && PF03106:WRKY DNA -binding domain	WRKY
Rsa10005749	439.660322272372	333.073370044718	176.109895908647	6.01509928901388	35.8032416215538	19.6941410963495	316.281196075246	20.5041606689724	3.94242870276874	2.43904954431322e-10	1.02022343093897e-08	-	R02	39602936	39603703	+	309	-	- && - && PF05678:VQ motif	-
Rsa10032696	2070.48283725793	1671.75164325959	273.27397640997	63.1585425346457	67.0163240608571	105.726441675139	1338.50281897583	78.6337694235474	4.0898608337383	2.44300630604645e-10	1.02046900651463e-08	-	R03	5754845	5759322	-	2169	-	- && - && PF01301:Glycosyl hydrolases family 35	-
Rsa10041781	378.923741669797	280.930893584043	179.146273424314	7.01761583718286	33.0491461122035	26.9498772897414	279.666969559384	22.3388797463759	3.64356156069268	2.45732369196177e-10	1.02503568439904e-08	-	R05	7608035	7609767	-	594	-	- && - && PF00071:Ras family	Ras
Rsa10026583	9.06516128396643	4.25652869066732	6.07275503133266	100.251654816898	73.4425469160078	66.3381594824405	6.4648150019888	80.0107870717821	-3.61487915872475	2.68516756046105e-10	1.11853664925726e-08	-	R02	2116532	2120045	-	1233	-	- && - && PF00494:Squalene/phytoene synthase	-
Rsa10012741	113.31451604958	48.9500799426742	59.7154244747712	370.931122822523	917.113804613647	584.605030439007	73.9933401556752	624.216652625059	-3.07406360778163	2.69038563230867e-10	1.11917085836313e-08	-	R02	29970168	29972350	-	1014	-	- && - && PF04674:Phosphate-induced protein 1 conserved region	-
Rsa10023970	11.7847096691564	2.12826434533366	13.1576359012208	102.256687913236	140.458870976865	118.164846578097	9.02353663857026	120.293468489399	-3.72450927704523	2.6977429557069e-10	1.12069201194277e-08	-	R05	11704457	11705731	-	1242	-	- && - && PF12937:F-box-like	-
novel.2996	325.439290094395	188.351394562029	75.9094378916583	9.02264893352082	16.5245730561017	13.4749386448707	196.566707516027	13.0073868781644	3.91575205161362	2.86109810752263e-10	1.18692459024953e-08	-	R09	2964330	2967807	-	1958	-	- && Q9FKU9.1 RecName: Full=Berberine bridge enzyme-like 25; Short=AtBBE-like 25; Flags: Precursor && PF08031:Berberine and berberine like|PF01565:FAD binding domain	FAD_binding_4
Rsa10014566	587.422451201025	456.51270207407	654.845417545372	104.261721009574	166.163762397468	128.530183997228	566.260190273489	132.98522246809	2.08937135154717	2.89681981991686e-10	1.20009974591467e-08	-	R01	50672346	50673756	-	1161	-	- && Q8RXX9.2 RecName: Full=E3 ubiquitin-protein ligase ATL6; AltName: Full=RING-H2 finger protein ATL6; AltName: Full=RING-type E3 ubiquitin transferase ATL6; Flags: Precursor && PF13639:Ring finger domain	-
Rsa10030702	2730.42657873069	3238.15420142517	2401.77461489207	769.932708993777	625.179680622516	942.209171399037	2790.11846501597	779.10718700511	1.84063944128136	2.95048325294644e-10	1.22066167803593e-08	-	R02	38553198	38556518	-	1374	-	- && - && PF07714:Protein tyrosine kinase	Pkinase_Tyr
Rsa10028140	3471.95677175914	1297.17711848087	1881.54193387457	12272.8075826847	12501.7575487774	17933.0702688391	2216.89194137153	14235.8784667671	-2.68278191367271	2.98945672828191e-10	1.23509832959467e-08	-	R01	43963708	43965874	-	1383	-	- && - && PF16363:GDP-mannose 4,6 dehydratase	-
Rsa10033078	337.223999763551	213.890566706033	123.479352303764	2.00503309633796	9.18031836450097	20.7306748382626	224.864639591116	10.6386754330339	4.40701427991489	3.08038754675335e-10	1.27093264939889e-08	-	R01	15557485	15558720	-	942	-	- && - && PF01582:TIR domain	TIR
Rsa10038214	40.7932257778489	62.783798187343	74.8973120531028	360.905957340833	371.802893762289	240.475828123847	59.4914453394316	324.394893075656	-2.44984235201938	3.12570328766697e-10	1.28787480766948e-08	-	R06	19724911	19727084	-	783	-	- && - && PF00010:Helix-loop-helix DNA-binding domain	HLH
Rsa10039098	84.3059999408878	54.2707408060084	59.7154244747712	302.759997547032	268.983328079878	274.68144160698	66.0973884072224	282.141589077963	-2.09040191532478	3.14042907519879e-10	1.29218415914837e-08	-	R01	2912367	2913997	-	477	-	- && - && -	-
novel.1550	89.7450967112676	148.978504173356	25.3031459638861	0	0	0	88.00891561617	0	8.92451042543204	3.15225296645823e-10	1.29528940076284e-08	-	R04	45308378	45309415	-	870	-	- && - && -	-
Rsa10018210	7.25212902717314	20.2185112806698	10.1212583855544	52.130860504787	595.802661856113	604.299171535356	12.5306328977991	417.410897965419	-5.06382728015507	3.17659167087729e-10	1.30352170949658e-08	-	R04	9819188	9821340	+	1104	-	- && - && PF04862:Protein of unknown function (DUF642)	-
Rsa10021651	158.640322469412	24.4750399713371	37.4486560265514	1071.69018999264	1309.11339877784	1089.3969627507	73.5213394891003	1156.73351717373	-3.97228364723613	3.23349619224854e-10	1.32507711347841e-08	-	R02	24963921	24966517	-	1059	-	- && - && PF01501:Glycosyl transferase family 8	Glyco_transf_8
Rsa10036735	92.4646450964576	321.367916145383	64.7760536675484	0	0	2.07306748382626	159.536204969796	0.691022494608755	7.91013230154243	3.25117435606655e-10	1.33052113782594e-08	-	R04	3660502	3661643	-	1017	-	- && - && PF00155:Aminotransferase class I and II	Aminotran_1_2
Rsa10014539	265.609225620216	209.634038015366	193.31603516409	677.70118656223	760.13036058068	818.861656111374	222.853099599891	752.231067751428	-1.75418284779659	3.2823923250056e-10	1.34148406437881e-08	-	R01	50533273	50535983	+	831	-	- && - && PF02045:CCAAT-binding transcription factor (CBF-B/NF-YA) subunit B	CBFB_NFYA
Rsa10037189	9.06516128396643	9.57718955400147	2.02425167711089	70.1761583718286	201.048972182571	117.128312836184	6.88886750502626	129.451147796861	-4.23014608987347	3.39222199472464e-10	1.38388115163663e-08	-	R04	1323538	1324839	-	846	-	- && - && PF00230:Major intrinsic protein	-
Rsa10020238	235.694193383127	71.2968555686776	77.9336895687692	1672.19760234586	1577.17869502127	820.934723595201	128.308246173525	1356.77034032078	-3.4005935352153	3.39527042552509e-10	1.38388115163663e-08	-	R04	35414406	35418017	+	642	-	- && - && PF03641:Possible lysine decarboxylase	-
Rsa10042740	423.343031961232	56.399005151342	119.430848949542	0	3.67212734580039	6.21920245147879	199.724295354039	3.29710993242639	5.92504297775311	3.4103332544564e-10	1.38815231556395e-08	-	R05	2319915	2323391	+	828	-	- && - && PF02365:No apical meristem (NAM) protein	NAM
Rsa10020878	94.2776773532509	31.9239651800049	47.5699144121059	396.996553074916	690.359941010473	388.700153217425	57.9238523151205	492.018882434271	-3.08263061698668	3.4622626432181e-10	1.40739814613714e-08	-	R07	20469593	20471656	+	1521	-	- && - && PF02469:Fasciclin domain	-
Rsa10017465	62.5496128593684	89.3871025040138	37.4486560265514	0	0	0	63.1284571299778	0	8.44501240067754	3.48207583299187e-10	1.41355475236362e-08	-	R06	23439337	23442747	+	2559	-	- && - && PF12819:Carbohydrate-binding protein of the ER|PF07714:Protein tyrosine kinase	Pkinase_Tyr
Rsa10020460	73.4278064001281	403.306093440729	171.04926671587	5.0125827408449	2.75409550935029	14.5114723867839	215.927722185576	7.42605021232635	4.87235114994773	3.64268724814661e-10	1.47677564421515e-08	-	R04	38660721	38662210	-	1224	-	- && - && PF00170:bZIP transcription factor	bZIP_1
Rsa10040309	1559.20774084223	109.605613784684	690.269821894813	9531.92733999066	25645.2193512335	28716.1307859614	786.361058840574	21297.7591590618	-4.75914810102228	3.69696239596781e-10	1.49677552405734e-08	-	R08	20356111	20357763	+	1149	-	- && - && PF01190:Pollen proteins Ole e I like	-
Rsa10038708	3.62606451358657	5.32066086333415	13.1576359012208	71.1786749199976	117.508075065612	133.712852706794	7.36812042604716	107.466534230801	-3.87443717357169	3.75893742208638e-10	1.5198352588847e-08	-	R01	5211620	5214488	+	1266	-	- && - && PF16363:GDP-mannose 4,6 dehydratase	-
Rsa10020337	30.8215483654859	11.7054538993351	56.6790469591049	214.538541308162	624.261648786066	643.687453728055	33.0686830746419	494.162547940761	-3.90020215262512	3.79038883051771e-10	1.53050847124531e-08	-	R04	39510974	39514982	+	1467	-	- && - && PF01490:Transmembrane amino acid transporter protein	Aa_trans
Rsa10039255	311.841548168445	273.481968375375	371.450182749848	1194.99972541742	907.933486249146	1226.21941668324	318.924566431223	1109.71754278327	-1.79863987449492	3.80563925915568e-10	1.5346202306827e-08	-	R01	2049158	2049928	-	771	-	- && - && PF00694:Aconitase C-terminal domain	-
Rsa10027233	339.943548148741	1933.52815773563	1963.52412679756	101.254171365067	126.688393430113	67.3746932243536	1412.33194422731	98.4390860065113	3.84195649150452	4.00376516157658e-10	1.61236734246257e-08	-	R01	37594305	37595353	+	933	-	- && - && PF02622:Uncharacterized ACR, COG1678	-
Rsa10003522	460.510193225495	356.484277843388	405.862461260733	2283.73269672894	2079.34210955947	1182.68499952288	407.618977443205	1848.5866019371	-2.18092879403675	4.01691686665722e-10	1.61551541022373e-08	-	R09	23466782	23471426	-	1803	-	- && - && PF02879:Phosphoglucomutase/phosphomannomutase, alpha/beta/alpha domain II|PF02880:Phosphoglucomutase/phosphomannomutase, alpha/beta/alpha domain III|PF00408:Phosphoglucomutase/phosphomannomutase, C-terminal domain|PF02878:Phosphoglucomutase/phosphomannomutase, alpha/beta/alpha domain I	PGM_PMM_III
Rsa10022251	9.97167741236307	38.3087582160059	42.5092852193286	273.687017650132	319.475079084634	275.717975348893	30.2632402825659	289.626690694553	-3.26509802053461	4.07963517801284e-10	1.63856328555624e-08	-	R09	756766	757513	-	534	-	- && - && PF04043:Plant invertase/pectin methylesterase inhibitor	-
Rsa10028600	1687.02651494615	5557.96233783886	2944.27406435779	33.0830460895763	233.180086458325	248.768098059152	3396.42097238093	171.677076869018	4.30608306739829	4.11267672984665e-10	1.64964638525398e-08	-	R05	16651709	16653284	-	1011	-	- && - && PF01501:Glycosyl transferase family 8	Glyco_transf_8
Rsa10017340	2175.63870815194	2311.29507903236	2335.98643538596	744.869795289552	629.769839804766	878.980613142336	2274.30674085675	751.206749412218	1.59838162743611	4.12358112894074e-10	1.65183241942912e-08	-	R09	4293190	4295554	+	1755	-	- && - && PF00854:POT family	-
Rsa10030309	242.9463224103	73.4251199140113	96.1519546627672	7.01761583718286	11.0163820374012	8.29226993530506	137.507798995693	8.77542260329636	3.96765960866255	4.17472388371781e-10	1.67011014655892e-08	-	R04	45110589	45112050	-	1275	-	- && Q9SVC6.1 RecName: Full=E3 ubiquitin-protein ligase PUB22; AltName: Full=Plant U-box protein 22; AltName: Full=U-box domain-containing protein 22 && PF04564:U-box domain	U-box
Rsa10037242	7.25212902717314	12.769586072002	6.07275503133266	106.266754105912	68.8523877337573	94.324570514095	8.69815671016926	89.8145707845881	-3.37625151021346	4.32815559736594e-10	1.72920665053602e-08	-	R04	1032283	1033414	-	792	-	- && - && PF00010:Helix-loop-helix DNA-binding domain	HLH
novel.1883	23.5694193383127	371.382128260724	206.473671065311	0	0.918031836450097	0	200.475072888116	0.306010612150032	9.150221290436	4.42034888055406e-10	1.7637133794295e-08	-	R05	12225529	12226477	-	771	-	- && - && -	-
Rsa10040054	0.906516128396643	0	0	91.2290058833772	78.9507379347083	90.1784355464425	0.302172042798881	86.786059788176	-7.93149308556677	4.42983493563924e-10	1.76517264724867e-08	-	R06	17092551	17094124	+	1230	-	- && - && -	-
Rsa10016729	110.59496766439	521.424764606747	381.571441135402	1.00251654816898	9.18031836450097	20.7306748382626	337.863724468847	10.3045032503109	5.03867445475705	4.59708125286997e-10	1.82940878662174e-08	-	R08	12519964	12522216	-	1017	-	- && - && PF00722:Glycosyl hydrolases family 16|PF06955:Xyloglucan endo-transglycosylase (XET) C-terminus	-
Rsa10036598	67.0821935013516	10.6413217266683	8.09700670844355	458.150062513224	1179.67090983837	560.764754375005	28.6068406454878	732.861908908868	-4.67227435837764	4.64768264266016e-10	1.84711838779948e-08	-	R04	4391633	4395467	+	1119	-	- && - && PF00295:Glycosyl hydrolases family 28	-
Rsa10041654	16.3172903111396	8.51305738133464	12.1455100626653	77.1937742090115	255.212850533127	145.114723867839	12.3252859183798	159.173782869992	-3.68489934176647	4.78188978259652e-10	1.89796527098497e-08	-	R05	8320776	8322382	-	771	-	- && - && PF02469:Fasciclin domain	-
Rsa10039083	2.71954838518993	1.06413217266683	1.01212583855544	130.327151261967	52.3278146776555	52.8632208375697	1.5986021321374	78.5060622590642	-5.58638494274371	4.79660659764451e-10	1.90131458380977e-08	-	R01	3004969	3005275	-	219	-	- && - && -	-
Rsa10008343	4.53258064198321	0	6.07275503133266	45.1132446676041	347.934066014587	158.589662512709	3.53511189110529	183.878991064967	-5.68662115476441	4.80604122391474e-10	1.90256408398737e-08	-	R03	577457	581315	-	1599	-	- && - && PF13641:Glycosyltransferase like family 2	-
Rsa10019699	77.9603870421113	83.0023094680128	104.248961371211	0	1.83606367290019	0	88.4038859604449	0.612021224300065	7.08538370302834	4.82932532541865e-10	1.90928574614854e-08	-	R01	39897915	39900226	+	1473	-	- && - && PF00069:Protein kinase domain|PF13499:EF-hand domain pair	Pkinase
Rsa10026970	16.3172903111396	0	7.08488086988811	223.561190241683	165.245730561017	182.429938576711	7.80072372700922	190.412286459804	-4.58686469788425	4.89883021655176e-10	1.93423956033968e-08	-	R08	19684390	19687857	-	1725	-	- && - && PF03000:NPH3 family	-
Rsa10008592	20390.2672760257	9974.1108544062	10625.297053155	741.862245645045	1457.83455628275	2480.42524439813	13663.2250611956	1560.04068210864	3.13069584652039	5.0248935697553e-10	1.98143068836549e-08	-	R09	2497685	2499474	-	1164	-	- && - && PF01370:NAD dependent epimerase/dehydratase family	Epimerase
Rsa10027755	16.3172903111396	151.10676851869	141.697617397762	0	0	0	103.040558742531	0	9.15147081620484	5.06367800794485e-10	1.99285331398498e-08	-	R05	11085575	11086154	-	396	-	- && - && -	-
Rsa10022170	55.2974838321952	303.277669210047	24.2910201253307	0	0	0	127.622057722524	0	9.46033075575499	5.06702236087846e-10	1.99285331398498e-08	-	R09	330665	332406	-	1203	-	- && - && -	-
Rsa10020375	716.147741433348	566.118315858754	564.766217913938	2616.56819072104	2903.73469869166	1719.60947783389	615.67742506868	2413.30412241553	-1.97060894713863	5.09603650467751e-10	2.00166497415893e-08	-	R04	39227241	39228867	-	972	-	- && - && PF13460:NAD(P)H-binding	-
Rsa10014296	176.770645037345	127.69586072002	142.709743236318	6.01509928901388	22.0327640748023	5.18266870956566	149.058749664561	11.0768440244606	3.73611068165368	5.25256577830483e-10	2.06047541489875e-08	-	R02	6645977	6648392	-	1236	-	- && - && PF07714:Protein tyrosine kinase|PF01657:Salt stress response/antifungal	Pkinase_Tyr
Rsa10027102	6.3456128987765	0	1.01212583855544	136.342250550981	116.590043229162	55.9728220633091	2.45257957911065	102.968371947818	-5.33490253031083	5.26649888185327e-10	2.06326846232917e-08	-	R01	36677430	36679193	-	582	-	- && - && PF00293:NUDIX domain	NUDIX
Rsa10028961	30.8215483654859	61.7196660146762	131.576359012208	0	0	0	74.7058577974566	0	8.68767040545544	5.37890139060831e-10	2.10458203763801e-08	-	R01	9959737	9961040	+	1026	-	- && - && PF03016:Exostosin family	-
Rsa10021419	0.906516128396643	0	3.03637751566633	51.128343956618	89.0490881356594	67.3746932243536	1.31429788135432	69.1840417722103	-5.7136167844672	5.39256409108845e-10	2.10720530238094e-08	-	R03	22771034	22771663	+	429	-	- && - && PF00917:MATH domain	MATH
Rsa10037378	626.40264472208	808.740451226791	700.391080280367	166.417746996051	164.327698724567	240.475828123847	711.844725409746	190.407091281488	1.90301654564913	5.40753555180954e-10	2.11033255993557e-08	-	R04	243526	247169	+	2901	-	- && - && PF07714:Protein tyrosine kinase|PF13855:Leucine rich repeat	Pkinase_Tyr
Rsa10040190	65.2691612445583	159.619825900025	80.9700670844355	0	0.918031836450097	0	101.953018076339	0.306010612150032	8.17405894002571	5.43066279502336e-10	2.11663052875788e-08	-	R06	17906830	17909965	+	1470	-	- && - && PF00201:UDP-glucoronosyl and UDP-glucosyl transferase	UDPGT
Rsa10020802	239.320257896714	310.726594418715	289.467989826857	801.010721987015	866.622053608892	997.145459720433	279.838280714095	888.259411772113	-1.66700158557496	5.57559525470029e-10	2.17032553590416e-08	-	R07	20877006	20878685	+	930	-	- && - && PF02179:BAG domain	-
novel.2371	198.527032118865	1870.74435954829	999.980328492778	59.1484763419698	32.1311142757534	67.3746932243536	1023.08390671998	52.8847612806923	4.27484527627216	5.65679487259874e-10	2.19910623776355e-08	-	R07	14082873	14083918	+	857	-	- && - && -	-
Rsa10029981	953.654967073268	6169.83833712228	3202.36615318942	101.254171365067	182.688335453569	332.727331154115	3441.95315246166	205.556612657584	4.06578996877857	5.8083939348624e-10	2.25284943265661e-08	-	R05	20624847	20627988	+	945	-	- && - && PF01786:Alternative oxidase	AOX
Rsa10032938	364.41948361545	795.970865154789	518.208429340387	57.1434432456319	97.3113746637103	107.799509158966	559.532926036876	87.4181090227693	2.67776064040352	5.80991747095763e-10	2.25284943265661e-08	-	R01	14646997	14647637	+	339	-	- && - && -	-
Rsa10017538	2140.28457914447	1946.29774380763	2628.49080272849	615.545160575754	687.605845501123	799.167515015025	2238.3577085602	700.772840363967	1.67551213114796	5.88213868859131e-10	2.27793718728004e-08	-	R06	23751352	23753163	-	1233	-	- && - && PF01764:Lipase (class 3)	Lipase_3
Rsa10002633	1.81303225679329	0	0	139.349800195488	92.7212154814598	64.2650919986142	0.604344085597762	98.7787025585207	-7.24208683322655	5.94958502905925e-10	2.30111408710128e-08	-	R01	39093452	39109921	-	3441	-	- && - && PF03104:DNA polymerase family B, exonuclease domain|PF08996:DNA Polymerase alpha zinc finger|PF00136:DNA polymerase family B	DNA_pol_B
Rsa10026650	8.15864515556978	2.12826434533366	3.03637751566633	71.1786749199976	66.098292224407	162.735797480362	4.44109567218993	100.004254874922	-4.46636755505846	5.98130785951437e-10	2.3104327451216e-08	-	R02	2430020	2444991	+	3201	-	- && - && PF03015:Male sterility protein|PF07993:Male sterility protein	NAD_binding_4
Rsa10017730	292.804709472116	183.030733698695	408.898838776399	1381.46780337685	1538.62135789036	1313.28825100394	294.911427315737	1411.12580409039	-2.2582123905177	6.08775379179984e-10	2.34855459657154e-08	-	R03	12026401	12031046	+	2322	-	- && - && PF00082:Subtilase family|PF05922:Peptidase inhibitor I9	Peptidase_S8
Rsa10026984	58.0170322173851	180.902469353361	87.0428221157682	1.00251654816898	0	0	108.654107895505	0.334172182722993	8.2658666549009	6.10266882208539e-10	2.35131326473325e-08	-	R08	19768168	19772568	-	2370	-	- && - && PF07173:Protein of unknown function (DUF1399)	-
Rsa10032727	80.6799354273012	156.427429382024	63.763927828993	0	0.918031836450097	0	100.290430879439	0.306010612150032	8.15065323206067	6.12386603710516e-10	2.35445126159229e-08	-	R03	5565458	5567119	+	1431	-	- && - && PF14363:Domain associated at C-terminal with AAA|PF00004:ATPase family associated with various cellular activities (AAA)	AAA
Rsa10005927	815.864515556979	1314.20323324354	1063.74425632177	299.752447902525	228.589927276074	299.558251412895	1064.60400170743	275.966875530498	1.94792943719949	6.126362416242e-10	2.35445126159229e-08	-	R07	25106929	25107657	-	201	-	- && - && -	-
Rsa10011410	196.713999862071	89.3871025040138	48.5820402506613	3.00754964450694	0	0	111.561047538916	1.00251654816898	6.81886344821821	6.14920063205158e-10	2.36023310444931e-08	-	R04	42059880	42061458	+	1269	-	- && - && PF03107:C1 domain	-
Rsa10040827	430.595160988405	263.904778821374	204.4494193882	2617.57070726921	1920.5226018536	1189.94073571628	299.649786399326	1909.34468161303	-2.67113454239656	6.16338568845306e-10	2.36268319226725e-08	-	R08	23415217	23416506	-	798	-	- && - && PF00504:Chlorophyll A-B binding protein	-
Rsa10017449	65.2691612445583	77.6816486046786	74.8973120531028	9.02264893352082	7.34425469160078	7.25573619339193	72.6160406341132	7.87421327283784	3.2051868892611	6.33436930379753e-10	2.42515853345391e-08	-	R06	23357499	23358246	+	543	-	- && - && PF03478:Protein of unknown function (DUF295)	DUF295
Rsa10002869	43.5127741630389	93.6436311946811	77.9336895687692	1.00251654816898	3.67212734580039	4.14613496765253	71.6966983088297	2.94025962054063	4.60385892084683	6.36976865542819e-10	2.43563224698216e-08	-	R04	42699241	42699615	-	375	-	- && O49403.1 RecName: Full=Heat stress transcription factor A-4a; Short=AtHsfA4a; AltName: Full=AtHsf-15; AltName: Full=Heat shock factor protein 21; Short=HSF 21; AltName: Full=Heat shock transcription factor 21; Short=HSTF 21 && PF00447:HSF-type DNA-binding	HSF_DNA-bind
Rsa10013268	75.2408386569214	23.4109077986703	76.9215637302137	532.336287077728	676.589463463721	349.311871024726	58.5244367286018	519.412540522058	-3.14737890034815	6.61111225588233e-10	2.52472791370921e-08	-	R02	18793336	18796004	+	1296	-	- && - && PF05577:Serine carboxypeptidase S28	Peptidase_S28
Rsa10002236	0.906516128396643	0	1.01212583855544	102.256687913236	83.5408971169588	68.4112269662667	0.639547322317362	84.7362706654872	-7.0092791802112	6.76780499784288e-10	2.58131242512184e-08	-	R04	14151598	14152854	+	1257	-	- && - && -	-
Rsa10032446	436.034257758785	546.963936750751	450.395998157172	1367.43257170249	1312.78552612364	1370.29760680916	477.798064222236	1350.1719015451	-1.49903593222047	7.0820882752666e-10	2.69778567708394e-08	-	R03	7242580	7243825	+	987	-	- && - && PF02179:BAG domain	-
Rsa10023254	403.399677136506	267.097175339374	315.783261629298	1061.66502451095	1063.99889844566	1266.64423261785	328.76003803506	1130.76938519149	-1.78132741876594	7.13365457235356e-10	2.7140150134316e-08	-	R02	20332641	20338375	-	2622	-	- && - && PF00169:PH domain|PF00620:RhoGAP domain|PF14389:Leucine-zipper of ternary complex factor MIP1	RhoGAP
Rsa10022863	1269.1225797553	1140.74968909884	707.475961150255	6150.43902301669	4145.83177340864	11954.3436454842	1039.11607666813	7416.8714806365	-2.83537443684423	7.41016970032948e-10	2.81567853456434e-08	-	R09	29989099	29990018	-	663	-	- && - && PF00197:Trypsin and protease inhibitor	-
Rsa10031057	492.238257719377	301.149404864713	393.716951198068	65.1635756309837	102.819565682411	87.0688343207031	395.701537927386	85.0173252113659	2.21812609962086	7.4554523967568e-10	2.82933484189703e-08	-	R07	2494645	2497213	-	1359	-	- && - && PF01490:Transmembrane amino acid transporter protein	Aa_trans
Rsa10025038	68.8952257581448	67.0403268780103	43.5214110578841	232.583839175203	269.901359916328	275.717975348893	59.8189878980131	259.401058146808	-2.11565769620878	7.47706341686761e-10	2.83398483750211e-08	-	R02	12512237	12512899	+	426	-	- && - && -	-
Rsa10026250	103.342838637217	24.4750399713371	56.6790469591049	459.152579061393	694.950100192723	522.413005924219	61.4989751892197	558.838561726112	-3.17987210959716	7.58220562229963e-10	2.87024393832152e-08	-	R02	258587	262149	-	2403	-	- && - && PF11995:Domain of unknown function (DUF3490)|PF00225:Kinesin motor domain	Kinesin
Rsa10029109	60.7365806025751	20.2185112806698	19.2303909325534	479.202910024772	515.933892084954	204.197147156887	33.3951609385994	399.777983088871	-3.57572464500337	7.78045157318564e-10	2.94161292687083e-08	-	R01	17801707	17804529	-	1830	-	- && - && PF00118:TCP-1/cpn60 chaperonin family	-
Rsa10004128	2657.90528845896	2046.32616803832	2276.27101091119	837.101317721098	667.40914509922	806.423251208417	2326.83415580282	770.311238009579	1.59511054235288	7.8591946730239e-10	2.96767894610793e-08	-	R02	8105152	8108259	-	1896	-	- && - && PF02225:PA domain	-
Rsa10024461	3.62606451358657	0	0	44.1107281194351	171.671953416168	101.580306707487	1.20868817119552	105.787662747697	-6.36717473185986	7.9777108126873e-10	3.00867987859804e-08	-	R09	32023877	32025045	+	660	-	- && - && PF00582:Universal stress protein family	Usp
Rsa10040717	10.8781935407597	27.6674364893376	19.2303909325534	177.445429025909	190.03259014517	108.836042900879	19.2586736542169	158.771354023986	-3.05256176995477	8.03464513033647e-10	3.0263829990934e-08	-	R08	22795712	22797595	+	576	-	- && - && -	-
novel.168	36.2606451358657	72.3609877413445	55.6669211205494	0	0	0	54.7628513325865	0	8.2389688494392	8.37249697544236e-10	3.14972296154406e-08	-	R01	32554534	32555373	+	709	-	- && - && -	-
novel.926	22.6629032099161	14.8978504173356	6.07275503133266	256.644236331259	220.327640748023	94.324570514095	14.5445028861948	190.432149197792	-3.7045127986239	8.48349883850607e-10	3.18752206979303e-08	-	R03	3115985	3116654	+	576	-	- && - && -	-
Rsa10022865	6221.42018918616	3833.00408594592	1523.24938702594	57259.7351652195	20173.7496059909	53550.4427084582	3859.22455405268	43661.3091598895	-3.49993632618462	8.71909096518957e-10	3.27198204200497e-08	-	R09	29994775	29995892	-	666	-	- && - && PF00197:Trypsin and protease inhibitor	-
Rsa10018707	68.8952257581448	13.8337182446688	32.3880268337742	361.908473889002	567.34367492616	338.946533605594	38.3723236121959	422.732894140252	-3.45571606412537	8.853950163365e-10	3.31847805380378e-08	-	R02	10759381	10762418	+	1380	-	- && - && PF00201:UDP-glucoronosyl and UDP-glucosyl transferase	UDPGT
Rsa10034532	23.5694193383127	194.73618759803	179.146273424314	0	1.83606367290019	1.03653374191313	132.483960120219	0.957532471604442	7.08550963971004	8.9409159864861e-10	3.34693077546038e-08	-	R01	49679104	49680678	+	672	-	- && - && PF13417:Glutathione S-transferase, N-terminal domain|PF00043:Glutathione S-transferase, C-terminal domain	GST_C
Rsa10016800	24.4759354667094	36.1804938706722	23.2788942867752	174.437879381403	123.016266084313	179.320337350972	27.9784412080523	158.924827605562	-2.50889534808864	9.00207926113665e-10	3.36566627585509e-08	-	R08	11585206	11587880	-	1269	-	- && - && PF12146:Serine aminopeptidase, S33	-
Rsa10018700	327.252322351188	54.2707408060084	115.382345595321	0	6.42622285515068	4.14613496765253	165.635136250839	3.52411927426774	5.54339278822525	9.06178956406526e-10	3.38381301058141e-08	-	R02	10791614	10796037	-	3225	-	- && - && PF14570:RING/Ubox like zinc-binding domain|PF03552:Cellulose synthase	-
Rsa10011398	50.764903190212	41.5011547340064	22.2667684482198	204.513375826472	215.737481565773	321.325459993071	38.1776087908127	247.192105795105	-2.69194173827396	9.08783603909706e-10	3.38935993359625e-08	-	R04	42014892	42016236	-	729	-	- && - && PF00327:Ribosomal protein L30p/L7e|PF08079:Ribosomal L30 N-terminal domain	-
Rsa10018947	60.7365806025751	164.940486763359	74.8973120531028	0	0.918031836450097	0	100.191459806346	0.306010612150032	8.14887916589396	9.22457995744089e-10	3.4361276682797e-08	-	R02	4271359	4273864	-	1044	-	- && - && PF01048:Phosphorylase superfamily	-
Rsa10020843	105.155870894011	67.0403268780103	27.327397640997	0	0	0	66.5078651376726	0	8.52188625614795	9.23825457734029e-10	3.43699387739771e-08	-	R07	20680161	20681270	+	1005	-	- && - && PF08263:Leucine rich repeat N-terminal domain	LRRNT_2
Rsa10042842	80.6799354273012	120.246935511352	122.467226465209	504.265823728997	356.196352542638	522.413005924219	107.798032467954	460.958394065284	-2.0976567618692	9.46162822431737e-10	3.51577851711935e-08	-	R05	1827870	1828906	+	315	-	- && - && PF07107:Wound-induced protein WI12	-
Rsa10032238	33.5410967506758	353.291881325388	178.134147585758	4.01006619267592	7.34425469160078	6.21920245147879	188.322375220607	5.8578411119185	5.00297882848755	9.56350053020387e-10	3.54927757422419e-08	-	R05	34407345	34409648	-	1311	-	- && - && PF00067:Cytochrome P450	p450
Rsa10029462	167.705483753379	93.6436311946811	49.5941660892167	0	0.918031836450097	0	103.647760345759	0.306010612150032	8.2001739208332	9.73929582115174e-10	3.61009589532141e-08	-	R09	20730218	20731264	+	873	-	- && - && PF12796:Ankyrin repeats (3 copies)	-
Rsa10023982	93.3711612248542	48.9500799426742	87.0428221157682	348.875758762805	376.39305294454	330.654263670289	76.4546877610989	351.974358459211	-2.20023554775303	9.77173229993837e-10	3.6176912099185e-08	-	R05	11792048	11793649	-	1014	-	- && - && PF00291:Pyridoxal-phosphate dependent enzyme	PALP
Rsa10023117	945.496321917698	914.089536320807	706.4638353117	216.5435744045	195.540781163871	290.229447735677	855.349897850068	234.104601101349	1.87008255323777	1.00296742904049e-09	3.70865270098441e-08	-	R01	11130681	11133012	+	1335	-	- && - && PF02214:BTB/POZ domain	K_tetra
Rsa10020635	256.54406433625	95.7718955400147	162.952260007426	994.496415783628	995.146510711905	892.455551787207	171.756073294564	960.699492760913	-2.48201723066076	1.02650260652532e-09	3.79104938244058e-08	-	R01	35066921	35068466	+	1161	-	- && - && PF00249:Myb-like DNA-binding domain|PF00072:Response regulator receiver domain	Response_reg
Rsa10007314	132.35135474591	108.541481612017	17.2061392554425	0	0	0	86.032991871123	0	8.89260775728625	1.03852809374074e-09	3.8307898649019e-08	-	R04	48538005	48539465	-	1005	-	- && - && PF04564:U-box domain	U-box
Rsa10011458	135.0709031311	111.733878130017	46.5577885735504	0	0.918031836450097	0	97.7875232782225	0.306010612150032	8.11570266465472	1.05599977842239e-09	3.8904984537401e-08	-	R08	3618135	3618976	+	468	-	- && - && -	-
Rsa10035040	13.5977419259496	4.25652869066732	4.04850335422177	85.2139065943633	89.9671199721095	105.726441675139	7.30092465694625	93.6358227472041	-3.65773967751843	1.07058328669441e-09	3.93943429577807e-08	-	R01	46770217	46770711	-	495	-	- && - && -	-
Rsa10040272	420.623483576042	446.935512520069	265.176969701526	14.0352316743657	47.737655495405	58.0458895471354	377.578655265879	39.9395922389687	3.24082766573578	1.07301873817228e-09	3.94360430422442e-08	-	R06	18387997	18389500	+	699	-	- && - && -	-
Rsa10012816	2.71954838518993	0	1.01212583855544	74.1862245645045	48.6556873318551	66.3381594824405	1.24389140791512	63.0600237929334	-5.5967324058645	1.09349410797102e-09	4.01398491706598e-08	-	R09	5824641	5827151	+	1311	-	- && - && PF00069:Protein kinase domain	Pkinase
Rsa10004557	411.558322292076	837.472019888796	543.511575304273	111.279336846757	108.327756701111	50.7901533537435	597.513972495048	90.1324156338706	2.72740267363539	1.10368943854199e-09	4.04650495845103e-08	-	R05	40580300	40581007	-	435	-	- && - && PF03106:WRKY DNA -binding domain	WRKY
Rsa10040608	0.906516128396643	4.25652869066732	2.02425167711089	30.0754964450694	164.327698724567	115.055245352358	2.39576549872495	103.152813507331	-5.45676887720068	1.13910102079315e-09	4.17128601133007e-08	-	R08	22151117	22152779	+	285	-	- && - && -	-
Rsa10025025	5716.49070566923	4542.7802451147	12418.7840390753	1329.33694287207	1268.71999797403	1142.26018358827	7559.35166328641	1246.77237481146	2.60004765335074	1.15936925801446e-09	4.24037905914372e-08	-	R02	12574811	12576998	+	1437	-	- && - && PF14543:Xylanase inhibitor N-terminal|PF14541:Xylanase inhibitor C-terminal	-
Rsa10042251	179.490193422535	91.5153668493474	81.9821929229909	515.293505758856	724.327118959126	904.893956690164	117.662584398291	714.838193802716	-2.60089394864775	1.19215438214306e-09	4.35503055594939e-08	-	R05	5079234	5083332	-	3249	-	- && - && PF02181:Formin Homology 2 Domain	FH2
Rsa10014554	23.5694193383127	137.273050274021	202.425167711089	2.00503309633796	1.83606367290019	0	121.089212441141	1.28036558974605	6.541190643415	1.21864488039764e-09	4.44147912407837e-08	-	R01	50602622	50603506	+	885	-	- && - && PF03141:Putative S-adenosyl-L-methionine-dependent methyltransferase	-
Rsa10005933	74.3343225285247	28.7315686620044	16.1940134168871	680.708736206737	292.852155827581	468.513251344736	39.7533015358054	480.691381126351	-3.59094451679886	1.21875219657546e-09	4.44147912407837e-08	-	R07	25071255	25072643	+	834	-	- && - && PF00194:Eukaryotic-type carbonic anhydrase	-
Rsa10042120	83.3994838124911	37.2446260433391	71.8609345374365	330.830460895763	859.277798917291	406.321226829948	64.1683481310889	532.143162214334	-3.05006718125865	1.22606891148234e-09	4.46277294655424e-08	-	R05	5819259	5822289	+	1533	-	- && - && PF00860:Permease family	-
Rsa10023351	110.59496766439	148.978504173356	126.51572981943	18.0452978670416	25.7048914206027	25.9133435478283	128.696400552392	23.2211776118242	2.46880256519401	1.25230686198280e-09	4.55280444277154e-08	-	R02	21144655	21146915	+	1725	-	- && - && PF01699:Sodium/calcium exchanger protein	Na_Ca_ex
Rsa10030090	706.176064020985	871.524249414134	616.384635680265	155.390064966192	195.540781163871	235.293159414281	731.361649705128	195.408001848115	1.90419717199681	1.28744088606947e-09	4.674923236658e-08	-	R05	19736979	19739180	+	1632	-	- && - && PF12899:Alkaline and neutral invertase	-
Rsa10035534	68.8952257581448	122.375199856686	77.9336895687692	12.0301985780278	6.42622285515068	5.18266870956566	89.7347050611998	7.87969671424803	3.50913129599958	1.30813586104131e-09	4.74438160667964e-08	-	R04	31913962	31915357	-	492	-	- && - && PF00462:Glutaredoxin	-
Rsa10026374	1499.37767636805	693.814176578774	802.615789974467	97.2441051723911	145.967061995565	211.452883350279	998.602547640429	151.554683506079	2.72065882942156	1.30985611946148e-09	4.74493812461382e-08	-	R02	1013280	1015880	+	1536	-	- && - && PF00067:Cytochrome P450	p450
Rsa10021666	547.535741551572	512.911707225412	443.311117287284	75.1887411126735	126.688393430113	142.005122642099	501.252855354756	114.627419061629	2.12864248653133	1.32256636498168e-09	4.7852568455323e-08	-	R02	24794091	24796218	+	591	-	- && - && PF00719:Inorganic pyrophosphatase	Pyrophosphatase
Rsa10022287	34.4476128790724	21.2826434533366	20.2425167711089	222.558673693514	475.54049128115	128.530183997228	25.3242577011726	275.543116323964	-3.4408017547154	1.34478390644477e-09	4.85983721035483e-08	-	R09	898175	900576	-	1059	-	- && - && PF00403:Heavy-metal-associated domain	HMA
Rsa10026464	531.218451240433	955.590691054814	869.416095319126	213.536024759993	144.130998322665	165.845398706101	785.408412538124	174.504140596253	2.17025302829121	1.38058600150586e-09	4.98327371508981e-08	-	R02	1570126	1572079	-	978	-	- && - && -	-
Rsa10004436	52.5779354470053	40.4370225613396	36.436530187996	161.405164255206	222.163704420923	217.672085801758	43.1504960654469	200.413651492629	-2.21289283633471	1.3929167003174e-09	5.02179635147763e-08	-	R08	1425738	1428340	-	1923	-	- && - && PF00085:Thioredoxin|PF13414:TPR repeat	-
Rsa10005838	162.266386982999	563.99005151342	451.408123995728	25.0629137042245	49.5737191683052	46.644018386091	392.554854164049	40.4268837528736	3.27823606202038	1.39866072453865e-09	5.03650908227448e-08	-	R09	25781555	25784287	-	855	-	- && - && PF00071:Ras family	Ras
Rsa10042580	110.59496766439	55.3348729786752	85.0185704386573	332.835493992101	509.507669229804	419.796165474819	83.6494703605743	420.713109565575	-2.32794947696581	1.44491598504007e-09	5.19689259987573e-08	-	R05	3269826	3271874	+	1335	-	- && - && PF00295:Glycosyl hydrolases family 28	-
Rsa10012701	12741.9907007432	6484.82146023166	5978.62732834701	52114.8202400163	37973.4688829218	38081.2131441466	8401.81316310729	42723.1674223615	-2.34621097859613	1.45122239434632e-09	5.21338303563273e-08	-	R02	30534608	30535880	+	846	-	- && - && PF00504:Chlorophyll A-B binding protein	-
Rsa10038683	276.487419160976	95.7718955400147	98.176206339878	944.370588375179	1193.44138738513	1624.24837357788	156.811840346956	1254.02011644606	-2.99770350902229	1.45549220236596e-09	5.22252676024299e-08	-	R01	5403563	5406631	-	1260	-	- && - && PF00004:ATPase family associated with various cellular activities (AAA)	AAA
Rsa10007659	2473.88251439444	1369.53810622221	1340.05461024741	7747.44788424988	6806.28803544102	7069.16011984756	1727.82507695469	7207.63201317949	-2.06037817609358	1.46631107435898e-09	5.25512006815236e-08	-	R02	27600991	27603282	+	1434	-	- && - && PF05368:NmrA-like family	NmrA
Rsa10023171	0	5.32066086333415	5.06062919277722	54.1358936011249	146.885093832016	94.324570514095	3.46043001870379	98.4485193157452	-4.86312238245986	1.47355811421222e-09	5.27485034643061e-08	-	R01	10699945	10700978	+	873	-	- && - && -	-
Rsa10015812	687.139225324655	100.028424230682	180.158399262869	6.01509928901388	20.1967004019021	14.5114723867839	322.442016272735	13.5744240259	4.56758081056254	1.49334189428794e-09	5.33935843289444e-08	-	R02	32916426	32921145	-	639	-	- && - && PF16974:High-affinity nitrate transporter accessory	-
Rsa10038036	2341.53115964853	1059.87564397616	1006.05308352411	12363.0340720199	9676.05555618402	6414.07079495846	1469.15329571627	9484.38680772078	-2.69039815734085	1.52999644780995e-09	5.46396372941941e-08	-	R06	20626728	20627551	+	711	-	- && - && PF00504:Chlorophyll A-B binding protein	-
Rsa10025055	5.43909677037986	7.44892520866781	2.02425167711089	40.1006619267592	145.049030159115	147.187791351665	4.97075788538619	110.779161145846	-4.48120056248966	1.53933466359504e-09	5.49083756799906e-08	-	R02	12409983	12412288	-	1101	-	- && - && PF04862:Protein of unknown function (DUF642)	-
Rsa10023691	29.9150322370892	11.7054538993351	10.1212583855544	111.279336846757	209.311258710622	219.745153285584	17.2472481739929	180.111916280988	-3.37407078661628	1.54350105010779e-09	5.49922185899581e-08	-	R09	28367786	28369907	-	1554	-	- && - && PF05340:Protein of unknown function (DUF740)	-
Rsa10018191	42.6062580346422	24.4750399713371	7.08488086988811	211.530991663655	345.179970505236	298.521717670982	24.7220596252891	285.077559946624	-3.52190659789151	1.59983519080381e-09	5.69323254034108e-08	-	R04	9950624	9951851	-	993	-	- && - && PF00320:GATA zinc finger	GATA
Rsa10042731	1207.47948302433	1386.56422098488	1364.34563037274	367.923573178016	436.983154150246	508.938067279348	1319.46311146065	437.948264869203	1.59115513775622	1.61949024513112e-09	5.75641344877356e-08	-	R05	2375047	2380335	+	4509	-	- && - && PF00005:ABC transporter|PF00664:ABC transporter transmembrane region	ABC_tran
Rsa10036148	8954.56631630204	4223.54059331465	4585.94217449472	611.535094383078	1247.60526573568	1059.33748423522	5921.3496947038	972.825948117994	2.60563623780744	1.64985168769774e-09	5.85745703519792e-08	-	R03	2638945	2641142	+	1191	-	- && - && PF00195:Chalcone and stilbene synthases, N-terminal domain|PF02797:Chalcone and stilbene synthases, C-terminal domain	Chal_sti_synt_N
Rsa10026730	110.59496766439	88.3229703313469	51.6184177663276	0	4.59015918225048	0	83.512118587355	1.53005306075016	5.70661658528268	1.65792415610037e-09	5.87523202421446e-08	-	R08	18190694	18191146	+	453	-	- && - && -	-
novel.43	970.878773512804	138.337182446688	427.117103870397	5737.40220517107	10204.8418939793	5103.89214518026	512.111019943297	7015.3787481102	-3.77556556214074	1.65873840334941e-09	5.87523202421446e-08	-	R01	7535862	7537204	+	834	-	- && Q9ZV24.1 RecName: Full=Outer envelope pore protein 16-1, chloroplastic; AltName: Full=Chloroplastic outer envelope pore protein of 16 kDa 1; Short=AtOEP16-1; Short=OEP16-1; AltName: Full=Outer plastid envelope protein 16-L; Short=AtOEP16-L; Short=Leave outer plastid envelope protein 16; AltName: Full=Protochlorophyllide-dependent translocon protein 16; Short=Ptc16 && -	-
Rsa10040393	23.5694193383127	0	5.06062919277722	175.440395929572	441.573313332497	571.130091794136	9.54334951036331	396.047933685401	-5.35838673809196	1.68344306153086e-09	5.95576982189258e-08	-	R08	20893517	20895565	-	1095	-	- && - && PF00657:GDSL-like Lipase/Acylhydrolase	Lipase_GDSL
Rsa10016816	27.1954838518993	7.44892520866781	6.07275503133266	169.425296640558	213.901417892873	137.858987674447	13.5723880306333	173.728567402626	-3.6631937526071	1.69553388625141e-09	5.99154588229144e-08	-	R07	1386525	1388100	-	957	-	- && - && PF12697:Alpha/beta hydrolase family	-
Rsa10038748	56.2039999605919	23.4109077986703	45.545662734995	254.639203234921	320.393110921084	204.197147156887	41.7201901647524	259.743153770964	-2.63403391184339	1.69884596431546e-09	5.99625305167008e-08	-	R01	5024585	5028767	+	1707	-	- && - && PF00642:Zinc finger C-x8-C-x5-C-x3-H type (and similar)|PF04909:Amidohydrolase	Amidohydro_2
Rsa10016190	51.6714193186086	302.21353703738	188.255405971313	14.0352316743657	5.50819101870058	4.14613496765253	180.7134541091	7.89651922023961	4.51680568156115	1.7321932879244e-09	6.1068383622238e-08	-	R01	41037301	41039123	-	1104	-	- && - && PF13920:Zinc finger, C3HC4 type (RING finger)|PF07002:Copine	-
Rsa10017749	99.7167741236307	75.553384259345	57.6911727976603	3.00754964450694	9.18031836450097	4.14613496765253	77.653777060212	5.44466765888681	3.81942176846338	1.73798808451388e-09	6.12014315714166e-08	-	R03	12190428	12193818	+	585	-	- && - && -	-
Rsa10022530	943.683289660905	3407.35121687919	1324.87272266908	46.1157612157731	171.671953416168	193.831809737756	1891.96907640306	137.206508123232	3.78529074376903	1.74476676099916e-09	6.13106863268577e-08	-	R03	26294570	26295330	-	285	-	- && - && -	-
Rsa10030050	61.6430967309717	15.9619825900025	41.4971593807732	216.5435744045	651.802603879569	491.316993666825	39.7007462339158	453.221057316964	-3.50891522598293	1.74513973100487e-09	6.13106863268577e-08	-	R05	19998498	20000120	-	1113	-	- && - && PF00657:GDSL-like Lipase/Acylhydrolase	Lipase_GDSL
Rsa10001185	0.906516128396643	0	0	43.1082115712661	123.016266084313	112.982177868531	0.302172042798881	93.0355518413702	-8.03245917555133	1.76288893539699e-09	6.18624895939311e-08	-	Scaffold941	13601	15640	+	1470	-	- && Q9ZVX4.1 RecName: Full=UDP-glycosyltransferase 90A1 && PF00201:UDP-glucoronosyl and UDP-glucosyl transferase	UDPGT
Rsa10009145	48.9518709334187	68.1044590506771	28.3395234795524	273.687017650132	413.114326402544	242.548895607673	48.4652844878828	309.783413220116	-2.67794438335596	1.77182634473424e-09	6.21041539628839e-08	-	R06	1010882	1012215	+	867	-	- && - && PF02431:Chalcone-flavanone isomerase	-
Rsa10031621	24.4759354667094	1.06413217266683	2.02425167711089	293.737348613511	299.278378682732	290.229447735677	9.18810643882902	294.415058343973	-4.98098417588987	1.78482904814454e-09	6.24875871607042e-08	-	R06	2315306	2317544	+	615	-	- && - && -	-
Rsa10025770	454.164580326718	186.223130216695	289.467989826857	1773.45177371093	1476.19519301176	1453.22030616221	309.951900123423	1567.62242429496	-2.33747096792913	1.80782474537104e-09	6.32195895944763e-08	-	R09	11254769	11259543	-	1830	-	- && - && PF13639:Ring finger domain	-
Rsa10039409	0	0	0	19.0478144152106	198.294876673221	60.1189570309617	0	92.4872160397977	-8.98627644347396	1.87192526896451e-09	6.53856803290903e-08	-	R01	1234957	1237089	+	1059	-	- && - && PF01370:NAD dependent epimerase/dehydratase family	Epimerase
Rsa10003236	364.41948361545	284.123290102044	328.940897530519	1429.58859768897	1401.8346142593	873.797944432771	325.827890416004	1235.07371879368	-1.92215238259632	1.92119210991908e-09	6.70292417704947e-08	-	Scaffold255	192491	195036	+	1344	-	- && - && -	-
Rsa10012956	44.4192902914355	77.6816486046786	37.4486560265514	251.631653590414	340.589811322986	264.316104187849	53.1831983075552	285.51252303375	-2.42777729016421	1.95337196580061e-09	6.80735519128949e-08	-	R09	5048269	5053371	+	3039	-	- && - && PF13855:Leucine rich repeat|PF08263:Leucine rich repeat N-terminal domain|PF00069:Protein kinase domain	Pkinase
Rsa10016535	6002.04328611417	5407.91970149283	3802.5567754528	19521.0022259464	15991.1965591242	15789.5184905627	5070.83992101993	17100.5724252111	-1.75372252797537	1.98867313826125e-09	6.92241118610387e-08	-	R04	36395430	36396140	-	402	-	- && - && PF07123:Photosystem II reaction centre W protein (PsbW)	-
Rsa10025639	2796.60225610364	1800.51163615228	1369.40625956552	12528.4493024677	9345.56409506199	7328.29355532585	1988.84005060715	9734.10231761853	-2.29101386543482	2.03816549515955e-09	7.08654464470858e-08	-	R09	12157865	12159022	-	510	-	- && - && PF14159:CAAD domains of cyanobacterial aminoacyl-tRNA synthetase	-
Rsa10005264	79.7734192989046	31.9239651800049	56.6790469591049	238.598938464217	506.753573720454	505.828466053609	56.1254771460048	417.060326079426	-2.89034378366849	2.08927679636067e-09	7.2559241400214e-08	-	R04	47849292	47852126	-	2343	-	- && - && PF04782:Protein of unknown function (DUF632)|PF04783:Protein of unknown function (DUF630)	-
Rsa10020016	8.15864515556978	4.25652869066732	8.09700670844355	70.1761583718286	108.327756701111	59.0824232890485	6.83739351822689	79.1954461206629	-3.52640634613572	2.10445791734332e-09	7.30027532288948e-08	-	R05	18044616	18047173	+	2346	-	- && - && PF13855:Leucine rich repeat	-
Rsa10014304	13.5977419259496	4.25652869066732	12.1455100626653	81.2038404016874	110.163820374012	96.3976379979213	9.9999268930941	95.9217662578734	-3.24966913840581	2.11215714055978e-09	7.31860032548196e-08	-	R02	6585348	6590076	+	1611	-	- && - && PF04646:Protein of unknown function, DUF604	-
Rsa10009916	4.53258064198321	6.38479303600098	6.07275503133266	51.128343956618	125.770361593663	67.3746932243536	5.66337623643895	81.4244662582116	-3.85346179499828	2.11598941541287e-09	7.32349982358439e-08	-	R01	205185	207626	-	1149	-	- && - && PF00249:Myb-like DNA-binding domain	Myb_DNA-binding
Rsa10017928	0	0	0	39.0981453785902	78.0327060982582	38.3517484507859	0	51.8275333092114	-8.15121188446295	2.18399143544644e-09	7.55022792592009e-08	-	R04	8364538	8367291	-	1380	-	- && - && PF00743:Flavin-binding monooxygenase-like	FMO-like
Rsa10003283	1276.37470878247	1484.46438087023	672.051556800815	22.0553640597176	119.344138738513	129.566717739142	1144.29688215117	90.3220735124572	3.66298958959027	2.2070184349294e-09	7.6211341258155e-08	-	R08	2875735	2877530	+	990	-	- && - && PF13920:Zinc finger, C3HC4 type (RING finger)	-
Rsa10013060	25.382451595106	14.8978504173356	18.218265093998	139.349800195488	200.130940346121	96.3976379979213	19.4995223688132	145.29279284651	-2.8927166395263	2.24873033184934e-09	7.75632680748581e-08	-	R05	35097888	35099569	+	1509	-	- && - && PF00332:Glycosyl hydrolases family 17|PF07983:X8 domain	Glyco_hydro_17
Rsa10029955	2175.63870815194	1071.5810978755	1312.72721260641	8962.49794063068	7703.20513965276	5423.14453768951	1519.98233954462	7362.94920599098	-2.27605414152439	2.35985919453571e-09	8.13037267887592e-08	-	R05	21068943	21071290	+	1560	-	- && - && PF04172:LrgB-like family	-
Rsa10007335	22.6629032099161	0	8.09700670844355	145.364899484502	595.802661856113	437.417239087342	10.2533033061199	392.861600142652	-5.24612063828731	2.37243695833957e-09	8.16441827799493e-08	-	R04	48359724	48362714	-	1707	-	- && Q9C5W9.1 RecName: Full=Auxin response factor 18 && PF06507:Auxin response factor|PF02309:AUX/IAA family|PF02362:B3 DNA binding domain	Auxin_resp
Rsa10018022	14.5042580543463	11.7054538993351	8.09700670844355	86.2164231425323	93.6392473179099	76.7034969015718	11.435572887375	85.5197224540047	-2.89757806251458	2.41166233964168e-09	8.2899866394675e-08	-	R04	7724195	7725168	-	696	-	- && - && PF04770:ZF-HD protein dimerisation region	ZF-HD_dimer
Rsa10041851	105.155870894011	39.3728903886727	93.1155771471008	2.00503309633796	4.59015918225048	0	79.2147794765947	2.19839742619615	5.13645484245553	2.45473803035694e-09	8.42849053416433e-08	-	R05	7240338	7242216	+	1539	-	- && - && PF00067:Cytochrome P450	p450
Rsa10024717	39.8867096494523	67.0403268780103	63.763927828993	244.614037753231	321.311142757534	228.037423220889	56.8969881188185	264.654201243885	-2.22138772548923	2.47749887810689e-09	8.4970074773034e-08	-	R04	11959580	11961244	+	492	-	- && - && PF06094:Gamma-glutamyl cyclotransferase, AIG2-like	-
Rsa10028200	4.53258064198321	0	0	100.251654816898	73.4425469160078	54.936288321396	1.5108602139944	76.2101633514339	-5.57240963799558	2.56395607414555e-09	8.78357983590768e-08	-	R05	14026178	14028802	-	1473	-	- && Q8W035.1 RecName: Full=Folylpolyglutamate synthase; AltName: Full=DHFS-FPGS homolog D; AltName: Full=Folylpoly-gamma-glutamate synthetase; Short=FPGS; AltName: Full=Tetrahydrofolylpolyglutamate synthase; Short=Tetrahydrofolate synthase && PF08245:Mur ligase middle domain	-
Rsa10042500	1640.79419239792	1636.63528156159	1630.53472591282	566.421849715474	448.917568024097	644.723987469968	1635.98806662411	553.35446840318	1.56426057448221	2.58672019075042e-09	8.85155189341083e-08	-	R05	3672130	3674213	+	1383	-	- && - && -	-
Rsa10037664	3.62606451358657	12.769586072002	0	117.294436135771	156.983444032967	117.128312836184	5.46521686186285	130.46873100164	-4.59546808465795	2.62756636711956e-09	8.98117605664208e-08	-	R06	25196814	25199433	-	1602	-	- && - && PF00295:Glycosyl hydrolases family 28	-
Rsa10033824	110.59496766439	48.9500799426742	53.6426694434385	2.00503309633796	0.918031836450097	0	71.0625723501677	0.974354977596019	6.17988597140568	2.64948114774863e-09	9.04267731824216e-08	-	R07	15706964	15711007	-	1257	-	- && - && PF05212:Protein of unknown function (DUF707)	-
Rsa10005902	11.7847096691564	0	8.09700670844355	81.2038404016874	315.802951738833	189.685674770103	6.6272387925333	195.564155636875	-4.86608037862586	2.65153132300853e-09	9.04267731824216e-08	-	R07	25241066	25248287	+	1602	-	- && - && PF13641:Glycosyltransferase like family 2	-
Rsa10015031	194.900967605278	96.8360277126816	88.0549479543236	521.30860504787	859.277798917291	868.615275723205	126.597314424094	749.733893229455	-2.56425234148915	2.79519434298421e-09	9.52189712968883e-08	-	R09	33124043	33125147	+	498	-	- && - && PF01190:Pollen proteins Ole e I like	-
Rsa10037903	29.9150322370892	20.2185112806698	35.4244043494405	112.281853394926	324.983270103334	288.156380251851	28.5193159557332	241.807167916704	-3.08247691248667	2.80966569818856e-09	9.56044000044297e-08	-	R06	21346930	21349101	-	1314	-	- && - && PF13921:Myb-like DNA-binding domain	-
Rsa10025611	253.82451595106	1046.04192573149	654.845417545372	1.00251654816898	37.639305294454	23.840276064002	651.570619742642	20.827365968875	4.96443454361944	2.89948938936259e-09	9.85314503023651e-08	-	R04	4973925	4974848	-	480	-	- && - && PF02519:Auxin responsive protein	Auxin_inducible
Rsa10024879	1412.35212804197	1243.97050984752	708.488086988811	202.508342730134	287.34396480888	252.914233026804	1121.60357495944	247.588846855273	2.17938793073187	2.90485856392588e-09	9.85314503023651e-08	-	R04	11063543	11068226	+	2319	-	- && - && PF14310:Fibronectin type III-like domain|PF00933:Glycosyl hydrolase family 3 N terminal domain|PF01915:Glycosyl hydrolase family 3 C-terminal domain	Glyco_hydro_3_C
Rsa10042195	342.663096533931	190.479658907363	134.612736527874	19.0478144152106	33.0491461122035	33.1690797412202	222.585163989723	28.4220134228781	2.96940338330669	2.9054479302606e-09	9.85314503023651e-08	-	R05	5409960	5413503	-	1677	-	- && - && PF07002:Copine|PF00168:C2 domain	C2
Rsa10042539	2728.61354647389	4777.95345527407	3902.75723346979	854.144099039971	898.753167884645	1195.12340442584	3803.10807840592	982.673557116819	1.95241459590374	2.94171132605703e-09	9.96496485439721e-08	-	R05	3448669	3451230	+	1284	-	- && - && PF01180:Dihydroorotate dehydrogenase	DHO_dh
Rsa10027098	2065.95025661595	709.776159168776	747.960994692473	6378.01027945105	10207.5959894886	9041.68383070825	1174.56247015907	8542.43003321598	-2.8622831734497	2.97721687164655e-09	1.00739704738485e-07	-	R01	36664629	36665833	-	762	-	- && - && PF00230:Major intrinsic protein	-
novel.3472	72.5212902717314	86.1947059860133	53.6426694434385	275.692050746469	266.229232570528	274.68144160698	70.7862219003944	272.200908307993	-1.94378073813296	2.98753666205799e-09	1.00868229790993e-07	-	Scaffold6450	425	1138	-	614	-	- && Q38854.2 RecName: Full=1-deoxy-D-xylulose-5-phosphate synthase, chloroplastic; Short=1-deoxyxylulose-5-phosphate synthase; Short=DXP synthase; Short=DXPS; AltName: Full=Protein CLOROPLASTOS ALTERADOS 1; Flags: Precursor && -	-
Rsa10033757	3.62606451358657	0	1.01212583855544	57.1434432456319	50.4917510047553	70.484294450093	1.546063450714	59.3731629001601	-5.19509802591646	2.98767673103027e-09	1.00868229790993e-07	-	R09	6351729	6354300	+	1320	-	- && - && PF00743:Flavin-binding monooxygenase-like	FMO-like
Rsa10000261	62.5496128593684	90.4512346766806	101.212583855544	13.0327151261967	8.26228652805087	7.25573619339193	84.7378104638644	9.51691261587985	3.15402784052502	3.08572693558895e-09	1.04062532870129e-07	-	Scaffold3683	125	2069	-	1866	-	- && - && PF07714:Protein tyrosine kinase|PF01453:D-mannose binding lectin|PF00954:S-locus glycoprotein domain	Pkinase_Tyr
Rsa10023526	112.407999921184	61.7196660146762	92.1034513085454	344.865692570129	377.31108478099	360.71374218577	88.7437057481351	360.963506512296	-2.02149779892226	3.11425488448689e-09	1.04907780780646e-07	-	R07	13425334	13427913	+	1245	-	- && - && PF00483:Nucleotidyl transferase	-
Rsa10040702	498.583870618154	1196.08456207752	326.916645853408	80.2013238535184	20.1967004019021	57.0093558052223	673.861692849693	52.4691266868809	3.68448888931811	3.13139516084321e-09	1.05367967834418e-07	-	R08	22727281	22728647	+	1197	-	- && - && PF02493:MORN repeat	MORN
Rsa10032340	716.147741433348	915.153668493474	803.627915813022	190.478144152106	229.507959112524	291.26598147759	811.643108579948	237.084028247407	1.77558806578393	3.14761379515157e-09	1.05796155574218e-07	-	R03	7934337	7936307	-	1158	-	- && - && PF03106:WRKY DNA -binding domain	WRKY
Rsa10027544	99.7167741236307	44.6935512520069	28.3395234795524	0	0	0	57.58328295173	0	8.31465148878361	3.15208643720664e-09	1.05829030670029e-07	-	R05	9730334	9732173	+	1785	-	- && - && PF03081:Exo70 exocyst complex subunit	Exo70
Rsa10037324	71.6147741433348	74.4892520866781	65.7881795061038	244.614037753231	279.081678280829	220.781687027497	70.6307352453723	248.159134353853	-1.81346229232757	3.20531291911814e-09	1.07383952500513e-07	-	R04	587005	588976	-	1593	-	- && - && PF03514:GRAS domain family	GRAS
Rsa10042762	30.8215483654859	4.25652869066732	15.1818875783317	134.337217454643	306.622633374332	289.192913993764	16.7533215448283	243.384254940913	-3.84989200149032	3.20549111941829e-09	1.07383952500513e-07	-	R05	2188596	2189714	-	1119	-	- && - && PF13855:Leucine rich repeat|PF08263:Leucine rich repeat N-terminal domain	LRRNT_2
Rsa10010910	395.241031980936	409.69088647673	381.571441135402	128.322118165629	68.8523877337573	74.6304294177455	395.501119864356	90.6016451057107	2.12683486941191	3.22598250568665e-09	1.07950999118469e-07	-	R08	1770605	1771605	-	396	-	- && - && -	-
Rsa10005105	2377.79180478439	3410.54361339719	2767.15204261058	509.278406469842	617.835425930915	946.35530636669	2851.82915359739	691.156379589149	2.04492061207449	3.33755014361554e-09	1.11561113189021e-07	-	R02	33722087	33726771	-	2544	-	- && - && PF01833:IPT/TIG domain|PF13637:Ankyrin repeats (many copies)	TIG
Rsa10029776	1031.61535411538	1335.48587669687	1297.54532502808	426.069532971816	345.179970505236	438.453772829255	1221.54885194678	403.234425435436	1.59919665202412	3.34902730501167e-09	1.11821326245836e-07	-	R07	11520628	11522972	-	1569	-	- && - && PF00370:FGGY family of carbohydrate kinases, N-terminal domain|PF02782:FGGY family of carbohydrate kinases, C-terminal domain	FGGY_N
Rsa10022301	0	2.12826434533366	0	109.274303750419	1475.27716117531	604.299171535356	0.709421448444554	729.61687882036	-10.0594415720033	3.38640589164307e-09	1.12944841434492e-07	-	R09	958931	960919	+	1230	-	- && - && PF00544:Pectate lyase	-
Rsa10028910	164.985935368189	163.876354590692	241.898075414751	45.1132446676041	43.1474963131546	36.2786809669596	190.253455124544	41.5131406492394	2.19527961156215	3.3909178032455e-09	1.12970907319568e-07	-	R01	9697650	9699183	+	819	-	- && - && PF00810:ER lumen protein retaining receptor	ER_lumen_recept
Rsa10041666	11065.8423793378	6512.488896721	8954.27729370001	60804.633679545	27615.3156722554	42902.1315777845	8844.20285658628	43774.0269765283	-2.30724876743606	3.40913569491775e-09	1.13453038884494e-07	-	R05	8269730	8270638	+	798	-	- && - && PF00504:Chlorophyll A-B binding protein	-
Rsa10023687	32.6345806222791	79.8099129500123	187.243280132757	949.383171116024	1131.01522250652	962.9398462373	99.8959245683495	1014.44607995328	-3.34539237326688	3.47717746117555e-09	1.15590386645708e-07	-	R09	28390947	28393537	+	1680	-	- && - && PF04859:Plant protein of unknown function (DUF641)	-
Rsa10034158	5266.85870598449	2855.06661926511	2863.30399727335	15273.3396113544	14083.5264029809	23085.6794998893	3661.74310750765	17480.8485047415	-2.25509397254927	3.49223886591695e-09	1.15963773920427e-07	-	R07	17825359	17826126	-	240	-	- && - && -	-
Rsa10036444	105.155870894011	880.037306795469	501.002290084945	21.0528475115486	21.1147322383522	43.5344171603516	495.398489258141	28.5673323034175	4.11761994806953	3.5796041656545e-09	1.18734646826594e-07	-	R03	1202663	1204339	-	912	-	- && - && PF01398:JAB1/Mov34/MPN/PAD-1 ubiquitin protease	Mov34
novel.3369	68.8952257581448	15.9619825900025	11.1333842241099	803.015755083353	279.081678280829	538.997545794829	31.9968641907524	540.364993053004	-4.0716232609109	3.59454750236435e-09	1.19099864947048e-07	-	Scaffold397	39413	45555	-	1056	-	- && - && -	-
Rsa10029164	8.15864515556978	0	3.03637751566633	132.332184358305	116.590043229162	55.9728220633091	3.73167422374537	101.631683216926	-4.73002944114561	3.64802603433966e-09	1.20739694452396e-07	-	R01	18280481	18286644	+	1818	-	- && - && PF13641:Glycosyltransferase like family 2	-
Rsa10033400	0	0	0	31.0780129932384	78.9507379347083	42.4978834184384	0	50.842211448795	-8.12345173748225	3.70528361623085e-09	1.2250088322482e-07	-	R09	8906825	8908043	-	552	-	- && - && PF02298:Plastocyanin-like domain	Cu_bind_like
Rsa10038142	156.827290212619	117.054538993351	175.097770070092	468.175227994914	501.245382701753	582.53196295518	149.659866425354	517.317524550616	-1.7885007938572	3.84620568323821e-09	1.27021257264107e-07	-	R06	20076156	20079773	-	2076	-	- && - && -	-
Rsa10016168	1754.1087084475	600.170545384092	1553.61316218261	112.281853394926	215.737481565773	211.452883350279	1302.63080533807	179.824072770326	2.8567410395519	3.90677721550094e-09	1.28881090625523e-07	-	R01	41142762	41146636	-	2190	-	- && - && PF03169:OPT oligopeptide transporter protein	OPT
Rsa10011769	68.8952257581448	84.0664416406796	125.503603980875	10.0251654816898	13.7704775467515	10.3653374191313	92.8217571265665	11.3869934825242	3.0224409173547	4.11338844316399e-09	1.35549353223916e-07	-	R02	15716507	15717707	-	642	-	- && - && PF03168:Late embryogenesis abundant protein	-
Rsa10004712	19.0368386963295	24.4750399713371	13.1576359012208	106.266754105912	109.245788537562	184.503006060538	18.8898381896291	133.33851623467	-2.8206136222691	4.1301390324599e-09	1.35953402672843e-07	-	R08	11325783	11327366	+	1584	-	- && - && PF03016:Exostosin family	-
Rsa10034691	103.342838637217	469.282288146072	519.220555178943	24.0603971560555	35.8032416215538	33.1690797412202	363.948560654077	31.0109061729432	3.5517997169323	4.14049639373738e-09	1.36146354818613e-07	-	R01	48748313	48748579	+	267	-	- && - && -	-
Rsa10007980	142.323032158273	163.876354590692	90.0791996314345	586.472180678853	493.901128010152	495.463128634477	132.0928621268	525.278812441161	-1.99167338687983	4.1793303889692e-09	1.37274231561327e-07	-	R07	25766812	25769456	-	1620	-	- && - && PF01490:Transmembrane amino acid transporter protein	Aa_trans
Rsa10039433	182.209741807725	147.914372000689	86.0306962772127	15.0377482225347	22.0327640748023	21.7672085801758	138.718270028542	19.6125736258376	2.82211854552408	4.2615814631641e-09	1.39824196132678e-07	-	R01	1092292	1094986	-	1896	-	- && - && PF03141:Putative S-adenosyl-L-methionine-dependent methyltransferase	-
Rsa10025421	51.6714193186086	191.543791080029	234.813194544863	4.01006619267592	13.7704775467515	9.32880367721819	159.342801647834	9.03644913888185	4.1337468839017	4.28047129711332e-09	1.4029198350842e-07	-	R04	6191032	6193741	+	1107	-	- && - && PF01070:FMN-dependent dehydrogenase	FMN_dh
Rsa10040321	2735.86567550107	1648.34073546092	1607.25583162604	326.820394703087	478.2945867905	550.399416955873	1997.15408086268	451.838132816487	2.14421519438974	4.40144067558627e-09	1.44100788561572e-07	-	R08	20416512	20419563	-	1791	-	- && - && PF05278:Arabidopsis phospholipase-like protein (PEARLI 4)	-
Rsa10016077	2.71954838518993	1.06413217266683	0	41.1031784749282	204.721099528372	53.8997545794829	1.26122685261892	99.9080108609276	-6.26766666298767	4.42957750157039e-09	1.44865361833216e-07	-	R01	41814461	41817165	-	411	-	- && - && PF05498:Rapid ALkalinization Factor (RALF)	-
Rsa10026468	4390.25760982494	7532.99165030849	2301.57415687508	671.686087273217	223.081736257374	628.139447599358	4741.6078056695	507.635757043316	3.22373046275346	4.43554286016023e-09	1.44903969770326e-07	-	R02	1598797	1600092	+	510	-	- && - && PF00226:DnaJ domain	DnaJ
Rsa10025542	17.2238064395362	279.866761411376	150.806749944761	2.00503309633796	0	3.1096012257394	149.299105931891	1.70487810735912	6.47983617959389	4.46594591416484e-09	1.45739984983371e-07	-	R04	5386719	5387930	+	1014	-	- && - && PF00249:Myb-like DNA-binding domain	Myb_DNA-binding
Rsa10015794	30.8215483654859	56.399005151342	47.5699144121059	0	0	0	44.9301559763112	0	7.9534778097073	4.5620432636604e-09	1.48698493854948e-07	-	R02	33103119	33104977	-	807	-	- && - && -	-
Rsa10042833	0	0	0	16.0402647707037	134.032648121714	68.4112269662667	0	72.8280466195615	-8.64144650575636	4.56642449098868e-09	1.48698493854948e-07	-	R05	1853916	1854527	-	405	-	- && - && PF00321:Plant thionin	-
Rsa10021691	682.606644682672	825.76656598946	670.027305123704	2530.35176757851	1970.09632102191	1925.8796924746	726.133505265279	2142.10926035834	-1.56088365977557	4.57426424647366e-09	1.48793789946518e-07	-	R02	24277311	24280746	+	1875	-	- && - && PF03141:Putative S-adenosyl-L-methionine-dependent methyltransferase	-
Rsa10018234	12.691225797553	0	15.1818875783317	197.495759989289	151.475253014266	182.429938576711	9.29103779196155	177.133650526755	-4.24196122003183	4.66379351689339e-09	1.51543264877253e-07	-	R04	9631581	9632895	-	885	-	- && - && PF07059:Protein of unknown function (DUF1336)	-
Rsa10035923	42.6062580346422	36.1804938706722	35.4244043494405	144.362382936333	174.426048925518	152.37046006123	38.0703854182517	157.052963974361	-2.04293745150857	4.70898028161007e-09	1.52847544317556e-07	-	R03	3773617	3776106	+	1218	-	- && - && PF00642:Zinc finger C-x8-C-x5-C-x3-H type (and similar)	zf-CCCH
Rsa10036199	87.9320644544743	92.5794990220143	105.261087209766	19.0478144152106	15.6065412196516	11.4018711610445	95.2575502287516	15.3520755986356	2.63130647697707	4.73352752050964e-09	1.53479815236739e-07	-	R03	2374259	2377735	-	1311	-	- && - && -	-
Rsa10029023	2026.97006309489	2917.85041745245	2963.50445529034	526.321187788714	304.786569701432	735.938956758324	2636.10831194589	522.34890474949	2.33566662094417	4.74974339720201e-09	1.53840886674723e-07	-	R01	17290299	17291707	-	1314	-	- && - && PF00067:Cytochrome P450	p450
Rsa10028505	14.5042580543463	264.968910994041	44.5335368964395	0	0	0	108.002235314942	0	9.21930874781606	4.76296954520826e-09	1.53947184033924e-07	-	R05	15883119	15885795	+	912	-	- && - && PF02265:S1/P1 Nuclease	-
Rsa10033397	0	0	0	23.0578806078865	72.5245150795577	62.1920245147879	0	52.591473400744	-8.17151503151113	4.76319216219081e-09	1.53947184033924e-07	-	R09	8928062	8928695	+	552	-	- && - && PF02298:Plastocyanin-like domain	Cu_bind_like
Rsa10035560	13.5977419259496	0	6.07275503133266	93.2340389797151	206.557163201272	166.881932448014	6.5568323190941	155.557711543	-4.54500593551352	4.93206876589538e-09	1.59235363013194e-07	-	R04	32135655	32139179	+	1482	-	- && - && PF03765:CRAL/TRIO, N-terminal domain|PF00650:CRAL/TRIO domain	CRAL_TRIO_N
Rsa10012257	76.147354785318	71.2968555686776	67.8124311832147	4.01006619267592	2.75409550935029	10.3653374191313	71.7522138457368	5.70983304038584	3.66858233339067	5.04460463769271e-09	1.62695214960475e-07	-	R01	32773345	32773764	-	420	-	- && - && PF03407:Nucleotide-diphospho-sugar transferase	-
Rsa10002876	760.567031724783	878.973174622802	859.294836933572	167.42026354422	231.344022785424	88.1053680626163	832.945014427052	162.28988479742	2.35831439990145	5.16712866117035e-09	1.66469494015833e-07	-	R04	42802570	42803325	-	756	-	- && - && PF00106:short chain dehydrogenase	adh_short
Rsa10025955	34.4476128790724	35.1163616980054	27.327397640997	364.916023533509	161.573603215217	155.48006128697	32.2971240726916	227.323229345232	-2.81486115100331	5.25097551455907e-09	1.68991012202877e-07	-	R09	9940641	9943180	-	1443	-	- && Q8RY79.1 RecName: Full=Tyrosine decarboxylase 1 && PF00282:Pyridoxal-dependent decarboxylase conserved domain	-
Rsa10024904	94.2776773532509	302.21353703738	201.413041872533	13.0327151261967	28.458986929953	19.6941410963495	199.301418754388	20.3952810508331	3.28439986419607	5.41917097559351e-09	1.74218868179272e-07	-	R02	13243525	13244673	-	963	-	- && - && PF02365:No apical meristem (NAM) protein	NAM
novel.1511	296.430773985702	34.0522295253386	86.0306962772127	2.00503309633796	0	0	138.837899929418	0.668344365445987	7.71994639297924	5.43997266927164e-09	1.74702155160363e-07	-	R04	36110917	36112955	-	484	-	- && Q8S8P7.1 RecName: Full=Protein PSY3; Contains: RecName: Full=Tyrosine-sulfated glycopeptide 3; Flags: Precursor && -	-
novel.1276	3.62606451358657	21.2826434533366	10.1212583855544	96.2415886242221	166.163762397468	171.028067415667	11.6766554508259	144.477806145785	-3.64434325992165	5.51575184991765e-09	1.76948123964943e-07	-	R04	34789230	34790391	+	1162	-	- && O48788.1 RecName: Full=Probable inactive receptor kinase At2g26730; Flags: Precursor && PF13855:Leucine rich repeat	-
Rsa10035503	7143.34709176554	1402.52620357488	544.523701142829	76213.3130249022	89017.8750532201	39230.7290639282	3030.13233216109	68153.9723806835	-4.49128297116337	5.5934843078649e-09	1.79251935216276e-07	-	R04	31723229	31724033	-	546	-	- && - && PF12338:Ribulose-1,5-bisphosphate carboxylase small subunit|PF00101:Ribulose bisphosphate carboxylase, small chain	-
Rsa10040051	151.388193442239	178.774205008028	167.000763361648	436.094698453506	564.58957941681	634.358650050837	165.721053937305	545.014309307051	-1.71809496221532	5.65934071734918e-09	1.8117069163235e-07	-	R06	17053733	17056765	-	2634	-	- && - && PF13855:Leucine rich repeat	-
Rsa10023476	57.1105160889885	1945.23361163497	1172.0417210472	14.0352316743657	30.2950506028532	42.4978834184384	1058.12861625705	28.9427218985524	5.19238109786099	5.77340013191864e-09	1.8462687391238e-07	-	R07	13762948	13764968	-	888	-	- && - && PF00201:UDP-glucoronosyl and UDP-glucosyl transferase	UDPGT
Rsa10042357	146.855612800256	1079.03002308417	277.322479764192	5.0125827408449	19.278668565452	34.2056134831334	501.069371882871	19.4989549298101	4.68457373748872	5.79167242661709e-09	1.85015830978557e-07	-	R05	4454368	4455907	-	507	-	- && - && PF14368:Probable lipid transfer	-
Rsa10005734	112.407999921184	615.068395801428	404.850335422178	29.0729798969004	42.2294644767045	22.8037423220889	377.44224371493	31.3687288985646	3.58627461008257	5.81718502652023e-09	1.85635017221432e-07	-	R05	19026013	19027011	+	396	-	- && - && PF15699:NPR1 interacting	-
Rsa10034831	2135.75199850249	2278.30698167968	3138.60222536043	671.686087273217	241.442372986375	278.827576574633	2517.55373518087	397.318678944742	2.66382175657816	5.83238892002793e-09	1.85924280056974e-07	-	R01	47866210	47868397	-	1056	-	- && - && PF14416:PMR5 N terminal Domain|PF13839:GDSL/SGNH-like Acyl-Esterase family found in Pmr5 and Cas1p	-
Rsa10011928	146.855612800256	274.546100548042	296.552870696745	49.12331086028	29.3770187664031	43.5344171603516	239.318194681681	40.6782489290116	2.55791007103362	5.86632098012163e-09	1.86809321305997e-07	-	R08	16145621	16146170	+	468	-	- && - && PF00403:Heavy-metal-associated domain	HMA
Rsa10017129	1246.45967654538	1077.9658909115	901.8041221529	168.422780092389	157.901475869417	334.800398637942	1075.40989653659	220.374884866582	2.28772504394461	5.91174551225577e-09	1.88058089383565e-07	-	R09	2933830	2936450	-	1920	-	- && - && PF00069:Protein kinase domain	Pkinase
Rsa10002827	93.3711612248542	48.9500799426742	47.5699144121059	3.00754964450694	4.59015918225048	1.03653374191313	63.2970518598781	2.87808085622352	4.44030840421641	5.9481063985697e-09	1.89016216342376e-07	-	R02	7758768	7761332	+	1971	-	- && - && PF07714:Protein tyrosine kinase|PF01657:Salt stress response/antifungal	Pkinase_Tyr
Rsa10005936	910.142192910229	1034.33647183216	1015.16221607111	371.933639370692	230.425990948974	290.229447735677	986.546960271166	297.529692685114	1.72972533197556	6.05348300271347e-09	1.92163185801022e-07	-	R07	25062076	25064753	+	1515	-	- && - && PF00168:C2 domain	C2
Rsa10043015	28.1019999802959	168.132883281359	147.770372429095	0	1.83606367290019	0	114.668418563583	0.612021224300065	7.4712950529572	6.11296066282579e-09	1.93848063573839e-07	-	R05	1017137	1017781	+	645	-	- && - && PF00249:Myb-like DNA-binding domain	Myb_DNA-binding
Rsa10027206	0	0	0	21.0528475115486	72.5245150795577	65.3016257405273	0	52.9596627772112	-8.18149193926035	6.14659385204848e-09	1.946907593962e-07	-	R01	37449530	37450011	-	279	-	- && - && -	-
Rsa10018812	123.286193461943	107.47734943935	160.928008330316	594.492313064205	436.065122313796	972.268649914518	130.563850410536	667.608695097506	-2.35386867365837	6.15239257502851e-09	1.946907593962e-07	-	R02	10192120	10193746	+	1338	-	- && - && PF02458:Transferase family	-
Rsa10038349	412.464838420472	413.947415167397	253.031459638861	1830.59521695656	2519.99739105552	1123.60257623384	359.814571075577	1824.73172808197	-2.34237527111045	6.3463288636324e-09	2.00618187167269e-07	-	R06	18943902	18944825	+	495	-	- && - && PF00127:Copper binding proteins, plastocyanin/azurin family	-
Rsa10004017	2267.19683712	1966.5162550883	1911.90570903123	498.250724439983	207.475195037722	508.938067279348	2048.53960041318	404.887995585684	2.3395300261528	6.39168041412633e-09	2.01841136247551e-07	-	R08	27435090	27437630	-	2034	-	- && Q8RX80.2 RecName: Full=Cysteine-rich receptor-like protein kinase 18; Short=Cysteine-rich RLK18; Flags: Precursor && PF01657:Salt stress response/antifungal|PF07714:Protein tyrosine kinase	Pkinase_Tyr
Rsa10037730	118.75361281996	44.6935512520069	99.1883321784335	610.532577834909	466.360172916649	421.869232958645	87.5451654168002	499.587327903401	-2.51015485340733	6.4657185918858e-09	2.03966481079864e-07	-	R06	25558670	25561884	+	2217	-	- && - && PF00069:Protein kinase domain|PF00954:S-locus glycoprotein domain|PF08276:PAN-like domain|PF01453:D-mannose binding lectin	Pkinase
Rsa10036874	0	0	0	17.0427813188727	134.032648121714	55.9728220633091	0	69.016083834632	-8.56407979564358	6.5878961979142e-09	2.07604420871627e-07	-	R04	3008088	3008926	-	459	-	- && - && -	-
Rsa10004634	1.81303225679329	8.51305738133464	1.01212583855544	45.1132446676041	123.016266084313	117.128312836184	3.77940515889446	95.0859411960337	-4.67931236731828	6.70556917384352e-09	2.11092990499664e-07	-	R09	16105693	16108446	+	2091	-	- && - && PF07714:Protein tyrosine kinase|PF14380:Wall-associated receptor kinase C-terminal	Pkinase_Tyr
Rsa10016929	764.19309623837	948.141765846146	1178.11447607854	92.2315224315462	95.4753109908101	249.804631801065	963.483112721017	145.837155074474	2.72491984256597	6.78316067162966e-09	2.13313850238455e-07	-	R03	9118088	9122098	+	1638	-	- && - && PF00083:Sugar (and other) transporter	Sugar_tr
Rsa10017948	1562.83380535581	1714.31693016626	1402.80641223785	627.575359153782	495.737191683052	573.203159277962	1559.98571591997	565.505236704932	1.46408570749078	6.8951510650098e-09	2.16508826717868e-07	-	R04	8220201	8222085	-	1113	-	- && - && PF00620:RhoGAP domain	RhoGAP
Rsa10010147	375.29767715621	555.476994132086	599.178496424823	120.301985780278	64.2622285515068	127.493650255315	509.984389237706	104.0192881957	2.29490756959176	6.89905619412042e-09	2.16508826717868e-07	-	R05	39394550	39395371	+	741	-	- && - && -	-
Rsa10039033	1019.83064444622	5162.1051696068	3697.29568824304	383.963837948719	250.622691350876	423.942300442471	3293.07716743202	352.842943247356	3.22245854235109	6.94989369943238e-09	2.17878448026512e-07	-	R01	3311709	3312800	+	1092	-	- && - && PF14543:Xylanase inhibitor N-terminal|PF14541:Xylanase inhibitor C-terminal	-
Rsa10035757	29.9150322370892	6.38479303600098	53.6426694434385	250.629137042245	485.638841482101	440.526840313081	29.9808315721762	392.264939612476	-3.70770945815636	7.03540671505681e-09	2.20331186100083e-07	-	R03	4627868	4633288	-	1605	-	- && - && PF13641:Glycosyltransferase like family 2	-
Rsa10007202	713.428193048158	700.198969614774	507.075045116277	163.410197351544	181.770303617119	220.781687027497	640.234069259737	188.654062665387	1.76326792736807	7.10918247787378e-09	2.22411655123894e-07	-	R01	7560204	7561250	+	636	-	- && - && PF00481:Protein phosphatase 2C	PP2C
Rsa10012571	266.515741748613	258.58411795804	337.037904238963	857.151648684478	1265.96590246468	2004.65625686	287.379254648539	1375.92460266972	-2.25933950372002	7.26768930709131e-09	2.26971693550687e-07	-	R06	22181180	22183484	+	1584	-	- && - && PF01553:Acyltransferase	Acyltransferase
Rsa10042733	4683.96883542545	3357.33700476385	4906.78606531679	1210.03747363996	940.064600524899	1498.82779080639	4316.0306351687	1216.30995499042	1.82737374356806	7.26992942623718e-09	2.26971693550687e-07	-	R05	2362726	2368348	-	4494	-	- && - && PF00664:ABC transporter transmembrane region|PF00005:ABC transporter	ABC_membrane
Rsa10017650	76.147354785318	64.9120625326767	28.3395234795524	179.450462122247	1423.8673783341	1055.19134926757	56.4663135991824	886.169729907972	-3.97148102224904	7.59178938435951e-09	2.36776261293454e-07	-	R03	11404696	11405262	-	567	-	- && - && -	-
Rsa10036548	310.935032040048	125.567596374686	139.673365720651	31.0780129932384	11.9344138738513	15.548006128697	192.058664711795	19.5201443319289	3.30200868046537	7.65506773973614e-09	2.38504188714166e-07	-	R04	4731805	4735403	+	1497	-	- && - && PF01657:Salt stress response/antifungal|PF07714:Protein tyrosine kinase	Pkinase_Tyr
Rsa10042057	55.2974838321952	20.2185112806698	41.4971593807732	311.782646480553	236.852213804125	195.904877221582	39.0043848312127	248.179912502087	-2.66454781636434	7.77237558990217e-09	2.41910197702566e-07	-	R05	6106148	6107333	+	1035	-	- && - && PF12906:RING-variant domain	-
Rsa10034270	4.53258064198321	11.7054538993351	7.08488086988811	59.1484763419698	108.327756701111	77.7400306434849	7.77430513706882	81.7387545621887	-3.40943672151778	7.80295141931083e-09	2.42612505936765e-07	-	R07	18517083	18520048	-	1776	-	- && - && PF13415:Galactose oxidase, central domain|PF13418:Galactose oxidase, central domain	-
Rsa10030758	142.323032158273	72.3609877413445	201.413041872533	725.821980874342	658.22882673472	1023.05880326826	138.699020590717	802.369870292441	-2.53152835048659	7.90355220301498e-09	2.45488384529339e-07	-	R02	38999463	39002335	-	2130	-	- && - && PF00582:Universal stress protein family|PF00069:Protein kinase domain	Pkinase
Rsa10011124	15.4107741827429	8.51305738133464	4.04850335422177	113.284369943095	96.3933428272602	75.6669631596587	9.32411163943311	95.1148919766712	-3.33763040869144	8.11124234874534e-09	2.51681212386684e-07	-	R05	36373852	36374772	-	540	-	- && - && PF03195:Protein of unknown function DUF260	-
Rsa10028899	2157.50838558401	1862.23130216695	1632.55897758993	4703.80764400885	4983.07680825113	5398.26772788359	1884.09955511363	5028.38406004786	-1.41611955949163	8.27188822492275e-09	2.56403135111116e-07	-	R01	9643993	9646255	+	1626	-	- && - && PF17047:Synaptotagmin-like mitochondrial-lipid-binding domain|PF00168:C2 domain	C2
Rsa10014614	126.91225797553	586.336827139424	295.54074485819	36.0905957340833	27.5409550935029	38.3517484507859	336.263276657714	33.9944330927907	3.30670941513945	8.3777288458148e-09	2.59418343933185e-07	-	R01	50921198	50922739	+	1029	-	- && - && PF02365:No apical meristem (NAM) protein	NAM
novel.3312	95.1841934816475	91.5153668493474	87.0428221157682	12.0301985780278	19.278668565452	14.5114723867839	91.2474608155877	15.2734465100879	2.57451209876148	8.61494666271119e-09	2.66491363364194e-07	-	Scaffold3006	1532	2988	+	1457	-	- && - && -	-
Rsa10012635	221.189935328781	163.876354590692	176.109895908647	517.298538855194	633.441967150567	584.605030439007	187.058728609373	578.448512148256	-1.62769839639083	8.70036333866611e-09	2.68858983008331e-07	-	R06	21870251	21872367	-	1464	-	- && Q3EDL4.2 RecName: Full=Probable serine/threonine-protein kinase At1g01540 && PF00069:Protein kinase domain	Pkinase
Rsa10024006	398.867096494523	394.793036059394	435.214110578841	993.493899235459	1009.83502009511	1107.01803636323	409.624747710919	1036.7823185646	-1.33971088277939	8.79641778491819e-09	2.71550169417393e-07	-	R05	11917095	11919940	-	2022	-	- && - && PF01501:Glycosyl transferase family 8	Glyco_transf_8
Rsa10003339	1954.44877282316	5614.3613429902	4095.06114279533	778.955357927297	738.097596505878	688.25840463032	3887.95708620289	735.103786354498	2.40290331643509	8.87045892938172e-09	2.73557004294701e-07	-	R06	23975934	23977702	+	1113	-	- && - && PF07063:Domain of unknown function (DUF1338)	-
Rsa10036864	47.1388386766254	57.4631373240088	110.321716402543	0	0.918031836450097	0	71.6412308010592	0.306010612150032	7.6656580373244	8.88853475331572e-09	2.73835591525344e-07	-	R04	3055809	3057074	+	1266	-	- && - && PF13639:Ring finger domain	-
Rsa10024757	112.407999921184	817.253508608126	371.450182749848	39.0981453785902	20.1967004019021	32.1325459993071	433.703897093052	30.4757972599332	3.83195627880037	8.92274090856684e-09	2.74610046417722e-07	-	R04	11812614	11815230	-	1314	-	- && - && PF04833:COBRA-like protein	-
Rsa10041348	895.637934855883	615.068395801428	478.735521636725	5664.21849715474	2298.75171847104	3250.56981463958	663.147284098012	3737.84667675512	-2.49456272147923	8.99669833057761e-09	2.76605088571789e-07	-	R08	26001250	26004207	-	1542	-	- && - && PF07992:Pyridine nucleotide-disulphide oxidoreductase	Pyr_redox_2
Rsa10040265	222.096451457177	94.7077633673479	72.873060375992	955.398270405038	972.195714800653	664.418128566318	129.892425066839	864.004037924003	-2.73179973123219	9.04836921893164e-09	2.77911575482886e-07	-	R06	18336425	18340113	+	2220	-	- && - && PF01501:Glycosyl transferase family 8	Glyco_transf_8
Rsa10036644	559.320451220729	170.261147626693	306.674129082299	2579.47507843879	2426.35814373761	1666.74625699632	345.418575976574	2224.19315972424	-2.68608227449957	9.08268260574586e-09	2.78682836912267e-07	-	R04	4099303	4103173	+	1857	-	- && - && PF00342:Phosphoglucose isomerase	-
Rsa10012249	58.9235483457818	374.574524778724	397.765454552289	24.0603971560555	11.0163820374012	15.548006128697	277.087842558932	16.8749284407179	4.03885342196377	9.216674318072e-09	2.82507859360822e-07	-	R01	32835747	32837964	+	1764	-	- && - && PF00651:BTB/POZ domain|PF13857:Ankyrin repeats (many copies)|PF11900:Domain of unknown function (DUF3420)|PF12313:NPR1/NIM1 like defence protein C terminal	BTB
Rsa10040392	255.637548207853	54.2707408060084	95.1398288242117	593.489796516036	3120.39021209388	2604.8092934277	135.016039279358	2106.22976734587	-3.9621931865116	9.31146134961613e-09	2.85124666847093e-07	-	R08	20887252	20888918	-	837	-	- && - && PF00657:GDSL-like Lipase/Acylhydrolase	Lipase_GDSL
Rsa10040679	507.64903190212	1065.1963048395	445.335368964395	146.367416032671	81.7048334440586	100.543772965574	672.726901902004	109.538674147435	2.61883957171548	9.57633796454684e-09	2.92932086390316e-07	-	R08	22578610	22580782	-	1566	-	- && - && PF01474:Class-II DAHP synthetase family	-
Rsa10034690	347.195677175914	2915.72215310712	1543.49190379705	116.291919587602	135.868711794614	133.712852706794	1602.13657802669	128.624494696337	3.63858117558036	9.58577788973725e-09	2.92932086390316e-07	-	R01	48749418	48750437	+	1020	-	- && - && PF00012:Hsp70 protein	HSP70
Rsa10034212	12.691225797553	3.19239651800049	12.1455100626653	72.1811914681666	109.245788537562	105.726441675139	9.34304412607294	95.7178072269559	-3.34453880224688	9.61030244422105e-09	2.93385483085474e-07	-	R07	18196314	18197943	+	951	-	- && - && PF03352:Methyladenine glycosylase	-
Rsa10038841	471.388386766254	1537.67098950357	1813.72950269136	143.359866388164	196.458813000321	174.137668641406	1274.26295965373	171.31878267663	2.8945655173005	9.6247113789214e-09	2.93529465658868e-07	-	R01	4475677	4477573	-	1200	-	- && - && PF00403:Heavy-metal-associated domain	HMA
novel.3270	117.847096691564	139.401314619355	27.327397640997	0	0.918031836450097	1.03653374191313	94.8586029839718	0.65152185945441	7.17918804244162	9.69237989501380e-09	2.95295807586114e-07	-	Scaffold2266	966	3259	+	1853	-	- && O04259.2 RecName: Full=Protein DEHYDRATION-INDUCED 19 homolog 5; Short=AtDi19-5 && -	-
Rsa10012613	192.181419220088	231.980813641369	124.49147814232	2.00503309633796	7.34425469160078	23.840276064002	182.884570334592	11.0631879506469	4.05435384150767	9.92020313994983e-09	3.01933097377126e-07	-	R06	21973342	21974286	-	945	-	- && - && PF13578:Methyltransferase domain	-
Rsa10011324	102.436322508821	14.8978504173356	16.1940134168871	525.318671240546	1242.09707471698	626.066380115532	44.5093954476811	797.827375357686	-4.15922965334835	9.93732282324251e-09	3.02150486324374e-07	-	R04	41704232	41708303	+	3708	-	- && - && PF01190:Pollen proteins Ole e I like|PF04554:Extensin-like region	-
Rsa10024568	61.6430967309717	45.7576834246737	18.218265093998	198.498276537458	589.376439000962	404.248159346122	41.8730150832145	397.374291628181	-3.24447339109853	1.00893455861716e-08	3.0646513714305e-07	-	R09	31162686	31163273	+	588	-	- && - && PF03181:BURP domain	-
Rsa10017079	162.266386982999	68.1044590506771	27.327397640997	2.00503309633796	1.83606367290019	0	85.8994145582244	1.28036558974605	6.04740679813849	1.01351783486339e-08	3.07548838787603e-07	-	R03	10047406	10047903	-	498	-	- && - && PF13639:Ring finger domain	-
Rsa10009442	6522.38354381384	4262.91348370332	3822.79929222391	1530.84276905403	1326.55600367039	1060.37401797713	4869.36543991369	1305.92426356719	1.89867883912839	1.01471925587541e-08	3.07605184633943e-07	-	R07	7247659	7248993	+	1335	-	- && - && PF00909:Ammonium Transporter Family	Ammonium_transp
Rsa10007098	83.3994838124911	56.399005151342	101.212583855544	729.832047067017	375.47502110809	321.325459993071	80.3370242731258	475.544176056059	-2.56461736565113	1.03286304652235e-08	3.1279224500883e-07	-	R03	15501747	15504473	-	1428	-	- && - && PF00232:Glycosyl hydrolase family 1	Glyco_hydro_1
Rsa10033778	5.43909677037986	2.12826434533366	1.01212583855544	42.1056950230972	78.0327060982582	62.1920245147879	2.85982898475632	60.7768085453811	-4.37905570666017	1.03601195500895e-08	3.13169011891229e-07	-	R09	6231646	6232035	+	390	-	- && - && -	-
Rsa10033503	80.6799354273012	60.6555338420093	48.5820402506613	0	0	1.03653374191313	63.3058365066573	0.345511247304377	7.48879920265304	1.03617537285369e-08	3.13169011891229e-07	-	R09	8184867	8186496	+	1137	-	- && - && PF00891:O-methyltransferase|PF08100:Dimerisation domain	-
novel.2118	96.0907096100441	279.866761411376	154.855253298983	7.01761583718286	11.0163820374012	25.9133435478283	176.937574773468	14.6491138074708	3.5984170909014	1.04171988473441e-08	3.14530857321007e-07	-	R06	18518954	18521735	+	1599	-	- && Q8GYX8.2 RecName: Full=Chaperone protein dnaJ 10; Short=AtDjC10; Short=AtJ10 && -	-
Rsa10025626	1453.14535381982	2634.79125952307	2567.76325241516	647.625690117161	522.360114940105	589.787699148572	2218.56662191935	586.591168068613	1.91917009231419	1.04758676243167e-08	3.15987226229887e-07	-	R04	4874805	4875993	+	807	-	- && - && PF12638:Staygreen protein	-
Rsa10011788	670.821935013516	905.576478939473	695.33045108759	208.523442019148	200.130940346121	102.6168404494	757.242955013526	170.423740938223	2.15072160434726	1.05399164015108e-08	3.17602814232191e-07	-	R02	15619013	15619261	+	156	-	- && - && -	-
Rsa10028171	612.80490279613	738.50772783078	604.2391256176	1894.75627603937	10705.1692448446	5264.5548751768	651.850585414837	5954.82679868692	-3.19151597144489	1.06029806627937e-08	3.19185553073602e-07	-	R01	43687395	43688865	+	1191	-	- && - && PF03151:Triose-phosphate Transporter family	-
Rsa10034153	21.7563870815194	24.4750399713371	20.2425167711089	98.24662172056	104.655629355311	123.347515287663	22.1579812746551	108.749922121178	-2.29594078236619	1.07207731212562e-08	3.22411016091482e-07	-	R07	17800256	17801992	-	1023	-	- && - && PF00657:GDSL-like Lipase/Acylhydrolase	Lipase_GDSL
Rsa10040962	35.3541290074691	115.990406820685	107.285338886877	4.01006619267592	6.42622285515068	1.03653374191313	86.2099582383435	3.82427426324658	4.4750319397157	1.08004609206229e-08	3.24485276309666e-07	-	R08	24064399	24065567	+	672	-	- && Q9LMP7.1 RecName: Full=Golgi SNAP receptor complex member 1-1; AltName: Full=Golgi SNARE 11 protein; Short=AtGOS11 && PF12352:Snare region anchored in the vesicle membrane C-terminus	-
Rsa10030573	144.136064415066	97.9001598853484	8.09700670844355	0	0	0	83.3777436696194	0	8.84746028715983	1.08181580978526e-08	3.24694846219392e-07	-	R02	37598054	37599295	-	1242	-	- && - && PF00685:Sulfotransferase domain|PF00012:Hsp70 protein	HSP70
Rsa10041256	4151.84386805662	6839.17747372972	3388.59730748363	407.021718556606	706.884514066575	1155.73512223314	4793.20621642332	756.547118285441	2.6635588179836	1.12973870081397e-08	3.38742641737132e-07	-	R08	25541472	25542799	-	918	-	- && - && PF00168:C2 domain	C2
Rsa10039637	117.847096691564	85.1305738133464	97.1640805013226	401.006619267592	488.392936991452	293.339048961416	100.047250335411	394.246201740153	-1.97742554007068	1.15288088974876e-08	3.4533971182148e-07	-	R06	13619612	13623030	-	1530	-	- && Q940S3.1 RecName: Full=UDP-N-acetylglucosamine diphosphorylase 1; AltName: Full=N-acetylglucosamine-1-phosphate uridylyltransferase 1; AltName: Full=UDP-N-acetylgalactosamine diphosphorylase 1 && PF01704:UTP--glucose-1-phosphate uridylyltransferase	-
Rsa10034644	61.6430967309717	55.3348729786752	57.6911727976603	185.465561411261	246.950564005076	201.087545931148	58.2230475024357	211.167890449162	-1.85836492830142	1.16459648171267e-08	3.48203259821057e-07	-	R01	48958050	48959531	+	504	-	- && - && PF00071:Ras family	Ras
Rsa10032857	1914.56206317371	2033.55658196631	1229.73289384486	431.082115712661	237.770245640575	467.476717602823	1725.95051299496	378.77635965202	2.18844578745521	1.16474013406e-08	3.48203259821057e-07	-	R01	14030525	14031393	+	240	-	- && - && -	-
Rsa10027745	4.53258064198321	0	0	46.1157612157731	226.753863603174	67.3746932243536	1.5108602139944	113.4147726811	-6.16164633340019	1.16660646354467e-08	3.48417259782906e-07	-	R05	11014932	11016779	-	1170	-	- && - && PF01734:Patatin-like phospholipase	-
novel.1736	6.3456128987765	21.2826434533366	3.03637751566633	97.2441051723911	190.95062198162	149.260858835491	10.2215446225931	145.818528663167	-3.84699491452824	1.18163957233816e-08	3.52559338016639e-07	-	R05	30753500	30756044	+	1759	-	- && - && -	-
Rsa10015554	72.5212902717314	73.4251199140113	49.5941660892167	465.167678350407	217.573545238673	324.43506121881	65.1801920916532	335.725428269297	-2.36411729906028	1.19081126163392e-08	3.54946144166552e-07	-	R04	12739222	12742044	-	783	-	- && Q67Y69.1 RecName: Full=Protein WVD2-like 7 && -	-
Rsa10025972	2.71954838518993	0	0	58.1459597938008	50.4917510047553	61.1554907728748	0.906516128396643	56.5977338571437	-5.86147829539161	1.19791302950542e-08	3.5671187989717e-07	-	R03	12895301	12896170	+	870	-	- && - && PF04759:Protein of unknown function, DUF617	-
Rsa10014343	255.637548207853	673.595665298104	316.795387467854	66.1660921791527	67.9343558973072	73.5938956758324	415.34286699127	69.2314479174308	2.58437559337295	1.2002728091099e-08	3.57063474961535e-07	-	R02	6358400	6359272	-	228	-	- && - && -	-
Rsa10018259	3.62606451358657	0	2.02425167711089	82.2063569498564	39.4753689673542	55.9728220633091	1.88343873023249	59.2181826601732	-4.92710396810899	1.22462911578788e-08	3.63951601006087e-07	-	R04	9437046	9438922	+	198	-	- && - && -	-
Rsa10023577	270.1418062622	292.636347483378	210.522174419532	677.70118656223	921.703963795897	992.999324752781	257.766776055037	864.134825036969	-1.74524663582572	1.2592494298943e-08	3.73873624852146e-07	-	R07	12984257	12984921	+	579	-	- && - && PF00257:Dehydrin	-
Rsa10025982	0	0	0	24.0603971560555	47.737655495405	57.0093558052223	0	42.9358028188943	-7.87824881195611	1.31068518095505e-08	3.88763859158108e-07	-	R03	13011621	13012533	+	783	-	- && - && -	-
Rsa10027447	69.8017418865415	9.57718955400147	24.2910201253307	388.976420689564	492.065064337252	341.019601089421	34.5566505219579	407.353695372079	-3.55251307912447	1.31319786561998e-08	3.89128025072755e-07	-	R05	9145691	9148510	+	1998	-	- && - && PF04321:RmlD substrate binding domain|PF16363:GDP-mannose 4,6 dehydratase	-
novel.1419	116.03406443477	42.5652869066732	27.327397640997	472.18529418759	649.048508370219	461.257515151344	61.9755829941468	527.497105903051	-3.08566989248027	1.33635492630845e-08	3.9560286010093e-07	-	R04	12485138	12487281	-	2047	-	- && P27494.1 RecName: Full=Chlorophyll a-b binding protein 36, chloroplastic; AltName: Full=LHCII type I CAB-36; Short=LHCP; Flags: Precursor && -	-
Rsa10030864	5963.06309259312	4476.80405040936	3572.80421010072	22773.1659082065	13717.2317002373	16861.2943797009	4670.8904510344	17783.8973293816	-1.92875798165428	1.37240520694657e-08	4.05878118038767e-07	-	R07	8917582	8919238	+	1104	-	- && - && PF02915:Rubrerythrin	-
Rsa10022708	74.3343225285247	127.69586072002	160.928008330316	21.0528475115486	11.0163820374012	8.29226993530506	120.98606385962	13.4538331614183	3.16822461071647	1.37939652938227e-08	4.0754775117866e-07	-	R09	28952097	28954424	-	714	-	- && - && PF06203:CCT motif	CCT
Rsa10020075	18.1303225679329	24.4750399713371	20.2425167711089	186.46807795943	83.5408971169588	145.114723867839	20.9492931034596	138.374566314743	-2.72560898989194	1.39099705052139e-08	4.10574606997951e-07	-	R04	34327347	34329841	-	1182	-	- && - && PF00069:Protein kinase domain	Pkinase
Rsa10010561	11.7847096691564	20.2185112806698	7.08488086988811	79.1988073053494	218.491577075123	117.128312836184	13.0293672732381	138.272899072219	-3.41332211903582	1.39404546689751e-08	4.11073738262163e-07	-	R02	22685808	22690590	-	1770	-	- && - && PF04043:Plant invertase/pectin methylesterase inhibitor|PF01095:Pectinesterase	-
Rsa10038445	142.323032158273	87.2588381586801	135.624862366429	496.245691343645	486.556873318551	380.40788328212	121.735577561127	454.403482648105	-1.89884590805649	1.41617631382303e-08	4.17193419142185e-07	-	R01	6692807	6694090	-	726	-	- && - && PF00847:AP2 domain	AP2
Rsa10009898	191.274903091692	1207.79001597685	1039.45323619644	18.0452978670416	81.7048334440586	50.7901533537435	812.839385088328	50.1800948882812	4.01623879506436	1.44366858156804e-08	4.24879099360609e-07	-	R01	316985	318208	-	828	-	- && Q9LDE1.1 RecName: Full=Transcription factor MYB108; AltName: Full=Myb-related protein 108; Short=AtMYB108; AltName: Full=Protein BOTRYTIS-SUSCEPTIBLE 1 && PF00249:Myb-like DNA-binding domain	Myb_DNA-binding
Rsa10025767	109.688451535994	77.6816486046786	77.9336895687692	285.717216228159	335.081620304285	299.558251412895	88.4345965698139	306.78569598178	-1.79247581863842	1.47460739068653e-08	4.33563206015056e-07	-	R09	11284423	11286165	+	1164	-	- && - && PF13855:Leucine rich repeat	-
Rsa10019837	9008.05076787744	5985.74347125092	4877.43441599868	33010.8648981082	25055.8429122325	21078.9501755455	6623.74288504235	26381.8859952954	-1.99379524460107	1.4846922686587e-08	4.36104953094666e-07	-	R05	16990336	16990975	+	438	-	- && - && -	-
Rsa10020287	8.15864515556978	8.51305738133464	5.06062919277722	49.12331086028	425.048740276395	84.9957668368769	7.24411057656055	186.389272657851	-4.68557705235596	1.48988301562182e-08	4.37205593460185e-07	-	R04	35823574	35825801	-	783	-	- && - && PF03330:Rare lipoprotein A (RlpA)-like double-psi beta-barrel|PF01357:Pollen allergen	-
Rsa10020798	22.6629032099161	0	11.1333842241099	164.412713899713	280.91774195373	371.079079604901	11.2654291446753	272.136511819448	-4.58127094401671	1.53190473461142e-08	4.49101674568947e-07	-	R07	20911112	20916204	+	2748	-	- && - && PF08263:Leucine rich repeat N-terminal domain|PF00069:Protein kinase domain	Pkinase
Rsa10033546	2219.15148231498	7196.72588374577	7022.12906789767	888.229661677716	195.540781163871	315.106257541592	5479.33547798614	466.29223346106	3.55480338729406	1.60194642648685e-08	4.69181291873577e-07	-	R09	7816118	7820617	+	1380	-	- && - && PF00743:Flavin-binding monooxygenase-like	FMO-like
Rsa10021890	42.6062580346422	536.322615024083	198.376664356867	8.02013238535184	7.34425469160078	16.5845398706101	259.101845805197	10.6496423158542	4.60793083526189	1.62997206624761e-08	4.76928251731812e-07	-	R02	5424871	5428696	-	1188	-	- && - && PF13855:Leucine rich repeat	-
Rsa10016116	0.906516128396643	0	2.02425167711089	27.0679468005625	100.065470173061	82.9226993530506	0.976922601835843	70.0187054422245	-6.14935959319024	1.63180520945257e-08	4.77003754469708e-07	-	R01	41444065	41447618	-	1458	-	- && - && PF01554:MatE	MatE
novel.1834	88.838580582871	148.978504173356	78.9458154073246	8.02013238535184	1.83606367290019	13.4749386448707	105.587633387851	7.77704490104092	3.77721510262435	1.63670454265192e-08	4.77974545512737e-07	-	R05	3658634	3659005	-	286	-	- && - && -	-
Rsa10038235	73.4278064001281	55.3348729786752	77.9336895687692	5.0125827408449	10.0983502009511	8.29226993530506	68.8987896491908	7.80106762570034	3.13829958993523	1.64333051205688e-08	4.78915698420364e-07	-	R06	19624854	19628071	+	2796	-	- && - && PF13855:Leucine rich repeat	-
Rsa10028940	17.2238064395362	0	6.07275503133266	217.546090952669	382.81927579969	98.4707054817476	7.76552049028962	232.945357411369	-4.88873870827031	1.64402331215177e-08	4.78915698420364e-07	-	R01	9861177	9862307	-	303	-	- && - && -	-
Rsa10038501	33.5410967506758	682.108722679438	151.818875783317	2.00503309633796	4.59015918225048	12.4384049029576	289.15623173781	6.34453239384868	5.51530671731741	1.64467153069997e-08	4.78915698420364e-07	-	R01	6429323	6429625	-	303	-	- && - && -	-
Rsa10033809	28.1019999802959	11.7054538993351	12.1455100626653	131.329667810136	100.065470173061	157.553128770796	17.3176546474321	129.649422251331	-2.89299726837739	1.67382119765315e-08	4.86702291626779e-07	-	R07	15569947	15571912	-	1242	-	- && - && -	-
Rsa10031807	35.3541290074691	8.51305738133464	18.218265093998	122.307018876616	226.753863603174	231.147024446629	20.6951504942672	193.402635642139	-3.21479020477898	1.6746261652196e-08	4.86702291626779e-07	-	R05	31501453	31502447	+	789	-	- && - && PF14543:Xylanase inhibitor N-terminal|PF14541:Xylanase inhibitor C-terminal	-
Rsa10012817	27.1954838518993	9.57718955400147	10.1212583855544	111.279336846757	128.524457103014	133.712852706794	15.6313105971517	124.505548885521	-2.98052951564709	1.68649218505676e-08	4.89681009897017e-07	-	R09	5817673	5819477	-	897	-	- && - && PF05910:Plant protein of unknown function (DUF868)	-
Rsa10041655	24.4759354667094	22.3467756260034	22.2667684482198	174.437879381403	106.491693028211	102.6168404494	23.0298265136442	127.848804286338	-2.47152582125364	1.69843580909831e-08	4.92477369533338e-07	-	R05	8319262	8320289	-	507	-	- && - && -	-
Rsa10018957	10.8781935407597	14.8978504173356	15.1818875783317	67.1686087273217	193.70471749097	107.799509158966	13.6526438454757	122.890945125753	-3.17477589121528	1.69937541659734e-08	4.92477369533338e-07	-	R02	4214117	4215664	+	858	-	- && - && PF02309:AUX/IAA family	-
Rsa10022877	0	0	0	7.01761583718286	186.36046279937	73.5938956758324	0	88.9906581041283	-8.93041008313281	1.76897462790056e-08	5.12157051924861e-07	-	R09	30075887	30078261	+	1422	-	- && - && PF03007:Wax ester synthase-like Acyl-CoA acyltransferase domain|PF06974:Protein of unknown function (DUF1298)	-
Rsa10006248	19.9433548247261	21.2826434533366	10.1212583855544	85.2139065943633	119.344138738513	143.041656384012	17.1157522212057	115.866567238963	-2.75813845197423	1.78075672069638e-08	5.15070732862421e-07	-	R04	42204387	42207126	+	2091	-	- && - && PF00069:Protein kinase domain	Pkinase
Rsa10020488	4667.65154511431	6679.5576478297	5082.89596122544	41.1031784749282	346.098002341687	614.664508954487	5476.70171805648	333.955229923701	4.03566788354615	1.78502950903095e-08	5.15070732862421e-07	-	R04	38459267	38460982	-	1242	-	- && - && PF04564:U-box domain	U-box
Rsa10010652	317.280644938825	283.059157929377	258.092088831638	725.821980874342	745.441851197479	812.642453659896	286.143963899947	761.302095243905	-1.41123117209789	1.7854080085432e-08	5.15070732862421e-07	-	R06	10236515	10238797	-	1827	-	- && - && PF13837:Myb/SANT-like DNA-binding domain	-
Rsa10031862	546.629225423176	269.225439684708	315.783261629298	1994.0054143081	1441.30998322665	1448.03763745265	377.212642245727	1627.7843449958	-2.10866392760372	1.78584159789177e-08	5.15070732862421e-07	-	R05	31933379	31936241	-	2769	-	- && - && PF00069:Protein kinase domain	Pkinase
Rsa10041964	58.0170322173851	80.8740451226791	38.4607818651069	277.697083842807	333.245556631385	230.110490704715	59.1172864017237	280.351043726303	-2.24733340144982	1.79361205420166e-08	5.16819671260162e-07	-	R05	6556815	6559438	+	1710	-	- && - && PF13537:Glutamine amidotransferase domain|PF00733:Asparagine synthase	-
Rsa10004867	775.977805907526	236.237342332036	177.122021747203	28.0704633487314	27.5409550935029	50.7901533537435	396.445723328922	35.4671905986593	3.48470246197566	1.83540100045143e-08	5.2835821195505e-07	-	R04	37523491	37526733	-	2619	-	- && - && PF13855:Leucine rich repeat	-
Rsa10028641	38.073677392659	7.44892520866781	15.1818875783317	168.422780092389	238.688277477025	182.429938576711	20.2348300598862	196.513665382042	-3.26872619063808	1.84208552857218e-08	5.29778899784235e-07	-	R01	8032175	8034886	-	1026	-	- && - && PF06136:Domain of unknown function (DUF966)	-
Rsa10040470	22.6629032099161	128.759992892686	106.273213048322	0	0	1.03653374191313	85.898703050308	0.345511247304377	7.92677777537174	1.85902357021498e-08	5.34142977233307e-07	-	R08	21355806	21356852	+	804	-	- && - && PF14009:Domain of unknown function (DUF4228)	-
novel.2247	1755.0152245759	1473.82305914356	1186.21148278698	43.1082115712661	123.016266084313	277.791042832719	1471.68325550215	147.971840162766	3.3146620392988	1.86320738001278e-08	5.34837652097697e-07	-	R06	19430366	19432208	-	1341	-	- && Q9LMA8.1 RecName: Full=Protein TIFY 10A; AltName: Full=Jasmonate ZIM domain-containing protein 1 && -	-
Rsa10039855	0	0	0	23.0578806078865	64.2622285515068	41.4613496765253	0	42.9271529453062	-7.87914022084937	1.86588534360719e-08	5.3509916425947e-07	-	R06	15798248	15800977	-	585	-	- && - && PF14368:Probable lipid transfer	-
Rsa10017322	748.782322055627	457.576834246737	615.37250984171	1872.70091197965	1909.5062198162	1850.21272931494	607.243888714691	1877.47328703693	-1.62796704034162	1.89785931403859e-08	5.43753750864188e-07	-	R09	4121899	4124778	-	1758	-	- && - && PF03514:GRAS domain family|PF12041:Transcriptional regulator DELLA protein N terminal	GRAS
Rsa10039028	687.139225324655	665.082607916769	572.863224622381	187.470594507599	190.95062198162	256.023834252544	641.695019287935	211.481683580588	1.60200959317557	1.90973778207905e-08	5.46639877055595e-07	-	R01	3341302	3343757	-	1179	-	- && - && PF07714:Protein tyrosine kinase	Pkinase_Tyr
Rsa10015179	19.9433548247261	146.850239828023	144.733994913428	3.00754964450694	4.59015918225048	1.03653374191313	103.842529855392	2.87808085622352	5.15657442725163	1.93502872473169e-08	5.53356089705142e-07	-	R07	24075947	24077666	-	1011	-	- && - && PF02365:No apical meristem (NAM) protein	NAM
Rsa10030693	4.53258064198321	0	7.08488086988811	36.0905957340833	321.311142757534	121.274447803836	3.87248717062377	159.558728765151	-5.3543508105228	1.94090208282784e-08	5.54512062984514e-07	-	R02	38488333	38492071	-	1626	-	- && - && PF07731:Multicopper oxidase|PF07732:Multicopper oxidase|PF00394:Multicopper oxidase	-
novel.3468	487.705677077394	136.208918101354	206.473671065311	1940.87203725515	1533.11316687166	2149.77098072784	276.79608874802	1874.58539495155	-2.75858797580386	1.95396337376338e-08	5.57717500575402e-07	-	Scaffold6335	556	1155	-	512	-	- && Q8GWK5.1 RecName: Full=Gibberellin-regulated protein 9; AltName: Full=GAST1 protein homolog 9; Flags: Precursor && -	-
Rsa10029923	5149.01160929293	3432.8903890232	3051.55940324466	13754.5270408784	13024.1176637175	11572.8992284601	3877.82046718693	12783.8479776854	-1.72093306469362	1.96944988981764e-08	5.61608478938205e-07	-	R05	21401763	21402497	+	657	-	- && Q9SHE8.1 RecName: Full=Photosystem I reaction center subunit III, chloroplastic; AltName: Full=Light-harvesting complex I 17 kDa protein; AltName: Full=PSI-F; Flags: Precursor && PF02507:Photosystem I reaction centre subunit III	-
Rsa10027021	179.490193422535	79.8099129500123	82.9943187615464	1.00251654816898	9.18031836450097	0	114.098141711365	3.39427830422332	5.03745970112298	1.9925464078576e-08	5.6766016383405e-07	-	R08	20013208	20014499	+	828	-	- && - && PF00847:AP2 domain	AP2
Rsa10030014	11.7847096691564	72.3609877413445	96.1519546627672	0	0	0	60.099217357756	0	8.37336281933812	2.01880912809733e-08	5.74601650707704e-07	-	R05	20274665	20276165	+	1119	-	- && - && PF00201:UDP-glucoronosyl and UDP-glucosyl transferase	UDPGT
Rsa10042174	35.3541290074691	11.7054538993351	49.5941660892167	163.410197351544	361.704543561338	405.284693088035	32.217916332007	310.133144666972	-3.26448738873731	2.03159572630399e-08	5.77698074886293e-07	-	R05	5577432	5582802	+	2769	-	- && - && PF13855:Leucine rich repeat|PF08263:Leucine rich repeat N-terminal domain|PF00069:Protein kinase domain	Pkinase
Rsa10038904	100.623290252027	163.876354590692	163.964385845982	493.238141699138	476.4585231176	520.339938440392	142.8213435629	496.678867752377	-1.79974667827917	2.09049540562514e-08	5.93888957447952e-07	-	R01	4106406	4108577	-	948	-	- && - && PF00248:Aldo/keto reductase family	Aldo_ket_red
Rsa10017316	864.816386490397	1439.77082961822	1276.29068241841	341.858142925622	331.409492958485	396.99242315273	1193.62596617568	356.753353012279	1.74230547768513	2.0948745859961e-08	5.94575276122829e-07	-	R09	4090305	4093265	+	855	-	- && - && PF05721:Phytanoyl-CoA dioxygenase (PhyH)	PhyH
Rsa10012404	155.920774084223	58.5272694966757	49.5941660892167	481.20794312111	595.802661856113	805.386717466504	88.0140698900383	627.465774147909	-2.83081050070473	2.10655367295725e-08	5.97330256852409e-07	-	R02	25615011	25618773	+	1332	-	- && - && PF00155:Aminotransferase class I and II	Aminotran_1_2
Rsa10025141	5.43909677037986	0	3.03637751566633	40.1006619267592	123.934297920763	71.5208281920061	2.82515809534873	78.5185960131761	-4.76146947207172	2.12342901260203e-08	6.01552144224882e-07	-	R02	11889163	11890468	+	1218	-	- && - && PF00069:Protein kinase domain	Pkinase
Rsa10022451	1541.07741827429	1312.0749688982	991.883321784335	4010.06619267592	3962.22540611862	3478.60723786047	1281.67856965228	3816.966278885	-1.57427382651821	2.1325620480851e-08	6.03574851067374e-07	-	R09	1891484	1893944	+	1599	-	- && - && PF05201:Glutamyl-tRNAGlu reductase, N-terminal domain|PF01488:Shikimate / quinate 5-dehydrogenase|PF00745:Glutamyl-tRNAGlu reductase, dimerisation domain	-
Rsa10011323	214.844322430004	205.377509324698	112.345968079654	28.0704633487314	22.0327640748023	6.21920245147879	177.522599944786	18.7741432916709	3.23776556353563	2.20263064259514e-08	6.2282414920963e-07	-	R04	41684324	41687691	-	921	-	- && - && PF00010:Helix-loop-helix DNA-binding domain	HLH
Rsa10016550	4.53258064198321	6.38479303600098	3.03637751566633	51.128343956618	45.9015918225048	86.03230057879	4.65125039788351	61.0207454526376	-3.71765557882515	2.23284522581178e-08	6.30778776291827e-07	-	R04	36496048	36498557	+	1257	-	- && - && -	-
Rsa10024406	28.1019999802959	721.481613068111	62.7518019904375	7.01761583718286	2.75409550935029	4.14613496765253	270.778471679615	4.63928210472856	5.87019811574213	2.28694186995102e-08	6.45458971012084e-07	-	R09	32514402	32516040	-	912	-	- && - && -	-
Rsa10024993	1847.47986967236	710.840291341443	1153.82345595321	7595.06536892819	5169.4372710505	5575.51499775074	1237.38120565567	6113.33921257648	-2.30443010637736	2.32041881409204e-08	6.54297610483829e-07	-	R02	12750429	12754773	-	1938	-	- && - && PF00916:Sulfate permease family|PF01740:STAS domain	Sulfate_transp
Rsa10030349	7708.10663975665	13176.0845619607	14789.1827529721	2262.67984921739	3704.25846007614	2252.38782117724	11891.1246515632	2739.77537682359	2.11767708095791	2.32845910037982e-08	6.55954003682812e-07	-	R04	44610953	44612572	-	1107	-	- && - && PF01965:DJ-1/PfpI family	DJ-1_PfpI
Rsa10008437	80.6799354273012	138.337182446688	55.6669211205494	11.0276820298588	10.0983502009511	5.18266870956566	91.5613463315129	8.76956698012517	3.37858046612627	2.37083395510624e-08	6.67270775989196e-07	-	R02	31579580	31581199	+	1284	-	- && - && PF04564:U-box domain	U-box
Rsa10027082	8971.79012274157	5892.09984005624	7816.64785116369	1882.72607746134	2100.45684179782	2828.70058168094	7560.1792713205	2270.6278336467	1.73540150951327	2.38050675374794e-08	6.6937109127672e-07	-	R01	36569456	36571499	-	1497	-	- && - && PF00067:Cytochrome P450	p450
Rsa10016933	184.929290192915	48.9500799426742	61.7396761518821	0	5.50819101870058	4.14613496765253	98.5396820958238	3.2181086621177	4.92700220510148	2.50679079517684e-08	7.04226831550422e-07	-	R03	9129974	9132205	+	2232	-	- && - && PF13855:Leucine rich repeat	-
Rsa10031148	8.15864515556978	8.51305738133464	5.06062919277722	72.1811914681666	55.9999420234559	59.0824232890485	7.24411057656055	62.421185593557	-3.10565289085741	2.62704512056772e-08	7.37325620308367e-07	-	R01	31626565	31628560	-	1827	-	- && - && PF11995:Domain of unknown function (DUF3490)	-
Rsa10022974	148.668645057049	81.938177295346	61.7396761518821	375.943705563367	574.687929617761	610.518373986835	97.4488328347591	520.383336389321	-2.41462539070252	2.63564066381645e-08	7.39053165398309e-07	-	R01	12047506	12051052	-	1308	-	- && - && PF00069:Protein kinase domain	Pkinase
Rsa10007805	227.535548227557	452.256173383403	183.194776778535	13.0327151261967	21.1147322383522	51.8266870956566	287.662166129832	28.6580448200685	3.33005713803294	2.64059591631194e-08	7.3975769407577e-07	-	R01	12591104	12592795	+	1512	-	- && - && PF07714:Protein tyrosine kinase	Pkinase_Tyr
Rsa10030255	75.2408386569214	201.120980634031	142.709743236318	17.0427813188727	22.9507959112524	15.548006128697	139.690520842423	18.5138611196074	2.91109883618551	2.6457207388067e-08	7.40508381275619e-07	-	R04	45783278	45784312	+	660	-	- && - && -	-
Rsa10042335	271.048322390596	185.158998044029	158.903756653205	29.0729798969004	35.8032416215538	53.8997545794829	205.037025695943	39.5919920326457	2.3751056324753	2.64959601493606e-08	7.40908270695509e-07	-	R05	4583511	4586851	-	2856	-	- && - && PF01453:D-mannose binding lectin|PF07714:Protein tyrosine kinase|PF08276:PAN-like domain	Pkinase_Tyr
novel.563	179.490193422535	343.714691771386	285.419486472635	45.1132446676041	34.8852097851037	69.4477607081799	269.541457222186	49.8154050536292	2.43772498348688	2.65810199702929e-08	7.42601115111025e-07	-	R02	6606332	6608352	+	1179	-	- && Q2HIJ8.1 RecName: Full=Probable E3 ubiquitin-protein ligase RHB1A; AltName: Full=RING-H2 finger B1a; AltName: Full=RING-H2 zinc finger protein RHB1a && -	-
Rsa10039186	47.1388386766254	3.19239651800049	10.1212583855544	347.873242214636	384.655339472591	313.033190057766	20.1508311933935	348.520590581664	-4.1018263870648	2.76758831030763e-08	7.72475985155358e-07	-	R01	2378420	2378842	-	423	-	- && - && -	-
Rsa10030259	12.691225797553	8.51305738133464	5.06062919277722	77.1937742090115	120.262170574963	59.0824232890485	8.75497079055495	85.5127893576742	-3.28019361640902	2.80064195495611e-08	7.80981960993471e-07	-	R04	45749707	45752146	-	2124	-	- && - && PF00139:Legume lectin domain|PF00069:Protein kinase domain	Pkinase
Rsa10027833	135.0709031311	93.6436311946811	112.345968079654	371.933639370692	394.753689673542	329.617729928376	113.686834135145	365.435019657536	-1.68298515056482	2.80875234243717e-08	7.8252305371083e-07	-	R05	11540803	11548953	-	3276	-	- && - && PF06507:Auxin response factor|PF02701:Dof domain, zinc finger|PF02309:AUX/IAA family|PF02362:B3 DNA binding domain	zf-Dof
Rsa10015243	20.8498709531228	1.06413217266683	10.1212583855544	103.259204461405	532.458465141056	180.356871092885	10.6784205037814	272.024846898449	-4.65940261971059	2.84016258621138e-08	7.9054672574288e-07	-	R07	24478570	24481069	+	1725	-	- && - && PF00403:Heavy-metal-associated domain	HMA
novel.899	153.201225699033	454.384437728737	280.358857279858	44.1107281194351	41.3114326402544	54.936288321396	295.981506902542	46.7861496936952	2.6614677712893	2.89841560135801e-08	8.06020367966263e-07	-	R02	38039700	38041031	-	885	-	- && Q9FRL8.1 RecName: Full=Glutathione S-transferase DHAR2; AltName: Full=Chloride intracellular channel homolog 2; Short=CLIC homolog 2; AltName: Full=Glutathione-dependent dehydroascorbate reductase 2; Short=AtDHAR2; Short=CytDHAR; Short=GSH-dependent dehydroascorbate reductase 2 && PF13417:Glutathione S-transferase, N-terminal domain	-
novel.2679	0	0	0	39.0981453785902	109.245788537562	16.5845398706101	0	54.9761579289206	-8.23648247406344	2.90902716585414e-08	8.08229162300245e-07	-	R08	20373437	20375300	+	1340	-	- && P28493.1 RecName: Full=Pathogenesis-related protein 5; Short=PR-5; Flags: Precursor && -	-
Rsa10014469	245.66587079549	170.261147626693	234.813194544863	29.0729798969004	42.2294644767045	61.1554907728748	216.913404322349	44.1526450488266	2.29840201580335	2.92045706209378e-08	8.10661060205758e-07	-	R05	30394782	30396611	-	822	-	- && - && PF00071:Ras family	Ras
Rsa10039287	196.713999862071	157.491561554691	58.7032986362157	2.00503309633796	7.34425469160078	15.548006128697	137.636286684326	8.29909797221191	4.05730445330195	2.94149142900727e-08	8.15589942024971e-07	-	R01	1862398	1863682	+	849	-	- && - && PF00187:Chitin recognition protein|PF00182:Chitinase class I	-
Rsa10029584	3601.58857811986	2846.55356188377	3233.74205418464	9552.98018750221	7869.36890205023	7769.85692938084	3227.29473139609	8397.40200631109	-1.37955315262939	2.94359994265385e-08	8.15589942024971e-07	-	R07	10082475	10085711	+	2121	-	- && - && -	-
Rsa10003826	3681.36199741877	1454.66868003556	1815.75375436847	215.541057856331	301.114442355632	534.851410827176	2317.26147727426	350.502303679713	2.72525400995463	2.95132813656172e-08	8.16983741203246e-07	-	R09	24846143	24847713	+	1407	-	- && - && PF00201:UDP-glucoronosyl and UDP-glucosyl transferase	UDPGT
Rsa10039809	295.524257857306	62.783798187343	228.74043951353	960.410853145883	2000.39137162476	2974.85183929069	195.682831852726	1978.55135468711	-3.33700964802579	3.00393978979134e-08	8.30788242867953e-07	-	R06	15331242	15332402	+	669	-	- && - && PF00197:Trypsin and protease inhibitor	-
Rsa10012567	102.436322508821	2520.92911704772	1626.4862225586	1.00251654816898	13.7704775467515	2.07306748382626	1416.61722070505	5.61535385958223	7.9710234050389	3.09364760489812e-08	8.54729896618983e-07	-	R06	22215252	22216559	-	684	-	- && - && PF03364:Polyketide cyclase / dehydrase and lipid transport	-
Rsa10002963	283.739548188149	236.237342332036	197.364538518312	28.0704633487314	60.5901012057064	55.9728220633091	239.113809679499	48.2111288725823	2.30938105206331	3.09917037929711e-08	8.54729896618983e-07	-	R04	40464197	40466264	-	585	-	- && - && -	-
Rsa10013785	213.031290173211	310.726594418715	509.099296793388	16.0402647707037	28.458986929953	66.3381594824405	344.285727128438	36.9458037276991	3.22227231213456	3.10075520526268e-08	8.54729896618983e-07	-	R01	28470425	28471190	+	327	-	- && - && PF02519:Auxin responsive protein	Auxin_inducible
Rsa10023591	34.4476128790724	30.8598330073381	38.4607818651069	0	0	0	34.5894092505058	0	7.57779715351043	3.1017968444864e-08	8.54729896618983e-07	-	R07	12911087	12913318	-	1353	-	- && - && PF00933:Glycosyl hydrolase family 3 N terminal domain	Glyco_hydro_3
Rsa10034155	416.997419062456	835.343755543462	437.238362255952	94.2365555278841	147.803125668466	81.8861656111375	563.193178953956	107.975282269162	2.38130196357185	3.13126118837654e-08	8.61904072117138e-07	-	R07	17817638	17818800	-	507	-	- && - && PF00071:Ras family	Ras
Rsa10018713	3448.38735242083	2285.75590688835	1862.31154294202	301.757480998863	574.687929617761	670.637331017797	2532.1516007504	515.694247211473	2.2958452440419	3.13631267227466e-08	8.61904072117138e-07	-	R02	10741829	10742623	-	642	-	- && - && PF00043:Glutathione S-transferase, C-terminal domain|PF02798:Glutathione S-transferase, N-terminal domain	GST_N
Rsa10002597	8484.99096179258	2949.77438263245	3787.37488787447	272.684501101963	667.40914509922	908.003557915904	5074.04674409983	616.032401372362	3.042128781239	3.13636998901429e-08	8.61904072117138e-07	-	R08	10824879	10826388	+	1383	-	- && - && PF00201:UDP-glucoronosyl and UDP-glucosyl transferase	UDPGT
Rsa10016528	443.286386785958	1398.26967488422	1058.68362712899	113.284369943095	205.639131364822	128.530183997228	966.746562933056	149.151228435048	2.69544199986144	3.19890178940737e-08	8.78291403358231e-07	-	R04	36353714	36355667	-	1518	-	- && - && PF00067:Cytochrome P450	p450
Rsa10019377	63.456128987765	74.4892520866781	30.3637751566633	0	2.75409550935029	1.03653374191313	56.1030520770355	1.26354308375447	5.43508811549335	3.34648272861284e-08	9.17979012258254e-07	-	R02	17131931	17133550	+	1296	-	- && - && PF00067:Cytochrome P450	p450
Rsa10030549	57.1105160889885	63.8479303600098	34.4122785108851	3.00754964450694	0.918031836450097	0	51.7902416532945	1.30852716031901	5.30443563026341	3.40634530494767e-08	9.33554400136065e-07	-	R02	37372254	37375521	+	1938	-	- && - && PF08238:Sel1 repeat	-
Rsa10019516	14.5042580543463	8.51305738133464	4.04850335422177	66.1660921791527	84.4589289534089	114.018711610445	9.02193959663423	88.214577581002	-3.27724217093562	3.48040134305997e-08	9.52988013320327e-07	-	R02	16061168	16062602	+	882	-	- && - && PF08241:Methyltransferase domain	Methyltransf_11
Rsa10017295	134.164387002703	126.631728547353	112.345968079654	522.311121596039	440.655281496047	322.361993734984	124.380694543237	428.442798942356	-1.7841408133103	3.62113815359625e-08	9.9062825513558e-07	-	R09	3899333	3899926	+	594	-	- && - && PF00808:Histone-like transcription factor (CBF/NF-Y) and archaeal histone	-
Rsa10036505	475.920967408237	84.0664416406796	133.600610689319	1466.68170997122	3893.37301838486	2761.32588845658	231.196006579412	2707.12687227089	-3.54859574522553	3.63327191709194e-08	9.9305060232141e-07	-	R03	909882	914427	-	3312	-	- && - && PF03552:Cellulose synthase|PF14569:Zinc-binding RING-finger	-
Rsa10002568	1133.1451604958	648.0564931541	676.100060155036	2357.91892129344	4423.07738801657	3913.95140946399	819.100571268313	3564.98257292466	-2.12152394913779	3.68509850783509e-08	1.00630769351919e-06	-	R07	22385956	22386150	-	195	-	- && - && -	-
Rsa10015861	17.2238064395362	31.9239651800049	33.4001526723296	137.34476709915	135.868711794614	130.603251481055	27.5159747639569	134.605576791606	-2.2965219572587	3.82698372245202e-08	1.04411148694358e-06	-	R08	12843344	12848486	-	2043	-	- && - && PF02727:Copper amine oxidase, N2 domain|PF01179:Copper amine oxidase, enzyme domain|PF02728:Copper amine oxidase, N3 domain	-
Rsa10033190	46.2323225482288	73.4251199140113	16.1940134168871	0	0	0	45.2838186263757	0	7.96565544580646	3.84099531243614e-08	1.04699101747809e-06	-	R01	16456041	16457745	+	951	-	- && - && PF00141:Peroxidase	-
Rsa10038563	88.838580582871	256.455853612706	207.485796903866	15.0377482225347	22.0327640748023	32.1325459993071	184.260077033148	23.0676860988814	2.99831880451181	3.85440930854477e-08	1.04970262140261e-06	-	R01	6075163	6077980	-	750	-	- && - && PF03162:Tyrosine phosphatase family	-
Rsa10036154	792.295096218666	1683.45709715893	1323.86059683052	346.870725666467	256.130882369577	323.398527476897	1266.53759673604	308.80004517098	2.03617331231065	3.87499946129733e-08	1.05436193787896e-06	-	R03	2622542	2625701	+	1794	-	- && - && -	-
Rsa10016443	11245.3325727604	8749.29472366668	6750.87934316481	39134.2359743243	24205.7454316797	31651.5943430594	8915.16887986395	31663.8585830211	-1.82848047068387	3.89771248875651e-08	1.05958999110864e-06	-	R08	9978440	9979637	+	660	-	- && - && PF02605:Photosystem I reaction centre subunit XI	-
Rsa10017559	43.5127741630389	26.6033043166708	13.1576359012208	178.447945574078	184.524399126469	166.881932448014	27.7579047936435	176.618092382854	-2.66389449702889	3.94801853794006e-08	1.07230307984733e-06	-	R04	40116006	40117097	-	1092	-	- && - && PF14543:Xylanase inhibitor N-terminal|PF14541:Xylanase inhibitor C-terminal	-
Rsa10038233	122.379677333547	92.5794990220143	158.903756653205	574.441982100825	416.786453748344	414.613496765253	124.620977669589	468.613977538141	-1.91030143676983	4.0239703451894e-08	1.09195266965695e-06	-	R06	19633617	19636391	-	1530	-	- && - && PF13415:Galactose oxidase, central domain|PF13418:Galactose oxidase, central domain	-
Rsa10017934	3103.9112236301	2726.30662637242	2128.5006384821	10404.1167368977	7191.86140675006	7452.67760435542	2652.90616282821	8349.55191600105	-1.65407278546447	4.11969573558932e-08	1.11692807212701e-06	-	R04	8316215	8317854	+	864	-	- && - && PF00834:Ribulose-phosphate 3 epimerase family	-
Rsa10013638	949.122386431285	637.415171427431	457.480879027061	2338.87110687823	2595.27600164442	3701.4619923718	681.339478961926	2878.53636696482	-2.07855651746016	4.16039012361698e-08	1.12695218697331e-06	-	R07	21895867	21897940	-	1491	-	- && - && PF14543:Xylanase inhibitor N-terminal|PF14541:Xylanase inhibitor C-terminal	-
Rsa10006611	135.0709031311	39.3728903886727	84.0064446001018	9.02264893352082	4.59015918225048	6.21920245147879	86.1500793732914	6.61067018908337	3.71032233837976	4.22220780130756e-08	1.14267507645039e-06	-	R03	19342406	19346022	-	1689	-	- && - && -	-
Rsa10019733	1664.36361173624	2849.74595840177	3281.31196859675	722.814431229835	635.278030823467	763.925367789979	2598.47384624492	707.339276614427	1.87718526443951	4.2294817531252e-08	1.14327387196729e-06	-	R01	39630242	39639553	-	1026	-	- && - && PF03171:2OG-Fe(II) oxygenase superfamily|PF14226:non-haem dioxygenase in morphine synthesis N-terminal	2OG-FeII_Oxy
Rsa10022199	13.5977419259496	158.555693727358	31.3759009952188	0	0	0	67.8431122161754	0	8.5480274973474	4.23197071217585e-08	1.14327387196729e-06	-	R09	473514	474349	-	741	-	- && - && PF03195:Protein of unknown function DUF260	-
Rsa10024744	911.955225167023	249.006928404038	367.401679395626	3076.7232863306	4278.9463896939	2934.42702335608	509.454610988896	3430.03223312686	-2.75064842163839	4.31826101792736e-08	1.16554560309191e-06	-	R04	11867931	11872470	-	2865	-	- && - && PF00343:Carbohydrate phosphorylase	-
Rsa10028733	243.852838538697	128.759992892686	84.0064446001018	10.0251654816898	17.4426048925518	23.840276064002	152.206425343828	17.1026821460812	3.156014242828	4.32611407863889e-08	1.16594801883765e-06	-	R01	8617060	8617398	-	339	-	- && - && -	-
Rsa10041114	1201.13387012555	638.479303600098	778.324769849136	2791.00607010244	3193.83275900989	3166.61058154462	872.645981191595	3050.48313688565	-1.8051990069652	4.32745203134831e-08	1.16594801883765e-06	-	R08	24820166	24825512	-	3264	-	- && - && PF16760:Starch/carbohydrate-binding module (family 53)|PF08323:Starch synthase catalytic domain	-
Rsa10039322	410.651806163679	101.092556403349	176.109895908647	1244.1230362777	2124.32566954552	1674.00199318971	229.284752825225	1680.81689967098	-2.87280428032682	4.34724450068639e-08	1.17023957741144e-06	-	R01	1712276	1714833	-	1785	-	- && - && PF02219:Methylenetetrahydrofolate reductase	-
Rsa10030204	2615.29903042431	1969.7086516063	2204.41007637376	769.932708993777	586.622343491612	886.236349335728	2263.13925280146	747.597133940372	1.59832751013566	4.37131963427164e-08	1.17567534462062e-06	-	R04	46184697	46186885	-	1713	-	- && - && PF00854:POT family	-
Rsa10028807	601.926709255371	143.657843310022	179.146273424314	1868.69084578698	2764.19385955124	3119.96656315853	308.243608663235	2584.28375616558	-3.06674195957335	4.44870455548763e-08	1.19542651959528e-06	-	R01	9051489	9060340	-	1323	-	- && - && PF00450:Serine carboxypeptidase	Peptidase_S10
Rsa10014748	58.0170322173851	62.783798187343	31.3759009952188	1.00251654816898	3.67212734580039	1.03653374191313	50.7255771333156	1.9037258786275	4.70570777819756	4.55559558289341e-08	1.22306433184702e-06	-	R01	51640124	51642882	+	1650	-	- && - && PF03106:WRKY DNA -binding domain	WRKY
Rsa10039346	48.0453548050221	189.415526734696	26.3152718024415	1.00251654816898	0	2.07306748382626	87.9253844473865	1.02519467733175	6.46055052848976	4.63147325282708e-08	1.24171482944722e-06	-	R01	1594268	1597080	-	1383	-	- && Q9M1D1.2 RecName: Full=Beta-glucosidase 27; Short=AtBGLU27 && PF00232:Glycosyl hydrolase family 1	Glyco_hydro_1
Rsa10020398	35.3541290074691	23.4109077986703	48.5820402506613	0	0	0	35.7823590189335	0	7.62705289095142	4.63326428898215e-08	1.24171482944722e-06	-	R04	39088587	39091309	-	2235	-	- && - && PF00005:ABC transporter|PF01061:ABC-2 type transporter	ABC2_membrane
Rsa10031513	53.4844515754019	24.4750399713371	54.654795281994	166.417746996051	349.770129687487	291.26598147759	44.2047622762443	269.151286053709	-2.60356357368888	4.65001324501939e-08	1.24510168976275e-06	-	R06	3369134	3371395	+	1080	-	- && - && PF01063:Amino-transferase class IV	-
Rsa10026317	59.8300644741784	485.244270736075	194.328161002645	22.0553640597176	5.50819101870058	11.4018711610445	246.467498737633	12.9884754131542	4.24899226127732	4.65884687341351e-08	1.24636500631144e-06	-	R02	600714	601406	-	693	-	- && - && -	-
Rsa10032967	7746.18031714931	4586.40966419404	4965.48936395301	1214.04753983263	1955.40781163871	1474.98751474239	5766.02644843212	1548.14762207124	1.89699358739277	4.68097528015004e-08	1.25117965917091e-06	-	R01	14850466	14851827	+	1077	-	- && - && PF14226:non-haem dioxygenase in morphine synthesis N-terminal|PF03171:2OG-Fe(II) oxygenase superfamily	2OG-FeII_Oxy
Rsa10042959	151.388193442239	90.4512346766806	58.7032986362157	4.01006619267592	12.8524457103014	2.07306748382626	100.180908918379	6.31185979560118	3.97094433797797	4.75609677459176e-08	1.27013787232572e-06	-	R05	1293485	1294081	-	420	-	- && - && -	-
Rsa10032162	102.436322508821	154.29916503669	126.51572981943	559.404233878291	560.917452071009	345.165736057073	127.750405788314	488.495807335458	-1.93655105145015	4.77452157559012e-08	1.2739349021601e-06	-	R05	33912967	33915431	+	1428	-	- && - && PF00160:Cyclophilin type peptidyl-prolyl cis-trans isomerase/CLD	Pro_isomerase
Rsa10032740	18.1303225679329	9.57718955400147	8.09700670844355	90.2264893352082	78.0327060982582	82.9226993530506	11.934839610126	83.7272982621723	-2.79859902586301	4.78650099803728e-08	1.27600700901902e-06	-	R03	5471820	5473494	-	1146	-	- && - && PF13088:BNR repeat-like domain	-
Rsa10024997	0	0	0	26.0654302523935	70.6884514066575	25.9133435478283	0	40.8890750689597	-7.80961331713535	4.81738384954398e-08	1.28230825336301e-06	-	R02	12726683	12727441	+	348	-	- && - && -	-
Rsa10020606	3.62606451358657	7.44892520866781	0	39.0981453785902	105.573661191761	134.749386448707	3.69166324075146	93.1403976730195	-4.66761481016966	4.81860649956115e-08	1.28230825336301e-06	-	R01	34806740	34807975	-	324	-	- && - && -	-
Rsa10026318	43.5127741630389	222.403624087368	121.455100626653	9.02264893352082	4.59015918225048	12.4384049029576	129.12383295902	8.68373767290963	3.90027818024097	4.82818118481312e-08	1.28372817384443e-06	-	R02	601748	602476	-	729	-	- && - && -	-
Rsa10006952	1008.04593477707	3551.00906018921	795.530909104579	138.347283647319	223.081736257374	229.073956962802	1784.86196802362	196.834325622498	3.18059119978449	4.86068056850362e-08	1.2912355292681e-06	-	R02	8197213	8199029	+	1143	-	- && - && PF00704:Glycosyl hydrolases family 18	-
Rsa10022310	70.7082580149381	34.0522295253386	38.4607818651069	304.76503064337	285.50790113598	178.283803609059	47.7404231351279	256.185578462803	-2.4197799095798	4.86730012124308e-08	1.29186079642178e-06	-	R09	1009880	1011597	+	744	-	- && - && PF00650:CRAL/TRIO domain	-
Rsa10003904	38.9801935210556	18.0902469353361	24.2910201253307	140.352316743657	153.311316687166	127.493650255315	27.1204868605741	140.385761228713	-2.36476129796355	4.88789338790492e-08	1.29619057232323e-06	-	R07	14464685	14468523	-	1866	-	- && - && PF00069:Protein kinase domain|PF08263:Leucine rich repeat N-terminal domain	Pkinase
Rsa10030636	0	0	0	12.0301985780278	72.5245150795577	63.2285582567011	0	49.2610906380955	-8.07705914898241	5.01296654807269e-08	1.32766953113632e-06	-	R02	38020258	38021148	+	891	-	- && - && PF04770:ZF-HD protein dimerisation region	ZF-HD_dimer
Rsa10018989	494.05128997617	1305.6901758622	1421.02467733184	126.317085069291	187.27849463582	227.000889478976	1073.58871439007	180.198823061362	2.57467514153572	5.01536766483936e-08	1.32766953113632e-06	-	R02	4007597	4009075	+	1479	-	- && - && PF01663:Type I phosphodiesterase / nucleotide pyrophosphatase	-
Rsa10030692	416.090902934059	289.443950965378	319.83176498352	102.256687913236	72.5245150795577	108.836042900879	341.788872960986	94.5390819645575	1.85611903948484	5.0391844619966e-08	1.33280927726729e-06	-	R02	38484656	38487900	+	2382	-	- && - && PF00326:Prolyl oligopeptidase family|PF02897:Prolyl oligopeptidase, N-terminal beta-propeller domain	-
Rsa10030430	895.637934855883	1318.4597619342	961.519546627672	371.933639370692	242.360404822826	328.581196186463	1058.53908113925	314.291746793327	1.75214145003394	5.05724994229807e-08	1.33642022035388e-06	-	R04	43638109	43639310	-	765	-	- && - && PF01657:Salt stress response/antifungal	-
Rsa10006561	84.3059999408878	78.7457807773455	64.7760536675484	2.00503309633796	10.0983502009511	1.03653374191313	75.9426114619272	4.37997234640072	4.08725750122008	5.08820282490537e-08	1.34342750086691e-06	-	R09	17815250	17816824	+	1296	-	- && - && PF00201:UDP-glucoronosyl and UDP-glucosyl transferase	UDPGT
Rsa10034706	3789.23741669797	2906.14496355311	3572.80421010072	17315.4658199746	13903.5921630367	8206.23763472627	3422.7288634506	13141.7652059125	-1.94091834304836	5.10116497919212e-08	1.34567665705448e-06	-	R01	48682686	48686176	+	1548	-	- && - && PF00162:Phosphoglycerate kinase	-
Rsa10036277	129.63180636072	378.831053469392	707.475961150255	48.120794312111	43.1474963131546	41.4613496765253	405.312940326789	44.2432134339303	3.19516313749994	5.12386916411203e-08	1.35048958891183e-06	-	R03	1957144	1961756	+	3120	-	- && - && PF00534:Glycosyl transferases group 1|PF00862:Sucrose synthase|PF05116:Sucrose-6F-phosphate phosphohydrolase	Glycos_transf_1
Rsa10024877	0.906516128396643	0	0	23.0578806078865	141.376902813315	63.2285582567011	0.302172042798881	75.8877805593009	-7.73925159985778	5.44445101968638e-08	1.43373699721898e-06	-	R04	11096402	11097556	+	495	-	- && - && -	-
Rsa10040233	45.3258064198321	21.2826434533366	32.3880268337742	128.322118165629	200.130940346121	197.977944705408	32.998825568981	175.477001072386	-2.40546144615967	5.45723745559816e-08	1.43585559604982e-06	-	R06	18170596	18172364	-	1038	-	- && - && PF01476:LysM domain	LysM
Rsa10003359	882.94670905833	3460.55782551253	1624.46197088149	224.563706789852	187.27849463582	379.371349540206	1989.32216848412	263.737850321959	2.9153277081983	5.50935042674916e-08	1.44819230925787e-06	-	R02	27150554	27150778	+	225	-	- && - && -	-
Rsa10027831	728.838967230901	419.268076030731	552.620707851272	3456.67705808664	2433.70239842921	1608.70036744918	566.909250370968	2499.69327465501	-2.14024924436573	5.51646211317769e-08	1.44819230925787e-06	-	R05	11525829	11527491	-	798	-	- && - && PF13301:Protein of unknown function (DUF4079)	-
Rsa10024723	9.97167741236307	0	1.01212583855544	101.254171365067	116.590043229162	77.7400306434849	3.66126775030617	98.5280817459047	-4.70578685763524	5.51847155225062e-08	1.44819230925787e-06	-	R04	11941864	11943999	+	768	-	- && Q38864.1 RecName: Full=Expansin-A5; Short=AtEXPA5; AltName: Full=Alpha-expansin-5; Short=At-EXP5; Short=AtEx5; AltName: Full=Ath-ExpAlpha-1.4; Flags: Precursor && PF03330:Rare lipoprotein A (RlpA)-like double-psi beta-barrel|PF01357:Pollen allergen	-
Rsa10028322	158.640322469412	151.10676851869	172.061392554425	395.994036526747	476.4585231176	439.490306571168	160.602827847509	437.314288738505	-1.44524102638674	5.59166388958992e-08	1.46612943058304e-06	-	R05	14778714	14779700	-	987	-	- && - && PF00139:Legume lectin domain	-
Rsa10031895	1975.29864377628	1291.85645761753	1313.73933844497	174.437879381403	403.934008038043	385.590551991685	1526.96481327959	321.320813137043	2.24850023964592	5.60139786643443e-08	1.46741118500952e-06	-	R05	32199253	32206068	+	1761	-	- && - && PF03171:2OG-Fe(II) oxygenase superfamily|PF14226:non-haem dioxygenase in morphine synthesis N-terminal	2OG-FeII_Oxy
Rsa10003799	195.807483733675	758.72623911145	1033.38048116511	82.2063569498564	40.3934008038043	82.9226993530506	662.638068003411	68.5074857022371	3.27474796704283	5.670731433726e-08	1.48318836716166e-06	-	R05	40015662	40017624	+	1314	-	- && - && PF07687:Peptidase dimerisation domain|PF01546:Peptidase family M20/M25/M40	Peptidase_M20
Rsa10025691	103.342838637217	137.273050274021	132.588484850763	15.0377482225347	22.0327640748023	32.1325459993071	124.401457920667	23.0676860988814	2.43253602909876	5.67141767657246e-08	1.48318836716166e-06	-	R09	11855031	11856051	+	591	-	- && - && PF13639:Ring finger domain	-
Rsa10021758	1434.10851512349	1472.75892697089	1447.33994913428	536.346353270404	529.704369631706	669.600797275883	1451.40246374289	578.550506725998	1.32715480219194	5.70256814855934e-08	1.49004809155281e-06	-	R02	6121215	6123868	-	1365	-	- && - && PF03822:NAF domain|PF00069:Protein kinase domain	Pkinase
Rsa10041036	120.566645076753	624.645585355429	339.062155916074	12.0301985780278	44.0655281496047	32.1325459993071	361.424795449419	29.4094242423132	3.61696203997691	5.71521719604985e-08	1.49206584107908e-06	-	R08	24381925	24386409	+	2271	-	- && - && PF03097:BRO1-like domain|PF03398:Regulator of Vps4 activity in the MVB pathway	-
Rsa10037773	2567.25367561929	2794.4110854231	3098.11719181821	12598.6254608396	13677.75633127	6464.86094831221	2819.9273176202	10913.7475801406	-1.9524502878122	5.7413118569932e-08	1.49425051780144e-06	-	R06	25851516	25853287	+	1200	-	- && Q9LPW0.1 RecName: Full=Glyceraldehyde-3-phosphate dehydrogenase GAPA2, chloroplastic; AltName: Full=NADP-dependent glyceraldehydephosphate dehydrogenase A subunit 2; Flags: Precursor && PF00044:Glyceraldehyde 3-phosphate dehydrogenase, NAD binding domain|PF02800:Glyceraldehyde 3-phosphate dehydrogenase, C-terminal domain	-
Rsa10032123	32.6345806222791	52.1424764606747	17.2061392554425	563.414300070967	227.671895439624	169.991533673754	33.9943987794655	320.359243061448	-3.23793757428179	5.74474074332892e-08	1.49425051780144e-06	-	R05	33637401	33638635	-	975	-	- && - && PF01112:Asparaginase	Asparaginase_2
Rsa10040741	989.915612209134	466.089891628072	722.657848728587	72.1811914681666	188.19652647227	117.128312836184	726.221117521931	125.835343592207	2.5280566345059	5.75008972823851e-08	1.49425051780144e-06	-	R08	22942533	22943508	-	762	-	- && - && PF04759:Protein of unknown function, DUF617	-
Rsa10018486	2152.06928881363	2423.02895716237	2364.32595886552	545.369002203925	729.835309977827	941.172637657124	2313.14140161384	738.792316612959	1.64668168876646	5.75033484057395e-08	1.49425051780144e-06	-	R05	37362955	37366079	+	1713	-	- && - && PF07714:Protein tyrosine kinase	Pkinase_Tyr
novel.850	16.3172903111396	108.541481612017	116.394471433876	0	0	1.03653374191313	80.4177477856774	0.345511247304377	7.83177618845674	5.7503713902508e-08	1.49425051780144e-06	-	R02	22640543	22641935	-	529	-	- && - && -	-
Rsa10041830	1044.30657991293	1475.95132348889	1825.87501275402	393.989003430409	467.278204753099	462.294048893257	1448.71097205195	441.187085692255	1.7151139449373	5.75319014580794e-08	1.49425051780144e-06	-	R05	7372234	7373275	-	468	-	- && - && -	-
Rsa10006961	30.8215483654859	58.5272694966757	84.0064446001018	0	0	1.03653374191313	57.7850874874211	0.345511247304377	7.35491762325695	5.76997774872335e-08	1.49732653078267e-06	-	R02	8151453	8153827	-	1122	-	- && - && PF03407:Nucleotide-diphospho-sugar transferase	-
Rsa10036232	2140.28457914447	2392.16912415504	2442.25964843429	498.250724439983	526.950274122356	920.441962818861	2324.90445057793	648.547653793733	1.84212821918224	5.78551242513564e-08	1.49931347694329e-06	-	R03	2181275	2183428	-	1506	-	- && - && PF13359:DDE superfamily endonuclease	-
Rsa10003589	798.640709117442	777.880618219453	616.384635680265	2125.33508211824	2515.40723187327	1735.15748396258	730.968654339054	2125.29993265136	-1.53979804767715	5.78753617272059e-08	1.49931347694329e-06	-	R09	12436420	12438392	+	1377	-	- && - && -	-
Rsa10001962	9.97167741236307	2.12826434533366	6.07275503133266	96.2415886242221	57.8360056963561	61.1554907728748	6.05756559634313	71.7443616978177	-3.54482233674317	5.81529054806508e-08	1.50521588852652e-06	-	R09	2052810	2055850	+	2094	-	- && - && PF00067:Cytochrome P450	p450
Rsa10003795	46.2323225482288	35.1163616980054	45.545662734995	130.327151261967	212.065354219972	243.585429349586	42.2981156604097	195.325978277175	-2.20554643414213	5.85847982469811e-08	1.51509994031732e-06	-	R05	40029785	40031141	+	1029	-	- && - && -	-
Rsa10042333	812.238451043392	1246.09877419286	747.960994692473	14.0352316743657	37.639305294454	147.187791351665	935.432739976241	66.2874427734948	3.82032970537959	5.92987392456248e-08	1.53225513593387e-06	-	R05	4601467	4602604	+	831	-	- && - && PF00249:Myb-like DNA-binding domain	Myb_DNA-binding
Rsa10032104	171.331548266965	15.9619825900025	31.3759009952188	475.192843832097	2362.0959151861	1944.53729982904	72.8898106173956	1593.94201961574	-4.44830513922878	5.98159055363775e-08	1.54430083824694e-06	-	R05	33505028	33506431	-	1053	-	- && - && PF00657:GDSL-like Lipase/Acylhydrolase	Lipase_GDSL
Rsa10017901	174.051096652155	54.2707408060084	77.9336895687692	444.114830838858	846.425353206989	756.669631596587	102.085175675644	682.403271880811	-2.73844593282182	6.01671150319396e-08	1.55204506952918e-06	-	R04	8511315	8513488	+	1380	-	- && - && PF04833:COBRA-like protein	-
Rsa10043062	37.1671612642624	79.8099129500123	46.5577885735504	0	0.918031836450097	0	54.511620929275	0.306010612150032	7.27038522112953	6.14468599705042e-08	1.58370783603979e-06	-	R05	737668	740398	-	1278	-	- && Q8RX01.1 RecName: Full=BTB/POZ domain-containing protein At3g05675 && -	-
Rsa10038926	0	0	0	12.0301985780278	107.409724864661	42.4978834184384	0	53.9792689537092	-8.2097285801025	6.19907577636476e-08	1.59636743887271e-06	-	R01	3997033	4000958	+	1506	-	- && O80437.1 RecName: Full=Glycerol-3-phosphate 2-O-acyltransferase 6; Short=AtGPAT6; AltName: Full=Glycerol-3-phosphate acyltransferase 6 && PF01553:Acyltransferase	Acyltransferase
Rsa10028425	324.532773965998	353.291881325388	308.69838075941	1663.17495341234	1973.76844836771	784.656042628241	328.841012016932	1473.86648146943	-2.1643372194376	6.28748144618195e-08	1.61775775799638e-06	-	R05	15392079	15393581	-	663	-	- && - && PF00578:AhpC/TSA family	-
novel.2455	0	0	5.06062919277722	101.254171365067	153.311316687166	30.0594785154808	1.68687639759241	94.8749888559047	-5.8296641233835	6.31515402753905e-08	1.62349851078092e-06	-	R07	1685535	1686440	-	819	-	- && Q9FFX0.1 RecName: Full=RHOMBOID-like protein 9, chloroplastic; Short=AtRBL9; Flags: Precursor && -	-
Rsa10028920	997.167741236307	745.956653039448	909.901128861344	2644.63865406977	2425.44011190116	2075.14055131009	884.3418410457	2381.73977242701	-1.42913197709856	6.33477009274773e-08	1.62716011440859e-06	-	R01	9752303	9762932	+	4581	-	- && - && PF00225:Kinesin motor domain	Kinesin
Rsa10040938	15.4107741827429	20.2185112806698	16.1940134168871	89.2239727870392	95.4753109908101	78.7765643853981	17.2744329600999	87.8252827210824	-2.35007654347927	6.43386286337931e-08	1.65121273690321e-06	-	R08	23944201	23945800	+	741	-	- && - && PF00071:Ras family	Ras
Rsa10009305	246.572386923887	194.73618759803	120.442974788098	19.0478144152106	22.9507959112524	44.5709509022647	187.250516436672	28.8565204095759	2.70155879720648	6.49425619058514e-08	1.66401950455043e-06	-	R04	10471570	10472649	-	1080	-	- && - && PF13639:Ring finger domain	-
Rsa10041647	989.915612209134	1535.54272515824	400.801832067956	29.0729798969004	75.278610588908	153.406993803144	975.420056478442	85.9195280963173	3.5055896802612	6.49475318444925e-08	1.66401950455043e-06	-	R05	8346612	8347277	-	666	-	- && - && -	-
novel.1239	72.5212902717314	76.6175164320118	60.7275503133266	10.0251654816898	5.50819101870058	12.4384049029576	69.9554523390233	9.32392046778266	2.9168138760634	6.50103729606682e-08	1.66422158473447e-06	-	R04	22786340	22792068	+	690	-	- && - && -	-
Rsa10038781	10.8781935407597	9.57718955400147	13.1576359012208	60.1509928901388	74.3605787524579	79.8130981273112	11.2043396653273	71.4415565899693	-2.67185651792879	6.51757294590811e-08	1.66704543153616e-06	-	R01	4823092	4824084	-	564	-	- && - && PF04844:Transcriptional repressor, ovate	-
Rsa10025633	1938.13148251202	2473.04316927771	2344.08344209441	611.535094383078	564.58957941681	921.478496560775	2251.75269796138	699.201056786887	1.68747086153135	6.61452589338872e-08	1.69041605194417e-06	-	R04	4836273	4838478	+	1074	-	- && - && PF08449:UAA transporter family	-
Rsa10032280	8.15864515556978	0	4.04850335422177	59.1484763419698	232.262054621875	65.3016257405273	4.06904950326385	118.904052234791	-4.84348843881831	6.67209207533818e-08	1.70369002031654e-06	-	R03	8417775	8420312	-	1356	-	- && - && PF00487:Fatty acid desaturase	-
Rsa10043123	0	0	0	32.0805295414074	524.196178613005	303.704386380548	0	286.660364844987	-10.6174196527488	6.74637856398784e-08	1.72120748468246e-06	-	R05	447927	450167	-	696	-	- && - && -	-
Rsa10022107	1773.14554714383	1221.62373422152	833.991690969686	6082.2678977412	4738.8803397554	4273.62861790784	1276.25365744501	5031.59228513482	-1.97893243976472	6.76447479195945e-08	1.72437167171465e-06	-	R02	4375060	4375973	+	432	-	- && - && PF02427:Photosystem I reaction centre subunit IV / PsaE	-
Rsa10026353	48.9518709334187	120.246935511352	9.10913254699899	0	0	0	59.4359796639232	0	8.35781156001404	6.783964062571e-08	1.72788534626493e-06	-	R02	876520	877948	+	1125	-	- && - && PF00651:BTB/POZ domain|PF02135:TAZ zinc finger	zf-TAZ
Rsa10036236	263.796193363423	579.952034103423	343.110659270295	90.2264893352082	78.9507379347083	95.3611042560082	395.61962891238	88.1794438419749	2.16547929240605	6.90702137173911e-08	1.757749875813e-06	-	R03	2166953	2167273	-	321	-	- && - && PF12023:Domain of unknown function (DUF3511)	-
Rsa10025110	96.9972257384408	107.47734943935	127.527855657986	25.0629137042245	27.5409550935029	22.8037423220889	110.667476945259	25.1358703732721	2.13621071000814	6.94192554468531e-08	1.76514922917926e-06	-	R02	12089216	12092347	+	1461	-	- && - && PF06974:Protein of unknown function (DUF1298)|PF03007:Wax ester synthase-like Acyl-CoA acyltransferase domain	-
Rsa10007045	34.4476128790724	23.4109077986703	41.4971593807732	0	0	0	33.1185600195053	0	7.51558634267603	7.08691779290935e-08	1.80050518825895e-06	-	R07	5203242	5203549	-	156	-	- && - && -	-
Rsa10022931	36.2606451358657	45.7576834246737	21.2546426096643	0	0	0	34.4243237234012	0	7.57033511379749	7.10483678155477e-08	1.8035446529137e-06	-	R01	12353201	12353830	-	630	-	- && - && PF13912:C2H2-type zinc finger	-
Rsa10011867	420.623483576042	150.042636346023	168.012889200204	13.0327151261967	33.9671779486536	36.2786809669596	246.22633637409	27.7595246806033	3.14915993569115	7.12315911697041e-08	1.80597424494086e-06	-	R02	14966591	14967834	-	702	-	- && - && PF03188:Eukaryotic cytochrome b561	Cytochrom_B561
Rsa10035679	1048.83916055492	13943.3238584535	11647.544150096	863.166747973492	297.442315009831	377.29828205638	8879.90238970148	512.635781679901	4.11457467508668	7.12633477316182e-08	1.80597424494086e-06	-	R03	5023693	5025447	+	1101	-	- && - && PF03171:2OG-Fe(II) oxygenase superfamily|PF14226:non-haem dioxygenase in morphine synthesis N-terminal	2OG-FeII_Oxy
Rsa10021984	2.71954838518993	0	0	28.0704633487314	91.8031836450097	70.484294450093	0.906516128396643	63.4526471479447	-6.03745387435262	7.1331679351081e-08	1.806194462766e-06	-	R02	4996535	4998200	-	1344	-	- && - && -	-
Rsa10019396	54.3909677037986	73.4251199140113	29.3516493181079	2.00503309633796	3.67212734580039	3.1096012257394	52.3892456453059	2.92892055595925	4.1546869396128	7.28229195748073e-08	1.84241378145653e-06	-	R02	16922068	16926361	+	2085	-	- && - && PF01301:Glycosyl hydrolases family 35	-
Rsa10038741	347.195677175914	154.29916503669	67.8124311832147	2580.47759498695	1385.3100412032	1170.24659461993	189.76909113194	1712.01141027003	-3.17239309184153	7.32310139461311e-08	1.85119200863492e-06	-	R01	5058882	5059875	-	489	-	- && - && PF01597:Glycine cleavage H-protein	-
Rsa10030732	37.1671612642624	76.6175164320118	47.5699144121059	232.583839175203	229.507959112524	222.854754511323	53.7848640361267	228.315517599684	-2.09003021794667	7.3646600329458e-08	1.85890671874231e-06	-	R02	38809241	38811648	+	1680	-	- && - && PF13837:Myb/SANT-like DNA-binding domain	-
Rsa10033708	112.407999921184	236.237342332036	106.273213048322	21.0528475115486	3.67212734580039	15.548006128697	151.639518433847	13.4243269953487	3.50423285365076	7.36589638915192e-08	1.85890671874231e-06	-	R09	6663247	6664162	+	849	-	- && - && PF00454:Phosphatidylinositol 3- and 4-kinase	PI3_PI4_kinase
Rsa10033906	644.532967290013	253.263457094706	271.249724732859	1851.64806446811	1837.89973657309	2072.03095008435	389.682049705859	1920.52625037518	-2.30031105474505	7.66777766630044e-08	1.93348025683799e-06	-	R07	16237939	16240915	+	2835	-	- && - && PF13855:Leucine rich repeat|PF08263:Leucine rich repeat N-terminal domain|PF00069:Protein kinase domain	Pkinase
Rsa10005652	3.62606451358657	0	0	40.1006619267592	67.9343558973072	52.8632208375697	1.20868817119552	53.6327462205454	-5.38311811001628	7.750518803197e-08	1.9527180651915e-06	-	R09	26445653	26447747	-	1203	-	- && - && PF03151:Triose-phosphate Transporter family	-
Rsa10021803	107.8754192792	76.6175164320118	45.545662734995	577.449531745332	380.98321212679	288.156380251851	76.6795328154024	415.529708041325	-2.43630227089931	7.83058147985268e-08	1.97124962207696e-06	-	R02	5908462	5909438	+	732	-	- && - && -	-
Rsa10027527	44.4192902914355	38.3087582160059	20.2425167711089	0	0	0	34.3235217595168	0	7.567259796299	7.8598437688385e-08	1.97697266358393e-06	-	R05	9618632	9618954	-	252	-	- && - && -	-
Rsa10029074	10.8781935407597	0	5.06062919277722	88.2214562388702	222.163704420923	69.4477607081799	5.31294091117898	126.610973789325	-4.55160979892624	7.91119996763925e-08	1.9873356289506e-06	-	R01	17622555	17622734	-	180	-	- && - && -	-
Rsa10004324	968.159225127614	316.047255282049	231.776817029197	11.0276820298588	40.3934008038043	61.1554907728748	505.327765812953	37.5255245355126	3.75211914581848	7.91416843387408e-08	1.9873356289506e-06	-	R09	30705452	30706602	+	600	-	- && - && PF00249:Myb-like DNA-binding domain	Myb_DNA-binding
Rsa10035855	484.986128692204	380.959317814725	444.32324312584	125.314568521122	171.671953416168	121.274447803836	436.75622987759	139.420323247042	1.64651643201649	8.13492999637153e-08	2.04107887332324e-06	-	R03	4101079	4102846	+	1383	-	- && - && PF00069:Protein kinase domain	Pkinase
Rsa10009183	18.1303225679329	25.5391721440039	17.2061392554425	98.24662172056	121.180202411413	87.0688343207031	20.2918779891264	102.165219484225	-2.33650122898653	8.14360116715803e-08	2.04156306081303e-06	-	R06	750807	752823	-	1116	-	- && - && PF13713:Transcription factor BRX N-terminal domain|PF08381:Transcription factor regulating root and shoot growth via Pin3	-
Rsa10012264	49.8583870618153	9.57718955400147	11.1333842241099	143.359866388164	677.507495300172	315.106257541592	23.5229869466422	378.657873076643	-4.00177819365442	8.15050193229524e-08	2.04160298194896e-06	-	R01	32699061	32700694	-	1050	-	- && - && PF03352:Methyladenine glycosylase	-
Rsa10013724	337.223999763551	326.688577008717	269.225473055748	56.1409266974629	34.8852097851037	94.324570514095	311.046016609339	61.7835689988872	2.33489607295622	8.22553159551224e-08	2.0586942052768e-06	-	R01	27702862	27705925	-	1791	-	- && - && PF03094:Mlo family	-
Rsa10024807	491.33174159098	783.201279082787	777.312644010581	171.430329736896	227.671895439624	130.603251481055	683.948554894783	176.568492219191	1.95245015931139	8.36240192302466e-08	2.09122196397092e-06	-	R04	11447360	11449923	+	1287	-	- && - && PF02803:Thiolase, C-terminal domain|PF00108:Thiolase, N-terminal domain	Thiolase_N
Rsa10034589	60.7365806025751	85.1305738133464	36.436530187996	194.488210344782	731.671373650727	495.463128634477	60.7678948679725	473.874237543329	-2.9640569955968	8.38637035577106e-08	2.09548547734464e-06	-	R01	49306488	49309310	+	1845	-	- && - && PF01095:Pectinesterase|PF04043:Plant invertase/pectin methylesterase inhibitor	-
Rsa10033834	2994.22277209411	953.46242670948	805.652167490133	12846.2470482373	9567.72779948291	10491.7945356447	1584.44578876457	10968.589794455	-2.7911487520606	8.4254474435727e-08	2.10230385029394e-06	-	R07	15757877	15758936	+	603	-	- && - && PF06298:Photosystem II protein Y (PsbY)	-
Rsa10009475	1695.18516010172	806.612186881458	216.594929450865	47.1182777639421	62.4261648786066	114.018711610445	906.130758811348	74.5210514176644	3.60477380613072	8.42754218153759e-08	2.10230385029394e-06	-	R09	13143076	13145923	+	1719	-	- && - && PF04043:Plant invertase/pectin methylesterase inhibitor|PF01095:Pectinesterase	-
Rsa10025506	17.2238064395362	3.19239651800049	10.1212583855544	100.251654816898	138.622807303965	74.6304294177455	10.1791537810304	104.501630512869	-3.34490156526446	8.5094349791716e-08	2.12098542312126e-06	-	R04	5602576	5605921	-	2946	-	- && - && PF12799:Leucine Rich repeats (2 copies)|PF13855:Leucine rich repeat|PF00069:Protein kinase domain|PF08263:Leucine rich repeat N-terminal domain	Pkinase
Rsa10005125	1.81303225679329	0	0	78.1962907571804	64.2622285515068	34.2056134831334	0.604344085597762	58.8880442639402	-6.50061164835203	8.73466888975722e-08	2.17533480803789e-06	-	R06	9086283	9086808	+	345	-	- && - && -	-
Rsa10028617	1902.77735350455	1223.75199856686	1544.50402963561	335.843043636608	497.573255355953	536.924478311003	1557.01112723567	456.780259101188	1.76932193497047	8.83912869177766e-08	2.19954127610349e-06	-	R01	7831392	7835564	+	2538	-	- && - && PF01301:Glycosyl hydrolases family 35|PF02140:Galactose binding lectin domain	-
Rsa10039895	476.827483536634	1088.60721263817	866.37971780346	195.490726892951	163.409666888117	214.562484576018	810.60480465942	191.154292785696	2.0842928640397	8.85792169351979e-08	2.20240805062852e-06	-	R06	16050246	16051273	-	588	-	- && - && -	-
Rsa10034196	5.43909677037986	0	4.04850335422177	41.1031784749282	87.2130244627592	61.1554907728748	3.16253337486721	63.1572312368541	-4.28958116847174	8.89196626053705e-08	2.20905911594835e-06	-	R07	18113853	18115113	-	942	-	- && - && PF05368:NmrA-like family	NmrA
Rsa10041915	2.71954838518993	0	1.01212583855544	24.0603971560555	116.590043229162	57.0093558052223	1.24389140791512	65.8865987301467	-5.67291778222604	8.90840017612675e-08	2.21132779453953e-06	-	R05	6867021	6869132	+	1083	-	- && - && PF00010:Helix-loop-helix DNA-binding domain	HLH
Rsa10012176	11.7847096691564	0	3.03637751566633	66.1660921791527	206.557163201272	107.799509158966	4.9403623949409	126.84092151313	-4.65325460692916	8.91909055421544e-08	2.21216820920442e-06	-	R08	723788	725027	-	594	-	- && - && PF14368:Probable lipid transfer	-
Rsa10043007	758.75399946799	1106.6974595735	448.371746480062	64.1610590828147	114.753979556262	183.466472318624	771.274401840518	120.7938369859	2.67508288400581	8.9301256518651e-08	2.21309267791394e-06	-	R05	1065334	1070044	-	3684	-	- && - && PF01582:TIR domain|PF00931:NB-ARC domain	TIR
Rsa10033481	39.8867096494523	14.8978504173356	27.327397640997	121.304502328447	187.27849463582	176.210736125233	27.3706525692616	161.597911029833	-2.55489507734691	8.94505818124034e-08	2.21498071922062e-06	-	R09	8327588	8330589	+	1809	-	- && - && PF14215:bHLH-MYC and R2R3-MYB transcription factors N-terminal|PF00010:Helix-loop-helix DNA-binding domain	HLH
Rsa10013486	54.3909677037986	62.783798187343	29.3516493181079	1.00251654816898	1.83606367290019	0	48.8421384030831	0.946193407023058	5.64679841898344	8.97941118533681e-08	2.22083113159812e-06	-	R07	21213192	21214132	-	792	-	- && - && -	-
Rsa10039716	252.011483694267	443.743116002068	274.286102248525	50.125827408449	82.6228652805087	83.9592330949637	323.346900648287	72.2359752613071	2.16136371027249	8.98335139416092e-08	2.22083113159812e-06	-	R06	14461833	14462914	-	528	-	- && - && PF00293:NUDIX domain	NUDIX
Rsa10035166	25.382451595106	4.25652869066732	20.2425167711089	269.676951457456	174.426048925518	103.653374191313	16.6271656856274	182.585458191429	-3.44878526903995	9.0141256375146e-08	2.22662137688819e-06	-	R04	28922160	28923979	-	1722	-	- && - && -	-
Rsa10003784	17.2238064395362	171.32527979936	60.7275503133266	0	0.918031836450097	0	83.0922121840742	0.306010612150032	7.87877475647091	9.02268849166085e-08	2.2269201163933e-06	-	R05	40087128	40089527	+	1230	-	- && - && PF03405:Fatty acid desaturase	-
Rsa10025393	1486.68645057049	1498.2980991149	1216.57525794364	562.411783522798	340.589811322986	450.892177732213	1400.51993587635	451.297924192665	1.63414907375594	9.05427502567982e-08	2.23289629379224e-06	-	R04	6425080	6427112	-	645	-	- && - && PF04640:PLATZ transcription factor	-
Rsa10019419	145.949096671859	63.8479303600098	196.352412679756	745.872311837721	1136.52341352522	566.983956826483	135.383146570542	816.459894063141	-2.59175553713202	9.21797726470808e-08	2.27141760361611e-06	-	R02	16718697	16724907	+	1950	-	- && - && PF07714:Protein tyrosine kinase|PF01657:Salt stress response/antifungal	Pkinase_Tyr
Rsa10033191	76.147354785318	38.3087582160059	37.4486560265514	1.00251654816898	1.83606367290019	4.14613496765253	50.6349230092918	2.32823839624057	4.45792040582644	9.31310977773627e-08	2.29299363015419e-06	-	R01	16459185	16461340	+	2070	-	- && - && PF13855:Leucine rich repeat|PF08263:Leucine rich repeat N-terminal domain	LRRNT_2
Rsa10001739	13.5977419259496	113.862142475351	30.3637751566633	0	0	0	52.6078865193213	0	8.18073147216739	9.36735643456618e-08	2.30447621660765e-06	-	R02	9405670	9407811	-	1053	-	- && - && PF00056:lactate/malate dehydrogenase, NAD binding domain|PF02866:lactate/malate dehydrogenase, alpha/beta C-terminal domain	-
Rsa10032237	156.827290212619	1534.47859298557	1042.48961371211	70.1761583718286	63.3441967150567	91.2149692883556	911.265165636765	74.911774791747	3.60479338971114	9.79894967068938e-08	2.40869636223342e-06	-	R05	34404256	34406727	-	1548	-	- && - && PF00067:Cytochrome P450	p450
Rsa10022250	12.691225797553	0	2.02425167711089	75.1887411126735	134.950679958164	163.772331222275	4.9051591582213	124.637250764371	-4.63441699822474	9.86886538700688e-08	2.423121814192e-06	-	R09	752497	755285	-	1716	-	- && - && PF04043:Plant invertase/pectin methylesterase inhibitor|PF01095:Pectinesterase	-
Rsa10035713	65.2691612445583	34.0522295253386	65.7881795061038	254.639203234921	193.70471749097	292.302515219503	55.0365234253336	246.882145315132	-2.16220146188092	9.87363729597455e-08	2.423121814192e-06	-	R03	4841150	4845062	+	1560	-	- && - && -	-
Rsa10012379	17.2238064395362	156.427429382024	62.7518019904375	0	0.918031836450097	0	78.8010126039993	0.306010612150032	7.80220310924669	9.93337695421228e-08	2.43580880713656e-06	-	R02	25903733	25904902	-	735	-	- && - && PF00314:Thaumatin family	Thaumatin
Rsa10019103	411.558322292076	386.279978678059	440.274739771618	157.39509806253	137.704775467515	165.845398706101	412.704346913918	153.648424078715	1.42621743545293	9.95378370902573e-08	2.43865277459359e-06	-	R02	3356653	3357994	+	1182	-	- && - && PF07649:C1-like domain|PF13905:Thioredoxin-like	C1_3
Rsa10017752	443.286386785958	102.156688576016	177.122021747203	1455.65402794136	1580.85082236707	2088.61548995496	240.855032369726	1708.37344675446	-2.82520887808802	9.9652223098857e-08	2.43865277459359e-06	-	R03	12224095	12227658	+	2688	-	- && - && -	-
Rsa10008661	296.430773985702	141.529578964688	253.031459638861	931.337873248982	758.29429690778	983.670521075563	230.330604196417	891.100897077442	-1.95072190119057	9.96913266063553e-08	2.43865277459359e-06	-	R09	2130191	2130937	+	468	-	- && - && PF04398:Protein of unknown function, DUF538	-
Rsa10007320	16948.2255365036	10789.236098669	8391.53532746318	46862.636044159	40241.92555079	40815.5891553134	12042.9989875453	42640.0502500875	-1.82399170494306	1.00338556559194e-07	2.45250431544684e-06	-	R04	48503803	48509791	-	1494	-	- && - && PF01936:NYN domain|PF00504:Chlorophyll A-B binding protein	DUF88
novel.2704	1566.4598698694	860.882927687466	555.657085366939	9.02264893352082	124.852329757213	57.0093558052223	994.333294307934	63.6281114986521	3.96449570527439	1.01362958475608e-07	2.4753245012744e-06	-	R08	22918490	22925191	+	1870	-	- && Q9LPU5.1 RecName: Full=Indole glucosinolate O-methyltransferase 1 && PF08100:Dimerisation domain|PF00891:O-methyltransferase domain	-
novel.3229	3.62606451358657	0	2.02425167711089	34.0855626377453	54.1638783505557	55.9728220633091	1.88343873023249	48.0740876838701	-4.6274180804657	1.01435665898875e-07	2.4753245012744e-06	-	Scaffold1734	4622	5471	+	744	-	- && - && -	-
novel.682	111.501483792787	79.8099129500123	42.5092852193286	1.00251654816898	0.918031836450097	8.29226993530506	77.9402273207093	3.40427277330805	4.54169413302062	1.02367182240693e-07	2.49604488484473e-06	-	R02	33433659	33434381	+	528	-	- && - && -	-
Rsa10036844	19.0368386963295	4.25652869066732	12.1455100626653	74.1862245645045	172.589985252618	109.872576642792	11.8129591498874	118.882928819972	-3.31935802011855	1.02812490566906e-07	2.50488613381189e-06	-	R04	3162199	3166691	-	1347	-	- && - && PF00155:Aminotransferase class I and II	Aminotran_1_2
Rsa10018774	175.864128908949	51.0783442880079	136.636988204985	701.761583718286	608.655107566414	713.135214436235	121.193153800647	674.517301906978	-2.47456548718296	1.02911514926134e-07	2.50528321384489e-06	-	R02	10406500	10410273	+	1419	-	- && - && PF08458:Plant pleckstrin homology-like region|PF05703:Auxin canalisation	-
Rsa10023409	7.25212902717314	0	0	686.723835495751	4223.8644795069	1152.6255210074	2.41737634239105	2021.07127867002	-9.68754372459875	1.03333527578884e-07	2.51353618409553e-06	-	R07	14168207	14169430	+	627	-	- && - && PF00190:Cupin	-
Rsa10021459	72.5212902717314	38.3087582160059	49.5941660892167	1.00251654816898	5.50819101870058	3.1096012257394	53.474738192318	3.20676959753632	4.04468896795958	1.03524156793594e-07	2.51615213831237e-06	-	R03	22242253	22243907	+	1347	-	- && - && PF00201:UDP-glucoronosyl and UDP-glucosyl transferase	UDPGT
Rsa10021989	182.209741807725	145.786107655356	222.667684482198	811.035887468705	537.966656159757	552.4724844397	183.554511315093	633.825009356054	-1.78748619228501	1.06169703605029e-07	2.57838276180809e-06	-	R02	4953887	4954981	-	729	-	- && - && -	-
Rsa10033754	0	0	0	12.0301985780278	154.229348523616	24.8768098059152	0	63.7121189691864	-8.44895307998722	1.07926326085263e-07	2.61894299612668e-06	-	R09	6377264	6380158	+	2220	-	- && - && PF04782:Protein of unknown function (DUF632)|PF04783:Protein of unknown function (DUF630)	-
Rsa10032346	1047.02612829812	5887.84331136557	7310.58493188597	631.585425346457	411.278262729643	448.819110248386	4748.48479051656	497.227599441496	3.2554900933291	1.08638784979274e-07	2.63412086814439e-06	-	R03	7894736	7896681	+	1362	-	- && - && PF00201:UDP-glucoronosyl and UDP-glucosyl transferase	UDPGT
Rsa10024192	0	0	0	27.0679468005625	51.4097828412054	22.8037423220889	0	33.7604906546189	-7.53312990493837	1.12863577362901e-07	2.73436846148648e-06	-	R05	12861403	12862285	+	735	-	- && - && -	-
novel.711	7.25212902717314	5.32066086333415	2.02425167711089	75.1887411126735	69.7704195702074	38.3517484507859	4.86568052253939	61.1036363778889	-3.64030623578187	1.13730821213206e-07	2.75297400440429e-06	-	R02	39825221	39826423	+	1128	-	- && O64530.1 RecName: Full=Thiosulfate/3-mercaptopyruvate sulfurtransferase 1, mitochondrial; AltName: Full=AtMST1; AltName: Full=Rhodanese homolog protein 1; Short=AtRDH1; AltName: Full=Sulfurtransferase 1; Short=AtStr1; Flags: Precursor && -	-
Rsa10017605	3109.35032040048	1091.79960915617	1261.10879484008	114.286886491264	317.639015411734	304.740920122461	1820.75290813225	245.555607341819	2.89037894411851	1.13813348748982e-07	2.75297400440429e-06	-	R04	39804851	39808226	+	1605	-	- && - && PF00083:Sugar (and other) transporter	Sugar_tr
Rsa10003560	4.53258064198321	7.44892520866781	5.06062919277722	109.274303750419	46.8196236589549	46.644018386091	5.68071168114275	67.5793152651549	-3.57982714895647	1.13967729560206e-07	2.75450815802176e-06	-	R09	12205007	12205864	+	723	-	- && - && PF00230:Major intrinsic protein	-
Rsa10015133	24.4759354667094	0	6.07275503133266	250.629137042245	203.803067691922	212.489417092192	10.1828968326807	222.307207275453	-4.43131616808128	1.1514651181518e-07	2.78077907799914e-06	-	R07	23838080	23840325	-	1476	-	- && - && PF01554:MatE	MatE
Rsa10013290	145.042580543463	147.914372000689	110.321716402543	422.059466779141	353.442257033287	516.19380347274	134.426222982232	430.565175761723	-1.67891253575293	1.16555664774153e-07	2.81256713308402e-06	-	R09	23774278	23776116	-	1374	-	- && - && PF05684:Protein of unknown function (DUF819)	-
Rsa10022343	67.0821935013516	38.3087582160059	46.5577885735504	194.488210344782	332.327524794935	192.795275995843	50.6495800969693	239.870337045187	-2.24102002203107	1.17136813276647e-07	2.82434016980093e-06	-	R09	1203944	1212635	-	2496	-	- && - && PF05212:Protein of unknown function (DUF707)|PF01419:Jacalin-like lectin domain	-
Rsa10037627	921.020386450989	2023.97939241231	1127.50818415076	191.480660700275	342.425874995886	328.581196186463	1357.50265433802	287.495910627541	2.23902960905551	1.18108028282445e-07	2.84549206722798e-06	-	R06	24998428	24999604	-	519	-	- && - && -	-
Rsa10011560	80.6799354273012	46.8218155973405	65.7881795061038	211.530991663655	236.852213804125	271.571840381241	64.4299768435819	239.985015283007	-1.89389673741589	1.18217356179079e-07	2.84586201472752e-06	-	R05	23556255	23558736	+	930	-	- && - && PF02701:Dof domain, zinc finger	zf-Dof
Rsa10012901	181.303225679329	44.6935512520069	120.442974788098	591.484763419698	812.458175258336	776.363772692936	115.479917239811	726.768903790323	-2.65180672733293	1.188104584948e-07	2.85786808979866e-06	-	R09	5391497	5397000	+	3108	-	- && - && PF00225:Kinesin motor domain	Kinesin
Rsa10003443	25.382451595106	41.5011547340064	38.4607818651069	97.2441051723911	362.622575397788	450.892177732213	35.1147960647397	303.586286100797	-3.11399202794148	1.19274393667575e-07	2.86675058557844e-06	-	R02	40169157	40170390	-	930	-	- && - && -	-
Rsa10041109	52.5779354470053	47.8859477700074	46.5577885735504	233.586355723372	308.458697047233	139.932055158273	49.0072239301877	227.325702642959	-2.21381392577855	1.20582667469045e-07	2.89432612311208e-06	-	R08	24801700	24804587	-	1158	-	- && - && PF00800:Prephenate dehydratase	-
Rsa10004748	133.257870874306	104.284952921349	37.4486560265514	4.01006619267592	9.18031836450097	9.32880367721819	91.6638266074024	7.50639607813169	3.60914284919916	1.20612850593298e-07	2.89432612311208e-06	-	R08	11014287	11016448	+	924	-	- && - && PF07714:Protein tyrosine kinase	Pkinase_Tyr
Rsa10009045	151.388193442239	110.66974595735	157.891630814649	561.409266974629	368.130766416489	722.464018113453	139.983190071413	550.66801716819	-1.97493566248356	1.21648572422383e-07	2.91686885767176e-06	-	R09	34515514	34516820	+	846	-	- && - && PF00504:Chlorophyll A-B binding protein	-
Rsa10023835	94.2776773532509	97.9001598853484	125.503603980875	321.807811962243	579.278088800011	345.165736057073	105.893813739825	415.417212273109	-1.97275051074728	1.22958685859977e-07	2.9459500336895e-06	-	R09	27293683	27300235	+	2370	-	- && - && PF00069:Protein kinase domain|PF04564:U-box domain	Pkinase
Rsa10041940	9.06516128396643	0	15.1818875783317	93.2340389797151	154.229348523616	158.589662512709	8.08234962076603	135.351016672014	-4.05802108554707	1.24768713915345e-07	2.98695314799391e-06	-	R05	6719679	6725562	-	1461	-	- && - && PF01554:MatE	MatE
Rsa10032137	870.255483260777	499.077988980743	394.729077036623	2942.38606887596	2652.19397550433	1887.52794402381	588.020849759381	2494.0359961347	-2.08414224023719	1.26399522635233e-07	3.02360437874043e-06	-	R05	33723521	33725388	-	888	-	- && - && PF00487:Fatty acid desaturase	-
Rsa10039926	62.5496128593684	90.4512346766806	27.327397640997	258.649269427597	419.540549257694	396.99242315273	60.1094150590153	358.394080612674	-2.57694729264048	1.26623529396356e-07	3.02657218961266e-06	-	R06	16221582	16225388	-	1899	-	- && - && PF07058:Microtubule-associated protein 70	-
Rsa10014438	2.71954838518993	5.32066086333415	11.1333842241099	85.2139065943633	60.5901012057064	57.0093558052223	6.39119782421132	67.6044545350973	-3.41391161403556	1.27760040400888e-07	3.05132891443256e-06	-	R05	30679805	30696925	+	4665	-	- && - && PF00005:ABC transporter|PF00664:ABC transporter transmembrane region	ABC_tran
Rsa10039839	12.691225797553	36.1804938706722	85.0185704386573	0	0	0	44.6300967022942	0	7.94417427496867	1.27939883340879e-07	3.05321625460613e-06	-	R06	15626034	15628636	-	1662	-	- && - && PF03321:GH3 auxin-responsive promoter	-
novel.1322	54.3909677037986	86.1947059860133	25.3031459638861	1.00251654816898	0	0	55.2962732178993	0.334172182722993	7.29196035254366	1.2881889905344e-07	3.07177286530266e-06	-	R04	45304734	45305834	+	1101	-	- && - && -	-
Rsa10036856	116.03406443477	65.9761947053435	122.467226465209	378.951255207874	378.22911661744	346.202269798986	101.492495201774	367.794213874767	-1.85589411016306	1.30019063636526e-07	3.09795226055748e-06	-	R04	3089677	3091421	-	1536	-	- && Q9SVT8.1 RecName: Full=Ammonium transporter 1 member 4; Short=AtAMT1;4 && PF00909:Ammonium Transporter Family	Ammonium_transp
Rsa10038129	54.3909677037986	67.0403268780103	85.0185704386573	224.563706789852	232.262054621875	341.019601089421	68.8166216734887	265.948454167049	-1.95133996697993	1.31134227854958e-07	3.12206678959083e-06	-	R06	20134530	20135507	-	615	-	- && - && PF04535:Domain of unknown function (DUF588)	-
Rsa10004046	24.4759354667094	70.2327233960108	61.7396761518821	0	0.918031836450097	2.07306748382626	52.1494450048674	0.997033106758787	5.72225393679828	1.31619406540647e-07	3.13115640823014e-06	-	R03	24824691	24826216	+	1188	-	- && - && PF00069:Protein kinase domain|PF01657:Salt stress response/antifungal	Pkinase
Rsa10023346	80.6799354273012	54.2707408060084	84.0064446001018	13.0327151261967	3.67212734580039	6.21920245147879	72.9857069444705	7.64134830782531	3.26378056928271	1.33100053646062e-07	3.16389483878912e-06	-	R02	21093720	21096807	-	2700	-	- && - && PF00931:NB-ARC domain	NB-ARC
Rsa10024316	23.5694193383127	0	20.2425167711089	174.437879381403	421.376612930594	308.887055090113	14.6039787031405	301.56718246737	-4.3608850646922	1.3367061485405e-07	3.17496541195299e-06	-	R05	13599427	13603885	+	2880	-	- && - && PF08263:Leucine rich repeat N-terminal domain|PF07714:Protein tyrosine kinase|PF13855:Leucine rich repeat	Pkinase_Tyr
Rsa10007674	1.81303225679329	0	0	37.0931122822523	44.9835599860548	102.6168404494	0.604344085597762	61.5645042392357	-6.56611663340555	1.33968189120972e-07	3.17953968600276e-06	-	R02	27442963	27446048	+	1014	-	- && - && PF03171:2OG-Fe(II) oxygenase superfamily|PF14226:non-haem dioxygenase in morphine synthesis N-terminal	2OG-FeII_Oxy
Rsa10025307	1105.9496766439	393.728903886727	630.554397420041	57.1434432456319	115.672011392712	152.37046006123	710.077659316891	108.395304899858	2.71215389825296	1.35179439245798e-07	3.20577457957693e-06	-	R04	6930732	6933634	-	2658	-	- && - && PF13855:Leucine rich repeat	-
Rsa10019007	72.5212902717314	121.311067684019	101.212583855544	7.01761583718286	20.1967004019021	13.4749386448707	98.3483139370982	13.5630849613186	2.85098607276751	1.3597441620146e-07	3.22210424119327e-06	-	R02	3924051	3926379	+	837	-	- && - && PF04776:Protein of unknown function (DUF626)	-
Rsa10014295	49.8583870618153	95.7718955400147	25.3031459638861	0	0.918031836450097	0	56.9778095219054	0.306010612150032	7.33486312040982	1.37120780587327e-07	3.24672847482926e-06	-	R02	6652064	6654774	+	1986	-	- && - && PF01657:Salt stress response/antifungal|PF07714:Protein tyrosine kinase	Pkinase_Tyr
Rsa10039648	43.5127741630389	31.9239651800049	20.2425167711089	0	0	0	31.8930853713842	0	7.46177390611553	1.3783875447726e-07	3.26117878171042e-06	-	R06	13714809	13716443	-	1044	-	- && - && PF00141:Peroxidase	-
Rsa10039396	10.8781935407597	12.769586072002	28.3395234795524	79.1988073053494	225.835831766724	145.114723867839	17.3291010307714	150.049787646637	-3.11743600417104	1.40751055456437e-07	3.32748240705912e-06	-	R01	1298836	1299620	-	669	-	- && - && PF08613:Cyclin	-
Rsa10030813	1011.67199929065	709.776159168776	709.500212827366	1939.86952070698	3029.50506028532	2939.60969206564	810.316123762265	2636.32809101931	-1.70173842846865	1.41206101723149e-07	3.33563618142266e-06	-	R02	39397640	39398765	+	501	-	- && - && PF01190:Pollen proteins Ole e I like	-
Rsa10008182	6.3456128987765	2.12826434533366	2.02425167711089	38.0956288304212	66.098292224407	51.8266870956566	3.49937630707368	52.0068693834949	-3.86648686667275	1.48286818989082e-07	3.50016993473529e-06	-	R08	4727974	4729078	-	849	-	- && - && PF05903:PPPDE putative peptidase domain	-
Rsa10012605	16.3172903111396	3.19239651800049	13.1576359012208	67.1686087273217	141.376902813315	118.164846578097	10.8891075767869	108.903452706245	-3.3105512516829	1.4951496623289e-07	3.52641062102557e-06	-	R06	22014868	22017341	-	1596	-	- && - && PF13178:Protein of unknown function (DUF4005)	-
Rsa10018599	42.6062580346422	30.8598330073381	24.2910201253307	112.281853394926	207.475195037722	169.991533673754	32.585703722437	163.2495273688	-2.32183631260279	1.50054777023455e-07	3.5363882236407e-06	-	R05	37994235	37995287	+	495	-	- && - && -	-
Rsa10039376	8.15864515556978	5.32066086333415	18.218265093998	67.1686087273217	94.55727915436	102.6168404494	10.565857037634	88.1142427770272	-3.05990984454422	1.50899394056589e-07	3.55352818787694e-06	-	R01	1410494	1413726	-	2103	-	- && - && PF00069:Protein kinase domain	Pkinase
Rsa10015611	1614.50522467442	3135.99751284915	2157.85228780021	687.72635204392	562.753515743909	729.719754306845	2302.78500844126	660.066540698225	1.80270765639069	1.51914074994862e-07	3.57464323787443e-06	-	R04	14512685	14515051	+	1752	-	- && P46032.1 RecName: Full=Protein NRT1/ PTR FAMILY 8.3; Short=AtNPF8.3; AltName: Full=Histidine-transporting protein; AltName: Full=Peptide transporter PTR2 && PF00854:POT family	-
Rsa10023270	19.0368386963295	0	5.06062919277722	165.415230447882	136.786743631064	173.101134899493	8.0324892963689	158.43436965948	-4.28020286909092	1.52227694839801e-07	3.57924185600041e-06	-	R02	20435157	20435685	-	441	-	- && - && -	-
Rsa10019601	207.592193402831	21.2826434533366	31.3759009952188	831.086218432084	1940.7193022555	1379.62641048638	86.7502459504622	1383.81064372466	-3.99322136150755	1.52585021272724e-07	3.58486018946715e-06	-	R01	40605439	40606699	+	606	-	- && - && PF04043:Plant invertase/pectin methylesterase inhibitor	-
Rsa10011977	1009.85896703386	2968.92876174046	1051.59874625911	64.1610590828147	161.573603215217	298.521717670982	1676.79549167781	174.752126656338	3.26253431060495	1.53437206539577e-07	3.60208710298028e-06	-	R08	16487611	16489321	-	690	-	- && - && PF00168:C2 domain	C2
Rsa10011394	80.6799354273012	28.7315686620044	85.0185704386573	247.621587397738	572.85186594486	463.33058263517	64.8100248426543	427.934678659256	-2.72123221695824	1.53567883878708e-07	3.6023623511873e-06	-	R04	41990884	41991825	+	942	-	- && - && PF03168:Late embryogenesis abundant protein	-
Rsa10003711	6.3456128987765	318.175519627382	160.928008330316	0	1.83606367290019	4.14613496765253	161.816380285491	1.99406621351757	6.34988540311258	1.55756379920945e-07	3.64838699320875e-06	-	R01	13258967	13260648	+	1080	-	- && - && PF00112:Papain family cysteine protease|PF08246:Cathepsin propeptide inhibitor domain (I29)	Peptidase_C1
Rsa10008692	105.155870894011	146.850239828023	115.382345595321	33.0830460895763	22.9507959112524	29.0229447735677	122.462818772451	28.3522622581322	2.11208070014131	1.55770848706212e-07	3.64838699320875e-06	-	R01	26933166	26934661	-	1137	-	- && - && PF05278:Arabidopsis phospholipase-like protein (PEARLI 4)	-
novel.433	0.906516128396643	0	0	90.2264893352082	31.2130824393033	39.388282192699	0.302172042798881	53.6092846557368	-7.23618185644373	1.57037705658788e-07	3.67521628915821e-06	-	R01	33720245	33725701	-	1381	-	- && Q9SEI3.1 RecName: Full=26S protease regulatory subunit 10B homolog A; AltName: Full=26S proteasome AAA-ATPase subunit RPT4a; AltName: Full=26S proteasome subunit 10B homolog A; AltName: Full=Regulatory particle triple-A ATPase subunit 4a && -	-
Rsa10017478	72.5212902717314	26.6033043166708	17.2061392554425	0	0	0	38.7769112812816	0	7.74475041988396	1.60616526071786e-07	3.75607017417603e-06	-	R06	23493079	23495679	+	1557	-	- && - && PF01485:IBR domain, a half RING-finger domain	IBR
Rsa10008693	109.688451535994	193.672055425363	133.600610689319	21.0528475115486	24.7868595841526	38.3517484507859	145.653705883559	28.0638185154957	2.37704543942053	1.61909065546473e-07	3.78337510880353e-06	-	R01	26941246	26942741	-	1137	-	- && - && PF05278:Arabidopsis phospholipase-like protein (PEARLI 4)	-
Rsa10026826	164.985935368189	168.132883281359	267.201221378637	17.0427813188727	50.4917510047553	31.096012257394	200.106680009395	32.876848193674	2.60183998775305	1.62157967120245e-07	3.78626975811064e-06	-	R08	18731617	18732956	-	1077	-	- && - && PF03171:2OG-Fe(II) oxygenase superfamily|PF14226:non-haem dioxygenase in morphine synthesis N-terminal	2OG-FeII_Oxy
Rsa10042265	79.7734192989046	37.2446260433391	79.9579412458801	8.02013238535184	7.34425469160078	4.14613496765253	65.6586621960412	6.50350734820171	3.33243874318717	1.64587508356452e-07	3.84003705937348e-06	-	R05	4996690	4999398	-	2709	-	- && - && PF08263:Leucine rich repeat N-terminal domain|PF13855:Leucine rich repeat	LRRNT_2
Rsa10042370	305.495935269669	243.686267540704	208.497922742421	787.978006860818	672.917336117921	682.039202178841	252.560041850931	714.311515052527	-1.49913063584318	1.66709789763366e-07	3.88655833194286e-06	-	R05	4380008	4383449	-	240	-	- && - && -	-
Rsa10031785	2139.37806301608	6740.2131816717	5078.84745787122	1090.73800440785	437.901185986696	673.746932243536	4652.812900853	734.128707546027	2.66406078602446	1.68906154614593e-07	3.93473383565257e-06	-	R05	31372016	31373914	-	1446	-	- && - && PF02886:LBP / BPI / CETP family, C-terminal domain|PF01273:LBP / BPI / CETP family, N-terminal domain	-
Rsa10005498	650.87858018879	742.764256521448	757.070127239472	212.533508211824	272.655455425679	299.558251412895	716.90432131657	261.582405016799	1.45441462360909	1.69799863653499e-07	3.95251273703502e-06	-	R04	46545128	46548045	-	1320	-	- && - && PF01490:Transmembrane amino acid transporter protein	Aa_trans
Rsa10041294	2386.85696606836	1832.43560133228	1733.77156144548	9066.75966164026	6136.12479483245	4964.9966237639	1984.35470961537	6722.62702674554	-1.76028168943634	1.7001057202316e-07	3.95437800549107e-06	-	R08	25746961	25747732	+	438	-	- && - && -	-
Rsa10018069	3464.70464273197	10826.4807247123	6709.38218378404	1453.64899484502	1283.40850735724	1579.67742267561	7000.18918374278	1438.91164162596	2.28240353437976	1.70427156891166e-07	3.95838491832006e-06	-	R04	7486090	7487222	-	654	-	- && - && PF05184:Saposin-like type B, region 1|PF03489:Saposin-like type B, region 2	-
Rsa10023096	7.25212902717314	4.25652869066732	1.01212583855544	33.0830460895763	95.4753109908101	84.9957668368769	4.17359451879864	71.1847079724211	-4.07630486443142	1.70444258799675e-07	3.95838491832006e-06	-	R01	11237950	11241384	-	2082	-	- && - && PF13641:Glycosyltransferase like family 2	-
Rsa10003242	2198.30161136186	907.704743284806	885.610108736013	242.609004656893	265.311200734078	308.887055090113	1330.53882112756	272.269086827028	2.28921502649969	1.70755388375785e-07	3.96257178664541e-06	-	Scaffold255	229791	232049	-	1542	-	- && - && PF02782:FGGY family of carbohydrate kinases, C-terminal domain|PF00370:FGGY family of carbohydrate kinases, N-terminal domain	FGGY_N
Rsa10032681	262.889677235026	160.683958072691	210.522174419532	60.1509928901388	60.5901012057064	48.7170858699172	211.365269909083	56.4860599885875	1.90384299931533	1.71328959350821e-07	3.9728378292345e-06	-	R03	5833085	5835600	+	1995	-	- && - && PF00139:Legume lectin domain|PF00069:Protein kinase domain	Pkinase
Rsa10036263	1577.33806341016	4692.82288146072	2571.81175576938	402.009135815761	557.245324725209	708.989079468583	2947.32423354675	556.081180003184	2.40600257438786	1.73999776057896e-07	4.03168264585871e-06	-	R03	2021352	2024034	-	1362	-	- && - && PF00155:Aminotransferase class I and II	Aminotran_1_2
Rsa10022320	98.8102579952341	27.6674364893376	58.7032986362157	262.659335620273	699.540259374974	422.905766700558	61.7269977069291	461.701787231935	-2.90008428771817	1.75044810999837e-07	4.05279591461701e-06	-	R09	1046461	1050641	-	1599	-	- && - && PF00860:Permease family	-
Rsa10015624	2392.29606283874	4418.27678091268	4079.87925521699	1202.01734125461	685.769781828222	943.24570514095	3630.15069965614	943.677609407927	1.94371676135949	1.76731737368819e-07	4.08801080936907e-06	-	R04	14630565	14632484	-	954	-	- && - && PF06955:Xyloglucan endo-transglycosylase (XET) C-terminus|PF00722:Glycosyl hydrolases family 16	-
Rsa10027040	27.1954838518993	41.5011547340064	22.2667684482198	0	0	0	30.3211356780418	0	7.38655493079309	1.76835760146397e-07	4.08801080936907e-06	-	R08	20102373	20102947	-	222	-	- && - && -	-
Rsa10036567	104.249354765614	228.788417123369	87.0428221157682	8.02013238535184	23.8688277477025	15.548006128697	140.02686466825	15.8123220872504	3.14107017809349	1.77823164760776e-07	4.10770154204068e-06	-	R04	4643332	4645188	-	780	-	- && - && -	-
novel.1598	58.0170322173851	350.099484807387	121.455100626653	11.0276820298588	7.34425469160078	19.6941410963495	176.523872550475	12.6886926059364	3.80224152036376	1.78338491143187e-07	4.1164655989179e-06	-	R05	4159419	4160159	+	741	-	- && - && -	-
Rsa10028053	26.2889677235026	11.7054538993351	118.418723110987	0	0	0	52.1377149112749	0	8.1694456508934	1.78890073872432e-07	4.12605254924047e-06	-	R01	44750381	44751206	-	621	-	- && - && PF14368:Probable lipid transfer	-
Rsa10023160	758.75399946799	592.721620175425	557.68133704405	2349.89878890809	1698.35889743268	1606.62729996536	636.385652229155	1884.96166210204	-1.56627299929114	1.79667739646081e-07	4.14083548511562e-06	-	R01	10782980	10788463	+	2385	-	- && - && PF00702:haloacid dehalogenase-like hydrolase|PF00122:E1-E2 ATPase	E1-E2_ATPase
Rsa10014356	275.580903032579	1271.63794633686	1200.38124452676	131.329667810136	80.7868016076085	138.89552141636	915.866697965399	117.003996944702	2.96892718666775	1.80351486227603e-07	4.15343301058307e-06	-	R02	6292084	6294911	-	1689	-	- && - && PF01204:Trehalase	-
Rsa10042054	15.4107741827429	34.0522295253386	22.2667684482198	139.349800195488	188.19652647227	96.3976379979213	23.9099240521004	141.31465488856	-2.57036104735707	1.80551717508513e-07	4.15488466035547e-06	-	R05	6118282	6122396	+	2226	-	- && - && PF01301:Glycosyl hydrolases family 35	-
novel.1966	948.215870302888	203.249244979365	254.043585477416	3786.50500243424	4362.48728681086	3127.22229935192	468.502900253223	3758.73819619901	-3.00354107653198	1.83685571221643e-07	4.22379182906321e-06	-	R05	32238534	32242182	-	2269	-	- && Q8H0U5.1 RecName: Full=Protein TIC 62, chloroplastic; AltName: Full=Translocon at the inner envelope membrane of chloroplasts 62; Short=AtTIC62; Flags: Precursor && -	-
Rsa10018317	23.5694193383127	17.0261147626693	82.9943187615464	0	0	0	41.1966176208428	0	7.82951958001502	1.84861858257905e-07	4.24761495863611e-06	-	R04	9092889	9096119	-	2628	-	- && - && PF00069:Protein kinase domain|PF01453:D-mannose binding lectin|PF00954:S-locus glycoprotein domain	Pkinase
Rsa10029569	1361.58722485176	1763.26701010894	1281.35131161119	5241.15651382743	3319.60312060355	5137.06122492148	1468.73518219063	4565.94028645082	-1.63638073892505	1.85379703931037e-07	4.25628427130215e-06	-	R07	9988920	9989696	-	777	-	- && - && PF05419:GUN4-like	-
Rsa10028693	77.9603870421113	7.44892520866781	55.6669211205494	466.170194898576	452.589695369898	580.458895471354	47.0254111237762	499.739595246609	-3.40598559411892	1.89083702817639e-07	4.33803852737075e-06	-	R01	8354829	8359147	-	2883	-	- && - && PF08263:Leucine rich repeat N-terminal domain|PF07714:Protein tyrosine kinase	Pkinase_Tyr
Rsa10041957	1325.32657971589	3442.4675785772	1739.84431647681	429.077082616323	394.753689673542	568.020490568397	2169.2128249233	463.950420952754	2.22516459899959	1.92648732019568e-07	4.41648311921317e-06	-	R05	6578776	6581503	-	2076	-	- && - && PF01756:Acyl-CoA oxidase|PF02770:Acyl-CoA dehydrogenase, middle domain|PF00441:Acyl-CoA dehydrogenase, C-terminal domain	-
[truncated: 4,451 more rows]
