# Supplementary material for: The long noncoding RNA LINC15957 regulates anthocyanin accumulation in radish
Source: Front Plant Sci. 2023 Feb 27;14:1139143. doi: 10.3389/fpls.2023.1139143 (PMC10009236; doi:10.3389/fpls.2023.1139143)
Supplement: Supplementary file 7 [file Table_7.xlsx]

## Sheet: Sheet1
gene_id	LINC15957_1	LINC15957_2	LINC15957_3	WT_1	WT_2	WT_3	LINC15957	WT	log2FoldChange	pvalue	padj	gene_name	gene_chr	gene_start	gene_end	gene_strand	gene_length	gene_biotype	gene_description	tf_family
Rsa10041054	5659.38	4199.07	7938.1	73.1837	76.1966	102.617	5932.18	83.9991	6.14296	2.92156e-66	4.42382e-62	-	R08	24488205	24490204	-	1512	-	- && - && PF07690:Major Facilitator Superfamily	MFS_1
Rsa10013891	987.196	1139.69	1095.12	25.0629	26.6229	34.2056	1074	28.6305	5.23162	3.9312e-63	2.97631e-59	-	R04	17693726	17698041	+	1617	-	- && - && PF08031:Berberine and berberine like|PF01565:FAD binding domain	FAD_binding_4
Rsa10004834	2714.11	2069.74	3691.22	8.02013	5.50819	1.03653	2825.02	4.85495	9.1731	1.01268e-62	6.13359e-59	-	R07	23289918	23291177	-	1017	-	- && Q9LFR7.1 RecName: Full=Probable carboxylesterase 17; AltName: Full=AtCXE17 && PF07859:alpha/beta hydrolase fold	Abhydrolase_3
Rsa10033887	4629.58	3273.27	4302.55	163.41	188.197	175.174	4068.47	175.594	4.53393	1.88485e-61	9.51345e-58	-	R07	16117595	16122442	+	2079	-	- && - && PF03169:OPT oligopeptide transporter protein	OPT
Rsa10036934	1474.9	1076.9	1553.61	2.00503	7.34425	6.2192	1368.47	5.1895	8.03287	9.31437e-58	3.13418e-54	-	R04	2659477	2662663	-	2265	-	- && - && PF00122:E1-E2 ATPase|PF00702:haloacid dehalogenase-like hydrolase	E1-E2_ATPase
Rsa10027529	3122.04	2689.06	2188.22	4.01007	0.918032	2.07307	2666.44	2.33372	10.1789	1.37752e-57	4.17169e-54	-	R05	9645114	9649156	+	2598	-	- && - && PF00069:Protein kinase domain|PF12819:Carbohydrate-binding protein of the ER|PF13855:Leucine rich repeat	Pkinase
Rsa10027533	1978.92	1463.18	1640.66	2.00503	2.7541	4.14613	1694.25	2.96842	9.16455	2.43465e-57	6.70281e-54	-	R05	9668364	9672384	+	2847	-	- && - && PF12819:Carbohydrate-binding protein of the ER|PF07714:Protein tyrosine kinase	Pkinase_Tyr
Rsa10041140	1163.97	1311.01	1135.61	4.01007	11.0164	2.07307	1203.53	5.69984	7.69061	2.77231e-53	6.99639e-50	-	R08	24969332	24972547	+	2457	-	- && - && PF00954:S-locus glycoprotein domain|PF08276:PAN-like domain|PF07714:Protein tyrosine kinase|PF01453:D-mannose binding lectin	Pkinase_Tyr
Rsa10042542	38.0737	17.0261	33.4002	1812.55	1362.36	1369.26	29.5	1514.72	-5.67514	4.2451e-50	7.14215e-47	-	R05	3433951	3436976	+	2013	-	- && - && PF00520:Ion transport protein	Ion_trans
Rsa10033827	1114.11	619.325	1078.93	11.0277	8.26229	8.29227	937.453	9.19408	6.67352	5.04915e-48	8.04782e-45	-	R07	15723585	15725702	+	2118	-	- && - && PF08263:Leucine rich repeat N-terminal domain|PF13855:Leucine rich repeat	LRRNT_2
Rsa10026455	2492.01	5531.36	5145.65	89.224	92.7212	93.288	4389.67	91.7444	5.58027	6.9085e-48	1.04609e-44	-	R02	1501176	1503295	+	1563	-	- && - && PF00067:Cytochrome P450	p450
Rsa10023937	47.1388	34.0522	44.5335	833.091	809.704	933.917	41.9082	858.904	-4.35369	2.75085e-47	3.78667e-44	-	R09	26621381	26625246	+	3270	-	- && - && PF08263:Leucine rich repeat N-terminal domain|PF13855:Leucine rich repeat|PF00069:Protein kinase domain	Pkinase
Rsa10024421	1115.01	1202.47	674.076	22.0554	21.1147	24.8768	997.187	22.6823	5.45974	3.06404e-45	3.86631e-42	-	R09	32342753	32344123	-	999	-	- && - && PF07859:alpha/beta hydrolase fold	Abhydrolase_3
Rsa10037252	3499.15	3908.56	4677.03	253.637	298.36	204.197	4028.25	252.065	3.99758	6.70373e-44	7.51911e-41	-	R04	982362	984566	+	1518	-	- && Q42600.1 RecName: Full=Cytochrome P450 84A1; AltName: Full=Ferulate-5-hydroxylase; Short=F5H && PF00067:Cytochrome P450	p450
Rsa10022364	621.87	914.09	670.027	5.01258	1.83606	5.18267	735.329	4.01044	7.53891	1.8117e-43	1.95948e-40	-	R09	1330689	1335639	-	2694	-	- && - && PF00931:NB-ARC domain	NB-ARC
Rsa10036099	1347.99	734.251	809.701	25.0629	18.3606	15.548	963.98	19.6572	5.61593	6.45036e-41	6.51142e-38	-	R03	2878697	2881314	+	1611	-	- && - && PF03106:WRKY DNA -binding domain	WRKY
Rsa10018735	1705.16	3500.99	2293.48	64.1611	56.918	88.1054	2499.88	69.7281	5.16533	2.20512e-40	2.15419e-37	-	R02	10621201	10625022	-	1116	-	- && Q9SD05.1 RecName: Full=Protein STRICTOSIDINE SYNTHASE-LIKE 6; Short=AtSSL6; Flags: Precursor && PF03088:Strictosidine synthase	Str_synth
Rsa10036174	503.116	999.22	675.088	11.0277	11.0164	16.5845	725.808	12.8762	5.82098	2.61545e-38	2.40019e-35	-	R03	2521484	2527490	+	2418	-	- && - && PF00847:AP2 domain|PF03321:GH3 auxin-responsive promoter	AP2
novel.2860	347.196	492.693	492.905	10.0252	13.7705	13.4749	444.265	12.4235	5.15826	7.19823e-37	6.41151e-34	-	R09	1148994	1152286	+	2869	-	- && O64770.1 RecName: Full=G-type lectin S-receptor-like serine/threonine-protein kinase At1g61490; Flags: Precursor && PF11883:Domain of unknown function (DUF3403)|PF00954:S-locus glycoprotein domain|PF07714:Protein tyrosine and serine/threonine kinase	Pkinase_Tyr
novel.2853	765.1	880.037	839.052	68.1711	42.2295	53.8998	828.063	54.7668	3.92038	4.6603e-36	4.03236e-33	-	R08	27430927	27433652	-	2192	-	- && Q8L710.2 RecName: Full=Cysteine-rich receptor-like protein kinase 17; Short=Cysteine-rich RLK17; AltName: Full=Protein EMBRYO DEFECTIVE 1290; Flags: Precursor && PF07714:Protein tyrosine and serine/threonine kinase	Pkinase_Tyr
Rsa10020464	373.485	459.705	341.086	3.00755	5.50819	7.25574	391.425	5.25716	6.22085	1.96906e-35	1.65642e-32	-	R04	38639308	38639908	-	372	-	- && - && PF02519:Auxin responsive protein	Auxin_inducible
Rsa10015705	391.615	674.66	377.523	10.0252	9.18032	7.25574	481.266	8.82041	5.76714	9.63362e-34	7.29361e-31	-	R04	15276022	15277031	-	738	-	- && - && PF00582:Universal stress protein family	Usp
Rsa10008014	1123.17	1209.92	1518.19	126.317	122.098	99.5072	1283.76	115.974	3.46782	1.43099e-33	1.05385e-30	-	R07	25935740	25942068	+	1905	-	- && - && PF01699:Sodium/calcium exchanger protein|PF04398:Protein of unknown function, DUF538	Na_Ca_ex
Rsa10027300	5383.8	4309.74	3280.3	215.541	296.524	326.508	4324.61	279.524	3.95157	1.46156e-33	1.05385e-30	-	R01	38065190	38073887	+	4272	-	- && - && PF01582:TIR domain|PF00931:NB-ARC domain|PF07725:Leucine Rich Repeat	TIR
Rsa10038876	685.326	508.655	423.069	8.02013	16.5246	17.6211	539.017	14.0553	5.26007	1.78238e-33	1.25529e-30	-	R01	4273182	4278438	-	1497	-	- && - && PF03372:Endonuclease/Exonuclease/phosphatase family	Exo_endo_phos
Rsa10025322	1944.48	788.522	664.967	15.0377	10.0984	8.29227	1132.66	11.1428	6.6676	1.93876e-33	1.3344e-30	-	R04	6878098	6880548	+	1791	-	- && - && PF07714:Protein tyrosine kinase|PF01657:Salt stress response/antifungal	Pkinase_Tyr
Rsa10020923	496.771	681.045	387.644	6.0151	2.7541	11.4019	521.82	6.72369	6.29739	4.12021e-32	2.71253e-29	-	R07	20251536	20255726	+	3192	-	- && - && PF01582:TIR domain|PF00931:NB-ARC domain	TIR
Rsa10012128	406.119	690.622	550.596	11.0277	6.42622	18.6576	549.112	12.0372	5.52293	1.91771e-31	1.23566e-28	-	R08	1142175	1151002	-	1122	-	- && - && PF00657:GDSL-like Lipase/Acylhydrolase	Lipase_GDSL
Rsa10035453	256.544	334.138	367.402	12.0302	11.0164	11.4019	319.361	11.4828	4.79805	3.05406e-31	1.92686e-28	-	R04	31245863	31248405	-	2400	-	- && - && PF00999:Sodium/hydrogen exchanger family	Na_H_Exchanger
Rsa10027388	61.6431	85.1306	55.6669	1031.59	792.261	785.693	67.4802	869.848	-3.69017	3.00594e-30	1.78494e-27	-	R01	38651866	38658098	+	1428	-	- && - && PF00083:Sugar (and other) transporter	Sugar_tr
Rsa10020419	2370.54	4008.59	4420.97	22.0554	93.6392	33.1691	3600.03	49.6212	6.17718	1.48816e-29	8.19406e-27	-	R04	38982132	38984163	+	1173	-	- && - && PF00403:Heavy-metal-associated domain	HMA
Rsa10031676	954.561	2279.37	1763.12	41.1032	73.4425	59.0824	1665.69	57.876	4.84557	3.07901e-29	1.60767e-26	-	R06	1899279	1904072	+	2622	-	- && - && PF13855:Leucine rich repeat|PF12819:Carbohydrate-binding protein of the ER|PF00069:Protein kinase domain	Pkinase
Rsa10019702	236.601	250.071	263.153	5.01258	6.42622	9.3288	249.941	6.92254	5.17951	3.67763e-29	1.88769e-26	-	R01	39890639	39892894	+	1464	-	- && - && PF13499:EF-hand domain pair|PF00069:Protein kinase domain	Pkinase
Rsa10005761	252.011	317.111	394.729	3.00755	2.7541	3.1096	321.284	2.95708	6.76611	8.30758e-29	4.19311e-26	-	R02	39663348	39665952	-	2304	-	- && C0LGJ1.1 RecName: Full=Probable LRR receptor-like serine/threonine-protein kinase At1g74360; Flags: Precursor && PF08263:Leucine rich repeat N-terminal domain	LRRNT_2
Rsa10029649	434.221	606.555	379.547	2.00503	0	6.2192	473.441	2.74141	7.47833	1.01707e-28	4.92809e-26	-	R07	10571800	10574080	+	1362	-	- && - && PF04564:U-box domain	U-box
Rsa10011317	1081.47	1903.73	1349.16	26.0654	70.6885	48.7171	1444.79	48.4903	4.89434	1.02136e-28	4.92809e-26	-	R04	41645096	41646749	-	834	-	- && - && PF02365:No apical meristem (NAM) protein	NAM
Rsa10004169	467.762	1293.98	1040.47	4.01007	0	1.03653	934.071	1.6822	9.14502	1.31068e-28	6.01402e-26	-	R02	7871334	7872902	-	1569	-	- && - && PF01565:FAD binding domain|PF08031:Berberine and berberine like	FAD_binding_4
Rsa10042503	3486.46	1682.39	2832.94	122.307	168	171.028	2667.26	153.778	4.11641	1.71028e-28	7.73045e-26	-	R05	3636225	3640628	-	1581	-	- && - && PF00083:Sugar (and other) transporter	Sugar_tr
Rsa10004609	254.731	272.418	223.68	7.01762	4.59016	9.3288	250.276	6.97886	5.1768	3.14862e-28	1.38192e-25	-	R09	15853146	15855628	+	1980	-	- && Q9LDQ3.3 RecName: Full=Putative cysteine-rich receptor-like protein kinase 35; Short=Cysteine-rich RLK35; Flags: Precursor && PF07714:Protein tyrosine kinase|PF01657:Salt stress response/antifungal	Pkinase_Tyr
Rsa10018110	945.496	403.306	564.766	0	1.83606	4.14613	637.856	1.99407	8.33712	4.02292e-28	1.74043e-25	-	R04	7255364	7257765	-	1047	-	- && Q69KJ0.1 RecName: Full=Ribonuclease 3-like protein 3; AltName: Full=Ribonuclease III-like protein 3; Short=RNase III-like protein 3 && PF00636:Ribonuclease III domain	Ribonuclease_3
Rsa10033389	3442.95	2613.51	2178.09	59.1485	113.836	159.626	2744.85	110.87	4.63023	6.54801e-28	2.79296e-25	-	R09	9005061	9009269	+	1923	-	- && - && PF00501:AMP-binding enzyme	AMP-binding
novel.1720	605.553	870.46	3985.75	3.00755	3.67213	1.03653	1820.59	2.57207	9.45295	1.20001e-27	4.91357e-25	-	R05	27224560	27229134	+	4575	-	- && P10978.1 RecName: Full=Retrovirus-related Pol polyprotein from transposon TNT 1-94; Includes: RecName: Full=Protease; Includes: RecName: Full=Reverse transcriptase; Includes: RecName: Full=Endonuclease && PF00665:Integrase core domain	rve
Rsa10022621	4927.82	4524.69	4331.9	354.891	481.967	608.445	4594.8	481.768	3.25374	2.49976e-27	9.96088e-25	-	R03	25472069	25481203	+	3027	-	- && - && PF08372:Plant phosphoribosyltransferase C-terminal|PF00168:C2 domain	C2
Rsa10016516	1245.55	1524.9	1030.34	112.282	55.9999	68.4112	1266.93	78.8977	4.00632	9.5272e-27	3.65217e-24	-	R04	36269182	36270596	-	969	-	- && - && PF03106:WRKY DNA -binding domain	WRKY
Rsa10018058	1127.71	1015.18	839.052	122.307	89.9671	119.201	993.98	110.492	3.17058	1.18929e-26	4.50206e-24	-	R04	7545034	7547127	+	2094	-	- && - && PF07714:Protein tyrosine kinase|PF12819:Carbohydrate-binding protein of the ER	Pkinase_Tyr
Rsa10007896	403.4	195.8	342.099	6.0151	4.59016	4.14613	313.766	4.91713	5.99652	1.77555e-26	6.55742e-24	-	R07	25328573	25330852	+	1860	-	- && - && PF00481:Protein phosphatase 2C	PP2C
Rsa10005019	228.442	87.2588	132.588	2646.64	4344.13	5373.39	149.43	4121.39	-4.78393	3.5249e-26	1.28612e-23	-	R05	28548811	28550300	-	1398	-	- && - && PF01370:NAD dependent epimerase/dehydratase family	Epimerase
Rsa10033881	22.6629	7.44893	13.1576	434.09	625.18	376.262	14.4232	478.51	-5.03794	3.67526e-26	1.32502e-23	-	R07	16084792	16096885	+	1608	-	- && - && PF14845:beta-acetyl hexosaminidase like|PF00728:Glycosyl hydrolase family 20, catalytic domain	Glyco_hydro_20
Rsa10013120	19.9434	22.3468	7.08488	437.097	704.13	444.673	16.4583	528.634	-5.00489	1.19539e-25	4.20943e-23	-	R05	34672743	34675763	+	2310	-	- && - && PF05922:Peptidase inhibitor I9|PF02225:PA domain|PF00082:Subtilase family	Peptidase_S8
Rsa10026002	378.924	203.249	234.813	6.0151	5.50819	5.18267	272.329	5.56865	5.61228	1.92089e-25	6.68646e-23	-	R03	13160886	13164067	-	2436	-	- && - && PF11883:Domain of unknown function (DUF3403)|PF08276:PAN-like domain|PF00954:S-locus glycoprotein domain|PF07714:Protein tyrosine kinase|PF01453:D-mannose binding lectin|PF12398:Receptor serine/threonine kinase	Pkinase_Tyr
Rsa10006654	1539.26	1533.41	860.307	16.0403	57.836	36.2787	1311	36.7183	5.15464	2.01017e-25	6.91771e-23	-	R08	6530392	6531904	+	1419	-	- && - && PF00909:Ammonium Transporter Family	Ammonium_transp
Rsa10030429	562.947	578.888	632.579	31.078	9.18032	29.0229	591.471	23.0938	4.68617	5.3194e-25	1.75101e-22	-	R04	43673651	43677311	+	1875	-	- && - && PF01657:Salt stress response/antifungal|PF07714:Protein tyrosine kinase	Pkinase_Tyr
Rsa10007408	1323.51	1452.54	1512.12	170.428	212.065	240.476	1429.39	207.656	2.78322	5.88957e-25	1.91785e-22	-	R04	34017703	34019336	-	966	-	- && - && PF10533:Plant zinc cluster domain|PF03106:WRKY DNA -binding domain	WRKY
Rsa10032827	334.504	197.929	374.487	7.01762	1.83606	4.14613	302.307	4.33327	6.13966	6.4586e-25	2.08077e-22	-	R01	13799291	13802395	-	1782	-	- && - && PF00069:Protein kinase domain	Pkinase
Rsa10037465	229.349	260.712	187.243	5.01258	1.83606	3.1096	225.768	3.31942	6.1012	1.13379e-24	3.50363e-22	-	R06	24218545	24221247	-	2268	-	- && - && PF17123:RING-like zinc finger|PF00092:von Willebrand factor type A domain|PF14624:VWA / Hh protein intein-like	VWA
Rsa10041309	237.507	358.613	430.153	5.01258	14.6885	8.29227	342.091	9.33112	5.18437	1.90799e-24	5.72095e-22	-	R08	25814513	25816859	+	1398	-	- && - && PF00092:von Willebrand factor type A domain|PF17123:RING-like zinc finger	VWA
Rsa10009418	181.303	224.532	218.619	7.01762	7.34425	11.4019	208.151	8.58791	4.6052	2.9638e-24	8.46753e-22	-	R03	24152847	24155077	+	1743	-	- && - && PF01657:Salt stress response/antifungal|PF00069:Protein kinase domain	Pkinase
Rsa10013523	497.677	247.943	224.692	4.01007	2.7541	6.2192	323.437	4.32779	6.23773	4.08454e-24	1.14533e-21	-	R07	21372058	21374420	-	2166	-	- && - && PF01485:IBR domain, a half RING-finger domain	IBR
Rsa10031692	69.8017	14.8979	29.3516	1305.28	1391.74	1963.19	38.0171	1553.4	-5.34559	6.73776e-24	1.82184e-21	-	R06	1750153	1751889	+	903	-	- && - && PF00657:GDSL-like Lipase/Acylhydrolase	Lipase_GDSL
Rsa10016247	331.785	708.712	504.039	13.0327	28.459	19.6941	514.845	20.3953	4.65285	1.75494e-23	4.66198e-21	-	R01	33609833	33613279	-	1608	-	- && - && PF03106:WRKY DNA -binding domain	WRKY
Rsa10013248	729.745	619.325	886.622	15.0377	35.8032	7.25574	745.231	19.3656	5.25592	1.99642e-23	5.25735e-21	-	R02	18989920	18992240	+	873	-	- && - && PF03106:WRKY DNA -binding domain	WRKY
Rsa10007217	620.057	334.138	312.747	12.0302	1.83606	6.2192	422.314	6.69515	5.99254	2.68718e-23	7.01539e-21	-	R01	7451052	7457288	+	2973	-	- && - && PF00060:Ligand-gated ion channel|PF00497:Bacterial extracellular solute-binding proteins, family 3|PF01094:Receptor family ligand binding region	ANF_receptor
Rsa10012226	697.111	523.553	571.851	87.2189	73.4425	71.5208	597.505	77.3941	2.94915	3.33568e-23	8.56082e-21	-	R08	337646	341372	+	957	-	- && - && PF02365:No apical meristem (NAM) protein	NAM
Rsa10026536	488.612	1108.83	1480.74	12.0302	36.7213	22.8037	1026.06	23.8517	5.42269	3.94354e-23	9.86994e-21	-	R02	1896557	1898706	+	1443	-	- && Q84WE9.2 RecName: Full=Lysine histidine transporter-like 7 && PF01490:Transmembrane amino acid transporter protein	Aa_trans
Rsa10024488	2044.19	15464	8234.66	37.0931	66.0983	129.567	8580.94	77.586	6.7898	4.79278e-23	1.18971e-20	-	R09	31835143	31836236	-	810	-	- && - && PF02365:No apical meristem (NAM) protein	NAM
Rsa10039188	11.7847	12.7696	14.1698	479.203	380.065	202.124	12.908	353.797	-4.77841	6.23403e-23	1.51033e-20	-	R01	2370040	2372445	-	1110	-	- && - && PF03110:SBP domain	SBP
Rsa10005460	4.53258	0	0	479.203	323.147	296.449	1.51086	366.266	-7.81951	1.00886e-22	2.4057e-20	-	R04	46900880	46904193	+	1986	-	- && - && PF01061:ABC-2 type transporter|PF00005:ABC transporter	ABC2_membrane
Rsa10038774	247.479	254.328	378.535	4.01007	12.8524	12.4384	293.447	9.76697	4.90501	1.05015e-22	2.48458e-20	-	R01	4864930	4866660	-	1227	-	- && - && PF04078:Cell differentiation family, Rcd1-like|PF04564:U-box domain	U-box
Rsa10018916	72.5213	63.8479	79.9579	461.158	571.016	597.043	72.1091	543.072	-2.91229	1.31946e-22	3.09756e-20	-	R02	9636845	9637796	+	546	-	- && - && PF00847:AP2 domain	AP2
Rsa10039247	593.768	600.171	364.365	11.0277	33.0491	21.7672	519.435	21.948	4.55954	2.08522e-22	4.82053e-20	-	R01	2098894	2101039	+	840	-	- && - && PF02365:No apical meristem (NAM) protein	NAM
Rsa10033709	3263.46	3141.32	1512.12	28.0705	99.1474	98.4707	2638.96	75.2295	5.13204	3.46751e-22	7.8955e-20	-	R09	6654601	6659298	-	1014	-	- && - && PF01764:Lipase (class 3)	Lipase_3
Rsa10041927	231.162	206.442	169.025	5.01258	10.0984	10.3653	202.209	8.49209	4.5715	3.88328e-22	8.77621e-20	-	R05	6799188	6802001	-	2406	-	- && - && PF07714:Protein tyrosine kinase|PF04564:U-box domain	Pkinase_Tyr
Rsa10036248	117.847	67.0403	74.8973	763.918	1197.11	1006.47	86.5949	989.168	-3.5112	4.48408e-22	1.0059e-19	-	R03	2112488	2114967	+	1035	-	- && - && PF03096:Ndr family	Ndr
Rsa10028172	34.4476	42.5653	15.1819	696.749	448	608.445	30.7316	584.398	-4.24969	5.56188e-22	1.22669e-19	-	R01	43676461	43677722	+	384	-	- && - && PF00786:P21-Rho-binding domain	PBD
Rsa10039976	1695.19	1117.34	536.427	38.0956	11.0164	27.9864	1116.32	25.6995	5.44487	5.58988e-22	1.22669e-19	-	R06	16572498	16573433	-	936	-	- && - && PF08031:Berberine and berberine like	BBE
Rsa10019391	407.026	699.135	375.499	3.00755	8.26229	19.6941	493.886	10.3213	5.58777	2.38242e-21	4.90811e-19	-	R02	16967735	16970353	-	1272	-	- && - && PF09265:Cytokinin dehydrogenase 1, FAD and cytokinin binding|PF01565:FAD binding domain	FAD_binding_4
Rsa10013117	514.901	1306.75	269.225	0	5.50819	5.18267	696.96	3.56362	7.60425	2.65306e-21	5.42874e-19	-	R05	34693400	34694822	+	1122	-	- && - && PF00657:GDSL-like Lipase/Acylhydrolase	Lipase_GDSL
Rsa10020915	842.153	1889.9	483.796	0	12.8524	6.2192	1071.95	6.35722	7.38488	5.2874e-21	1.06042e-18	-	R07	20296941	20298856	+	1467	-	- && - && PF00067:Cytochrome P450	p450
Rsa10017686	3827.31	1262.06	2156.84	138.347	146.885	119.201	2415.4	134.811	4.16309	6.77896e-21	1.35062e-18	-	R03	11697030	11699419	-	1803	-	- && - && PF06813:Nodulin-like|PF07690:Major Facilitator Superfamily	MFS_1
Rsa10036191	135.977	437.358	319.832	2.00503	3.67213	4.14613	297.723	3.27443	6.50535	8.19878e-21	1.62282e-18	-	R03	2401396	2402326	-	444	-	- && - && PF03106:WRKY DNA -binding domain	WRKY
Rsa10027541	2784.82	3292.42	3157.83	490.231	615.999	651.98	3078.36	586.07	2.39296	9.43747e-21	1.85587e-18	-	R05	9719375	9722508	+	1617	-	- && - && PF00501:AMP-binding enzyme|PF13193:AMP-binding enzyme C-terminal domain	AMP-binding
Rsa10041263	411.558	608.684	544.524	0	0	0	521.589	0	11.4918	1.32754e-20	2.59376e-18	-	R08	25578868	25582300	-	1458	-	- && - && PF00083:Sugar (and other) transporter	Sugar_tr
Rsa10009072	1157.62	558.669	672.052	13.0327	45.9016	27.9864	796.114	28.9736	4.77632	1.71243e-20	3.25651e-18	-	R09	34801530	34805101	-	1974	-	- && Q551H4.1 RecName: Full=Serine/threonine-protein kinase fray2; AltName: Full=STE20-like kinase fray2 && PF00069:Protein kinase domain	Pkinase
Rsa10037927	154.108	319.24	267.201	5.01258	5.50819	11.4019	246.85	7.30755	5.08674	1.72052e-20	3.25651e-18	-	R06	21238500	21241109	+	750	-	- && Q700D9.2 RecName: Full=Putative Myb family transcription factor At1g14600 && PF00249:Myb-like DNA-binding domain	Myb_DNA-binding
Rsa10032325	2055.07	2757.17	2020.2	291.732	134.033	179.32	2277.48	201.695	3.49771	1.96856e-20	3.70286e-18	-	R03	8097189	8098920	-	1518	-	- && - && PF00067:Cytochrome P450	p450
Rsa10039668	263.796	408.627	291.492	26.0654	14.6885	26.9499	321.305	22.5679	3.83654	2.00547e-20	3.74899e-18	-	R06	13962363	13964426	-	1611	-	- && - && PF08031:Berberine and berberine like|PF01565:FAD binding domain	FAD_binding_4
Rsa10035678	585.609	15849.2	7810.58	50.1258	24.7869	45.6075	8081.79	40.1734	7.65313	3.04355e-20	5.58612e-18	-	R03	5025982	5027700	+	1095	-	- && - && PF14226:non-haem dioxygenase in morphine synthesis N-terminal|PF03171:2OG-Fe(II) oxygenase superfamily	2OG-FeII_Oxy
Rsa10008077	429.689	572.503	491.893	41.1032	55.0819	70.4843	498.028	55.5565	3.16483	3.09898e-20	5.65359e-18	-	R04	27515333	27517148	+	1353	-	- && - && PF07714:Protein tyrosine kinase	Pkinase_Tyr
Rsa10020147	11.7847	13.8337	11.1334	150.377	242.36	222.855	12.2506	205.198	-4.06868	4.64971e-20	8.33206e-18	-	R04	34790524	34792372	+	1005	-	- && - && PF00069:Protein kinase domain	Pkinase
Rsa10011884	3056.77	6133.66	4213.48	3.00755	26.6229	75.667	4467.97	35.0991	6.99389	7.76279e-20	1.35108e-17	-	R02	14817577	14819894	-	2082	-	- && - && PF07714:Protein tyrosine kinase|PF00139:Legume lectin domain	Pkinase_Tyr
Rsa10027888	77.9604	26.6033	44.5335	697.752	1020.85	750.45	49.6991	823.018	-4.04437	8.41029e-20	1.44714e-17	-	R01	45872409	45876111	+	1686	-	- && - && PF01565:FAD binding domain	FAD_binding_4
Rsa10031751	1440.45	542.707	538.451	29.073	7.34425	22.8037	840.537	19.7403	5.41746	9.42713e-20	1.60947e-17	-	R06	1330493	1332277	-	975	-	- && - && PF14226:non-haem dioxygenase in morphine synthesis N-terminal|PF03171:2OG-Fe(II) oxygenase superfamily	2OG-FeII_Oxy
Rsa10005481	122.38	1605.78	879.537	2.00503	1.83606	5.18267	869.231	3.00792	8.18708	9.45997e-20	1.60947e-17	-	R04	46732282	46734157	+	1359	-	- && - && PF00332:Glycosyl hydrolases family 17|PF07983:X8 domain	Glyco_hydro_17
Rsa10007137	651.785	302.214	285.419	3.00755	14.6885	4.14613	413.139	7.28073	5.80847	1.08235e-19	1.81093e-17	-	R09	14556372	14559118	+	1971	-	- && - && PF07714:Protein tyrosine kinase|PF01657:Salt stress response/antifungal	Pkinase_Tyr
Rsa10041710	262.89	1332.29	715.573	0	0	0	770.252	0	12.0543	1.95486e-19	3.23502e-17	-	R05	8013566	8017886	-	1371	-	- && - && PF00155:Aminotransferase class I and II	Aminotran_1_2
Rsa10002694	159.547	37.2446	44.5335	2008.04	3625.31	2934.43	80.4417	2855.93	-5.14662	1.98488e-19	3.26686e-17	-	R04	33462791	33464660	-	1074	-	- && Q9FPT1.2 RecName: Full=Ubiquitin carboxyl-terminal hydrolase 12; AltName: Full=Deubiquitinating enzyme 12; Short=AtUBP12; AltName: Full=Ubiquitin thioesterase 12; AltName: Full=Ubiquitin-specific-processing protease 12 && PF00917:MATH domain	MATH
Rsa10035214	1711.5	2216.59	2180.12	247.622	295.606	388.7	2036.07	310.643	2.71267	2.80881e-19	4.47694e-17	-	R04	29452420	29455353	+	2496	-	- && - && PF12819:Carbohydrate-binding protein of the ER|PF07714:Protein tyrosine kinase	Pkinase_Tyr
Rsa10001799	712.522	617.197	788.446	53.1334	78.9507	104.69	706.055	78.9247	3.16199	3.24913e-19	5.12483e-17	-	Scaffold417	28068	33157	-	2184	-	- && - && PF00520:Ion transport protein	Ion_trans
Rsa10004985	0.906516	6.38479	5.06063	315.793	197.377	151.334	4.11731	221.501	-5.78162	4.81457e-19	7.40124e-17	-	R03	27502775	27505241	-	369	-	- && - && PF05899:Protein of unknown function (DUF861)	Cupin_3
Rsa10004020	92.4646	81.9382	81.9822	995.499	548.983	663.382	85.4617	735.955	-3.10547	5.49907e-19	8.41079e-17	-	R08	27414471	27417184	+	1857	-	- && - && PF01657:Salt stress response/antifungal|PF07714:Protein tyrosine kinase	Pkinase_Tyr
Rsa10030194	585.609	1053.49	1050.59	47.1183	35.8032	87.0688	896.562	56.6635	3.98648	6.23576e-19	9.44218e-17	-	R04	46264025	46268574	-	1260	-	- && - && PF00288:GHMP kinases N terminal domain	GHMP_kinases
Rsa10017166	882.04	619.325	716.585	72.1812	100.065	117.128	739.317	96.4583	2.93871	7.95872e-19	1.18876e-16	-	R09	3080946	3082989	+	1398	-	- && - && PF01657:Salt stress response/antifungal|PF00069:Protein kinase domain	Pkinase
Rsa10036591	313.655	291.572	227.728	1413.55	1424.79	1764.18	277.652	1534.17	-2.46571	7.96854e-19	1.18876e-16	-	R04	4454285	4456962	-	1854	-	- && - && PF13855:Leucine rich repeat|PF07714:Protein tyrosine kinase|PF08263:Leucine rich repeat N-terminal domain	Pkinase_Tyr
Rsa10019883	716.148	1032.21	1039.45	117.294	75.2786	131.64	929.27	108.071	3.10552	9.38976e-19	1.38712e-16	-	R05	17238169	17240271	+	2103	-	- && - && PF03514:GRAS domain family	GRAS
Rsa10039135	23.5694	5.32066	3.03638	1032.59	464.524	503.755	10.6422	666.957	-5.95133	1.66418e-18	2.43468e-16	-	R01	2658489	2660684	+	1128	-	- && - && PF03088:Strictosidine synthase	Str_synth
Rsa10038611	123.286	1716.45	1627.5	0	1.83606	1.03653	1155.74	0.957532	10.2115	1.70449e-18	2.47549e-16	-	R01	5809537	5810510	-	768	-	- && - && PF02365:No apical meristem (NAM) protein	NAM
Rsa10010383	601.02	1564.27	1043.5	3.00755	25.7049	30.0595	1069.6	19.5906	5.77002	2.11764e-18	2.98282e-16	-	R08	17284198	17286746	-	942	-	- && - && PF03106:WRKY DNA -binding domain	WRKY
Rsa10014332	242.946	1422.74	453.432	0	0	0	706.374	0	11.9294	2.70117e-18	3.76969e-16	-	R02	6444619	6447896	+	2454	-	- && - && PF00999:Sodium/hydrogen exchanger family	Na_H_Exchanger
Rsa10020922	133.258	185.159	163.964	5.01258	2.7541	0	160.794	2.58889	5.94286	2.81903e-18	3.91613e-16	-	R07	20257912	20259494	+	1293	-	- && - && PF00201:UDP-glucoronosyl and UDP-glucosyl transferase	UDPGT
Rsa10003561	2.71955	0	0	312.785	1130.1	300.595	0.906516	581.159	-9.22717	5.46716e-18	7.49174e-16	-	R09	12211431	12213897	-	972	-	- && - && PF00010:Helix-loop-helix DNA-binding domain	HLH
Rsa10021257	352.635	122.375	161.94	4.01007	3.67213	3.1096	212.317	3.59726	5.88243	6.18901e-18	8.3569e-16	-	R08	15007910	15010174	+	2265	-	- && - && PF13855:Leucine rich repeat|PF08263:Leucine rich repeat N-terminal domain	LRRNT_2
Rsa10003490	868.442	733.187	390.681	0	0.918032	0	664.103	0.306011	10.8789	6.2089e-18	8.3569e-16	-	R03	27338404	27341182	+	1836	-	- && - && PF01657:Salt stress response/antifungal|PF00069:Protein kinase domain	Pkinase
novel.3371	2.71955	0	0	208.523	940.983	445.71	0.906516	531.739	-9.0975	6.28022e-18	8.4155e-16	-	Scaffold4016	1	1866	-	1112	-	- && Q00326.1 RecName: Full=Myrosinase; AltName: Full=Sinigrinase; AltName: Full=Thioglucosidase; Flags: Precursor && PF00232:Glycosyl hydrolase family 1	Glyco_hydro_1
Rsa10002250	4.53258	0	0	177.445	699.54	370.043	1.51086	415.676	-8.01975	6.54723e-18	8.73464e-16	-	R01	46288866	46291595	-	1569	-	- && - && PF00232:Glycosyl hydrolase family 1	Glyco_hydro_1
Rsa10022540	432.408	847.049	791.482	14.0352	12.8524	46.644	690.313	24.5106	4.82131	6.89124e-18	9.15326e-16	-	R03	26225291	26227535	-	1263	-	- && - && PF00520:Ion transport protein	Ion_trans
Rsa10026453	15.4108	11.7055	11.1334	172.433	155.147	265.353	12.7499	197.644	-3.94839	8.29959e-18	1.09119e-15	-	R02	1492153	1493357	+	711	-	- && - && PF00320:GATA zinc finger	GATA
Rsa10042197	734.278	163.876	306.674	0	0.918032	3.1096	401.61	1.34254	8.25006	8.78343e-18	1.14654e-15	-	R05	5401321	5402411	-	675	-	- && - && PF00847:AP2 domain	AP2
Rsa10015437	10.8782	38.3088	25.3031	423.062	414.95	349.312	24.83	395.775	-4.00438	9.42584e-18	1.22512e-15	-	R04	13463912	13470420	+	1419	-	- && - && PF00232:Glycosyl hydrolase family 1	Glyco_hydro_1
Rsa10021747	149.575	135.145	223.68	6.0151	11.0164	9.3288	169.467	8.78676	4.26482	1.36633e-17	1.76076e-15	-	R02	6150715	6157881	-	4005	-	- && - && PF00012:Hsp70 protein	HSP70
Rsa10031296	307.309	1187.57	888.646	0	0.918032	0	794.509	0.306011	11.1372	1.61162e-17	2.05934e-15	-	R01	29994361	30003250	-	1518	-	- && - && PF01565:FAD binding domain|PF09265:Cytokinin dehydrogenase 1, FAD and cytokinin binding	FAD_binding_4
Rsa10016222	521.247	341920	229155	0	0.918032	1.03653	190532	0.651522	18.1548	1.65832e-17	2.11011e-15	-	R01	33378884	33380969	+	1041	-	- && - && PF08246:Cathepsin propeptide inhibitor domain (I29)|PF00112:Papain family cysteine protease	Peptidase_C1
Rsa10027302	198.527	291.572	193.316	19.0478	8.26229	6.2192	227.805	11.1764	4.35031	2.73614e-17	3.43823e-15	-	R01	38100168	38102500	-	1752	-	- && - && PF07725:Leucine Rich Repeat|PF00931:NB-ARC domain|PF01582:TIR domain	TIR
Rsa10039741	118.754	153.235	168.013	0	4.59016	4.14613	146.667	2.9121	5.64165	4.13908e-17	5.07481e-15	-	R06	14712269	14713554	-	825	-	- && Q93WV4.1 RecName: Full=Probable WRKY transcription factor 71; AltName: Full=WRKY DNA-binding protein 71 && PF03106:WRKY DNA -binding domain	WRKY
Rsa10027531	855.751	339.458	371.45	0	1.83606	0	522.22	0.612021	9.6496	4.36191e-17	5.32645e-15	-	R05	9658268	9661955	-	2688	-	- && - && PF12819:Carbohydrate-binding protein of the ER|PF07714:Protein tyrosine kinase|PF13855:Leucine rich repeat	Pkinase_Tyr
Rsa10009688	34.4476	3.1924	15.1819	478.2	902.425	935.99	17.6073	772.205	-5.44299	4.84809e-17	5.87279e-15	-	R05	22434631	22436593	-	1095	-	- && - && PF00657:GDSL-like Lipase/Acylhydrolase	Lipase_GDSL
Rsa10038089	268.329	449.064	439.263	8.02013	22.9508	30.0595	385.552	20.3435	4.24454	5.04572e-17	6.08783e-15	-	R06	20349485	20351152	-	1182	-	- && - && PF07714:Protein tyrosine kinase	Pkinase_Tyr
Rsa10002166	218.47	119.183	141.698	1.00252	1.83606	2.07307	159.784	1.63722	6.60891	6.33649e-17	7.58475e-15	-	Scaffold344	26459	27642	+	444	-	- && - && PF03106:WRKY DNA -binding domain	WRKY
Rsa10034251	2172.01	2919.98	2719.58	17134	13316.1	11377	2603.86	13942.4	-2.42083	7.53043e-17	8.97841e-15	-	R07	18402393	18404861	-	1401	-	- && - && PF07992:Pyridine nucleotide-disulphide oxidoreductase	Pyr_redox_2
Rsa10042871	12.6912	15.962	15.1819	148.372	212.065	151.334	14.6117	170.591	-3.54989	8.26204e-17	9.69797e-15	-	R05	1672073	1674896	-	1773	-	- && - && PF00651:BTB/POZ domain|PF03000:NPH3 family	BTB
Rsa10012839	174.958	255.392	117.407	2.00503	7.34425	7.25574	182.585	5.53501	5.03899	8.89573e-17	1.04015e-14	-	R09	5731126	5732936	+	1149	-	- && - && PF03106:WRKY DNA -binding domain	WRKY
Rsa10000618	0	0	0	365.919	242.36	185.54	0	264.606	-10.5019	1.0584e-16	1.23279e-14	-	Scaffold2355	285	2379	+	1161	-	- && - && PF00657:GDSL-like Lipase/Acylhydrolase	Lipase_GDSL
Rsa10019435	6540.51	4766.25	6341.98	1092.74	918.95	601.19	5882.91	870.961	2.75577	1.23984e-16	1.42225e-14	-	R02	16637744	16641548	+	2262	-	- && - && PF03169:OPT oligopeptide transporter protein	OPT
Rsa10042702	9.06516	5.32066	10.1213	109.274	179.016	164.809	8.16903	151.033	-4.20185	1.61667e-16	1.8133e-14	-	R05	2565226	2568190	+	2304	-	- && - && PF00069:Protein kinase domain	Pkinase
Rsa10037115	5236.04	10766.9	2731.73	200.503	369.049	370.043	6244.88	313.198	4.31743	1.94568e-16	2.17428e-14	-	R04	1673974	1674766	+	492	-	- && - && PF00188:Cysteine-rich secretory protein family	SCP
Rsa10039699	463.23	2162.32	2156.84	3.00755	33.0491	27.9864	1594.13	21.3477	6.22062	2.59632e-16	2.81817e-14	-	R06	14261118	14262948	+	1590	-	- && - && PF01764:Lipase (class 3)	Lipase_3
Rsa10026647	617.337	178.774	214.571	0	0	0	336.894	0	10.8621	3.19278e-16	3.42872e-14	-	R02	2397591	2399117	+	1047	-	- && - && PF00010:Helix-loop-helix DNA-binding domain	HLH
Rsa10015104	874.788	450.128	704.44	18.0453	54.1639	53.8998	676.452	42.0363	4.00756	3.32059e-16	3.55339e-14	-	R07	23667734	23668555	+	642	-	- && - && PF02798:Glutathione S-transferase, N-terminal domain|PF00043:Glutathione S-transferase, C-terminal domain	GST_N
Rsa10004593	109.688	370.318	639.664	1.00252	0.918032	1.03653	373.223	0.985694	8.56725	3.88273e-16	4.14031e-14	-	R04	27909146	27912510	-	2148	-	- && - && PF00005:ABC transporter|PF01061:ABC-2 type transporter	ABC2_membrane
Rsa10024108	393.428	1013.05	629.542	35.0881	67.0163	38.3517	678.675	46.8187	3.85468	4.03075e-16	4.28306e-14	-	R05	12439464	12441816	-	1521	-	- && - && PF00612:IQ calmodulin-binding motif|PF13178:Protein of unknown function (DUF4005)	IQ
Rsa10014613	1793.09	6770.01	4438.17	222.559	193.705	339.983	4333.76	252.082	4.10392	4.09048e-16	4.33133e-14	-	R01	50911992	50913820	+	1071	-	- && - && PF02365:No apical meristem (NAM) protein	NAM
Rsa10006207	138.697	151.107	98.1762	9.02265	5.50819	6.2192	129.327	6.91668	4.22857	5.1522e-16	5.38032e-14	-	R04	42414329	42417385	-	1536	-	- && - && PF00067:Cytochrome P450	p450
Rsa10007706	100.623	28.7316	63.7639	1049.63	731.671	1555.84	64.3729	1112.38	-4.10754	5.83949e-16	6.07708e-14	-	R07	1749006	1758545	+	3102	-	- && - && PF07714:Protein tyrosine kinase|PF11721:Di-glucose binding within endoplasmic reticulum|PF02902:Ulp1 protease family, C-terminal catalytic domain	Pkinase_Tyr
Rsa10032165	640.907	3192.4	1285.4	48.1208	72.5245	82.9227	1706.23	67.856	4.65211	6.86786e-16	7.07436e-14	-	R05	33952584	33953941	-	1002	-	- && - && PF02365:No apical meristem (NAM) protein	NAM
Rsa10006986	2926.23	1245.03	1376.49	171.43	179.934	205.234	1849.25	185.533	3.31749	7.23464e-16	7.42691e-14	-	R09	12773784	12777579	+	1467	-	- && - && PF03106:WRKY DNA -binding domain	WRKY
Rsa10003636	387.082	2589.03	2803.59	59.1485	34.8852	15.548	1926.57	36.5272	5.72029	7.59775e-16	7.74715e-14	-	R08	27143463	27148242	+	1509	-	- && - && PF01554:MatE	MatE
novel.2556	895.638	471.411	503.027	75.1887	66.0983	82.9227	623.358	74.7366	3.06142	8.68303e-16	8.79454e-14	-	R07	20539019	20542126	-	1391	-	- && Q9FG13.1 RecName: Full=Probable carboxylesterase 15; AltName: Full=AtCXE15 && PF07859:alpha/beta hydrolase fold	Abhydrolase_3
Rsa10015619	168.612	53.2066	94.1277	1098.76	1649.7	1275.97	105.315	1341.48	-3.66846	9.54042e-16	9.59874e-14	-	R04	14595024	14597260	+	1005	-	- && Q8VYZ2.1 RecName: Full=Purple acid phosphatase 8; Flags: Precursor && PF00149:Calcineurin-like phosphoesterase	Metallophos
Rsa10012534	349.009	159.62	174.086	4.01007	13.7705	5.18267	227.571	7.6544	4.87961	9.93347e-16	9.9611e-14	-	R06	22367766	22369166	-	522	-	- && - && PF02798:Glutathione S-transferase, N-terminal domain|PF00043:Glutathione S-transferase, C-terminal domain	GST_N
Rsa10014722	33.5411	8.51306	10.1213	301.757	358.032	448.819	17.3918	369.536	-4.39514	1.17781e-15	1.17332e-13	-	R01	51525260	51526486	-	990	-	- && - && PF00249:Myb-like DNA-binding domain	Myb_DNA-binding
Rsa10004368	1225.61	2851.87	1214.55	119.299	170.754	175.174	1764.01	155.076	3.50759	1.19266e-15	1.18421e-13	-	R06	8210732	8212274	+	1365	-	- && - && PF00004:ATPase family associated with various cellular activities (AAA)|PF14363:Domain associated at C-terminal with AAA	AAA
Rsa10028041	960.001	1092.86	1167.99	151.38	55.9999	121.274	1073.62	109.551	3.29432	1.24095e-15	1.22813e-13	-	R01	44825275	44829462	-	2667	-	- && Q9LUW0.2 RecName: Full=Linoleate 9S-lipoxygenase 5, chloroplastic; AltName: Full=Lipoxygenase 5; Short=AtLOX5 && PF01477:PLAT/LH2 domain|PF00305:Lipoxygenase	Lipoxygenase
Rsa10018677	10075	6628.48	5645.64	611.535	759.212	1221.04	7449.71	863.928	3.10835	1.98984e-15	1.93763e-13	-	R02	10930293	10941866	-	5049	-	- && - && PF10403:Rad4 beta-hairpin domain 1|PF10404:Rad4 beta-hairpin domain 2|PF10405:Rad4 beta-hairpin domain 3|PF00450:Serine carboxypeptidase|PF03835:Rad4 transglutaminase-like domain	Peptidase_S10
Rsa10030013	2244.53	2894.44	2793.47	10222.7	13093.9	10237.8	2644.15	11184.8	-2.08076	2.54364e-15	2.46107e-13	-	R05	20280480	20283792	+	1833	-	- && - && PF00534:Glycosyl transferases group 1|PF08323:Starch synthase catalytic domain	Glycos_transf_1
Rsa10040866	491.332	311.791	369.426	2262.68	1724.06	2288.67	390.849	2091.8	-2.41933	3.05133e-15	2.93354e-13	-	R08	23637690	23641165	+	1773	-	- && - && PF00646:F-box domain|PF12146:Serine aminopeptidase, S33	F-box
Rsa10019333	1380.62	1308.88	1227.71	121.305	151.475	260.17	1305.74	177.65	2.87856	3.1979e-15	3.06472e-13	-	R04	25711748	25714898	-	2463	-	- && - && PF07714:Protein tyrosine kinase|PF01453:D-mannose binding lectin|PF08276:PAN-like domain|PF00954:S-locus glycoprotein domain	Pkinase_Tyr
Rsa10019810	147.762	1600.45	1539.44	18.0453	24.7869	17.6211	1095.89	20.1511	5.76357	3.25222e-15	3.10695e-13	-	R05	16805707	16808601	-	1413	-	- && - && PF00083:Sugar (and other) transporter	Sugar_tr
Rsa10023740	1005.33	1341.87	1553.61	252.634	258.885	181.393	1300.27	230.971	2.49241	4.61278e-15	4.35182e-13	-	R09	28064915	28069833	+	2928	-	- && - && PF00069:Protein kinase domain	Pkinase
novel.1639	1878.3	1590.88	1656.85	8.02013	20.1967	90.1784	1708.68	39.4651	5.43904	5.24793e-15	4.86019e-13	-	R05	9637410	9643651	+	3074	-	- && C0LGG4.2 RecName: Full=Probable LRR receptor-like serine/threonine-protein kinase At1g51860; Flags: Precursor && PF07714:Protein tyrosine and serine/threonine kinase|PF13855:Leucine rich repeat	Pkinase_Tyr
Rsa10006206	106.969	619.325	530.354	8.02013	7.34425	15.548	418.883	10.3041	5.3499	5.94995e-15	5.47684e-13	-	R04	42421028	42425259	-	1515	-	- && - && PF00067:Cytochrome P450	p450
Rsa10024155	64.3626	60.6555	62.7518	282.71	381.901	423.942	62.59	362.851	-2.53492	6.14214e-15	5.63662e-13	-	R05	12673492	12677422	+	1626	-	- && - && PF01501:Glycosyl transferase family 8	Glyco_transf_8
Rsa10011835	526.686	450.128	358.293	81.2038	50.4918	44.571	445.035	58.7555	2.92163	7.29092e-15	6.59099e-13	-	R02	15168427	15169974	+	1059	-	- && - && PF03106:WRKY DNA -binding domain	WRKY
Rsa10014400	22.6629	31.924	9.10913	217.546	1327.47	889.346	21.232	811.455	-5.2575	7.4589e-15	6.70949e-13	-	R05	30958816	30960560	-	1098	-	- && - && PF13855:Leucine rich repeat|PF08263:Leucine rich repeat N-terminal domain	LRRNT_2
Rsa10009311	376.204	207.506	208.498	3468.71	1605.64	2466.95	264.069	2513.77	-3.25002	7.87787e-15	7.03756e-13	-	R04	10507445	10522714	-	1227	-	- && - && PF00083:Sugar (and other) transporter	Sugar_tr
Rsa10018705	3808.27	2497.52	2147.73	232.584	356.196	465.404	2817.84	351.395	3.00362	1.01767e-14	8.93303e-13	-	R02	10767446	10769018	+	1383	-	- && - && PF00201:UDP-glucoronosyl and UDP-glucosyl transferase	UDPGT
Rsa10027184	564.76	362.869	693.306	64.1611	68.8524	34.2056	540.312	55.7397	3.2751	1.07395e-14	9.37277e-13	-	R01	37324657	37327295	+	1077	-	- && - && PF00892:EamA-like transporter family	DUF6
Rsa10018186	1841.13	3277.53	3319.77	38.0956	86.295	224.928	2812.81	116.439	4.59518	1.16269e-14	1.00891e-12	-	R04	9976419	9978773	+	2355	-	- && - && PF08263:Leucine rich repeat N-terminal domain|PF13855:Leucine rich repeat|PF00069:Protein kinase domain	Pkinase
Rsa10033143	466.856	400.114	307.686	60.151	69.7704	73.5939	391.552	67.8384	2.52939	1.18306e-14	1.02365e-12	-	R01	16109594	16117824	-	2265	-	- && - && PF08628:Sorting nexin C terminal|PF01554:MatE	MatE
Rsa10024208	33.5411	31.924	30.3638	294.74	294.688	176.211	31.9429	255.213	-2.99793	1.21401e-14	1.04744e-12	-	R05	12951402	12953955	-	1947	-	- && - && PF00069:Protein kinase domain|PF08263:Leucine rich repeat N-terminal domain	Pkinase
Rsa10015547	193.994	220.275	196.352	26.0654	32.1311	36.2787	203.541	31.4917	2.69248	1.30928e-14	1.12006e-12	-	R04	12770664	12772546	-	1068	-	- && - && PF01582:TIR domain	TIR
Rsa10014086	33.5411	20.2185	23.2789	181.455	574.688	589.788	25.6795	448.644	-4.12334	1.36511e-14	1.16453e-12	-	R02	34821137	34825191	-	1941	-	- && - && PF16863:N-terminal barrel of NtMGAM and CtMGAM, maltase-glucoamylase|PF01055:Glycosyl hydrolases family 31	Glyco_hydro_31
novel.1611	136.884	189.416	138.661	8.02013	1.83606	0	154.987	3.2854	5.5612	1.42416e-14	1.21149e-12	-	R05	6240901	6243257	+	1867	-	- && P0DKG4.1 RecName: Full=MATH domain and coiled-coil domain-containing protein At2g42465; AltName: Full=RTM3-like protein At2g42465 && PF01200:Ribosomal protein S28e|PF00917:MATH domain	MATH
Rsa10027342	187.649	306.47	362.341	27.0679	30.2951	13.4749	285.487	23.6126	3.59086	1.43027e-14	1.21329e-12	-	R01	38322533	38326737	-	2319	-	- && - && PF01915:Glycosyl hydrolase family 3 C-terminal domain|PF14310:Fibronectin type III-like domain|PF00933:Glycosyl hydrolase family 3 N terminal domain	Glyco_hydro_3_C
Rsa10037376	184.929	60.6555	145.746	1065.68	1750.69	1938.32	130.444	1584.89	-3.60126	1.62973e-14	1.37097e-12	-	R04	250042	251504	+	1083	-	- && - && PF00107:Zinc-binding dehydrogenase|PF08240:Alcohol dehydrogenase GroES-like domain	ADH_N
Rsa10039672	290.085	1604.71	183.195	0	0.918032	0	692.664	0.306011	10.9394	1.66763e-14	1.39897e-12	-	R06	13995270	13997107	-	1593	-	- && - && PF01565:FAD binding domain|PF08031:Berberine and berberine like	FAD_binding_4
Rsa10038051	194.901	1021.57	415.984	6.0151	16.5246	21.7672	544.151	14.769	5.20354	1.69044e-14	1.41418e-12	-	R06	20560329	20562664	-	2151	-	- && - && PF13947:Wall-associated receptor kinase galacturonan-binding|PF08488:Wall-associated kinase|PF07714:Protein tyrosine kinase	Pkinase_Tyr
Rsa10023758	609.179	991.771	598.166	129.325	100.065	79.8131	733.039	103.068	2.82981	1.7511e-14	1.45687e-12	-	R09	27970818	27971545	-	561	-	- && - && PF08212:Lipocalin-like domain	Lipocalin_2
Rsa10034543	3514.56	4428.92	3985.75	416.044	627.016	853.067	3976.41	632.042	2.65346	1.88033e-14	1.56011e-12	-	R01	49605221	49607790	-	1899	-	- && - && PF03081:Exo70 exocyst complex subunit	Exo70
Rsa10040840	260.17	181.967	226.716	0	1.83606	0	222.951	0.612021	8.41764	1.99546e-14	1.6511e-12	-	R08	23475817	23478305	-	1503	-	- && - && PF03106:WRKY DNA -binding domain	WRKY
Rsa10035676	990.822	1605.78	1640.66	214.539	285.508	247.732	1412.42	249.259	2.50197	2.00578e-14	1.65436e-12	-	R03	5031426	5032896	+	1095	-	- && - && PF03171:2OG-Fe(II) oxygenase superfamily|PF14226:non-haem dioxygenase in morphine synthesis N-terminal	2OG-FeII_Oxy
Rsa10014609	160.453	104.285	257.08	0	0	0	173.939	0	9.90795	2.01032e-14	1.65436e-12	-	R01	50884122	50887215	-	2436	-	- && - && PF00497:Bacterial extracellular solute-binding proteins, family 3|PF01094:Receptor family ligand binding region|PF00060:Ligand-gated ion channel	ANF_receptor
Rsa10018179	119.66	89.3871	207.486	4.01007	7.34425	3.1096	138.844	4.82131	4.83345	2.17448e-14	1.77978e-12	-	R04	10000158	10002305	-	1017	-	- && - && PF00481:Protein phosphatase 2C	PP2C
Rsa10041712	99.7168	210.698	106.273	7.01762	5.50819	7.25574	138.896	6.59385	4.3997	2.56083e-14	2.08474e-12	-	R05	8002203	8004850	+	1767	-	- && - && PF00069:Protein kinase domain|PF08263:Leucine rich repeat N-terminal domain	Pkinase
Rsa10024817	9.97168	5.32066	8.09701	99.2491	133.115	107.8	7.79645	113.388	-3.85127	2.75482e-14	2.23665e-12	-	R04	11393804	11396415	-	2325	-	- && - && PF02181:Formin Homology 2 Domain	FH2
Rsa10018648	13.5977	0	7.08488	202.508	459.934	291.266	6.89421	317.903	-5.50354	2.76236e-14	2.23677e-12	-	R05	38330032	38332371	+	1491	-	- && - && PF00403:Heavy-metal-associated domain	HMA
Rsa10008139	612.805	624.646	1078.93	127.32	112.918	123.348	772.126	121.195	2.67169	2.79934e-14	2.26067e-12	-	R02	35665999	35669764	-	2322	-	- && - && PF02705:K+ potassium transporter	K_trans
Rsa10025330	88.8386	714.033	384.608	4.01007	9.18032	1.03653	395.826	4.74231	6.36533	3.12234e-14	2.50151e-12	-	R04	6840336	6841433	+	1098	-	- && - && PF00413:Matrixin|PF01471:Putative peptidoglycan binding domain	PG_binding_1
Rsa10005244	139.603	441.615	125.504	3.00755	5.50819	9.3288	235.574	5.94818	5.31163	3.49452e-14	2.78495e-12	-	R04	47714833	47717594	+	1659	-	- && - && PF00232:Glycosyl hydrolase family 1	Glyco_hydro_1
Rsa10021897	668.102	1035.4	1066.78	71.1787	116.59	155.48	923.428	114.416	3.01291	3.81711e-14	3.01035e-12	-	R02	5396240	5398576	-	1818	-	- && - && PF00651:BTB/POZ domain|PF12313:NPR1/NIM1 like defence protein C terminal|PF13857:Ankyrin repeats (many copies)	BTB
Rsa10009813	55.2975	29.7957	28.3395	325.818	1560.65	677.893	37.8109	854.788	-4.49603	4.29801e-14	3.38081e-12	-	R07	15327136	15331014	+	2646	-	- && - && PF16863:N-terminal barrel of NtMGAM and CtMGAM, maltase-glucoamylase|PF01055:Glycosyl hydrolases family 31	Glyco_hydro_31
Rsa10037221	635.468	1913.31	1239.85	54.1359	77.1147	132.676	1262.88	87.9756	3.84408	4.7097e-14	3.69504e-12	-	R04	1152239	1154409	-	1026	-	- && P27450.2 RecName: Full=Probable serine/threonine-protein kinase Cx32, chloroplastic; Flags: Precursor && PF07714:Protein tyrosine kinase	Pkinase_Tyr
Rsa10032619	12.6912	13.8337	15.1819	235.591	327.737	109.873	13.9023	224.4	-4.01472	4.9768e-14	3.89451e-12	-	R03	6141662	6143198	+	1299	-	- && - && PF00201:UDP-glucoronosyl and UDP-glucosyl transferase	UDPGT
Rsa10026032	355.354	295.829	88.0549	0	0	3.1096	246.413	1.03653	7.95122	5.20327e-14	4.06123e-12	-	R03	13459927	13462294	-	816	-	- && - && PF02365:No apical meristem (NAM) protein	NAM
Rsa10019125	467.762	393.729	301.613	47.1183	73.4425	61.1555	387.702	60.5721	2.6771	5.88021e-14	4.56606e-12	-	R02	3247813	3249183	+	987	-	- && - && PF10533:Plant zinc cluster domain|PF03106:WRKY DNA -binding domain	WRKY
Rsa10021938	18.1303	27.6674	8.09701	180.453	402.098	293.339	17.9649	291.963	-4.02587	5.94038e-14	4.60099e-12	-	R02	5214655	5216798	+	1863	-	- && - && PF13855:Leucine rich repeat|PF00069:Protein kinase domain	Pkinase
Rsa10040990	1133.15	717.225	588.045	6183.52	4289.04	4869.64	812.805	5114.07	-2.65317	6.49742e-14	5.01959e-12	-	R08	24181619	24184262	-	1005	-	- && - && PF00149:Calcineurin-like phosphoesterase	Metallophos
Rsa10012315	12.6912	4.25653	2.02425	121.305	300.196	195.905	6.324	205.802	-5.00114	7.01891e-14	5.39494e-12	-	R01	32172315	32173015	+	423	-	- && - && PF02298:Plastocyanin-like domain	Cu_bind_like
Rsa10022228	174.051	168.133	219.631	24.0604	17.4426	30.0595	187.272	23.8542	2.97761	8.09522e-14	6.20648e-12	-	R09	629612	632823	-	1170	-	- && - && PF00170:bZIP transcription factor|PF14144:Seed dormancy control	bZIP_1
Rsa10003544	857.564	951.334	971.641	212.534	141.377	104.69	926.846	152.867	2.59985	1.04672e-13	7.94461e-12	-	R05	26548847	26551317	+	1452	-	- && - && PF01554:MatE	MatE
Rsa10029727	226.629	440.551	372.462	51.1283	46.8196	39.3883	346.547	45.7787	2.91903	1.05491e-13	7.98671e-12	-	R07	11202714	11203136	+	423	-	- && - && PF07859:alpha/beta hydrolase fold	Abhydrolase_3
Rsa10000507	338.131	493.757	443.311	11.0277	7.34425	40.4248	425.066	19.5989	4.4465	1.07597e-13	8.10564e-12	-	Scaffold2667	1126	3642	-	1203	-	- && - && PF03106:WRKY DNA -binding domain	WRKY
Rsa10035257	246.572	940.693	1048.56	41.1032	51.4098	41.4613	745.276	44.6581	4.05978	1.10003e-13	8.26637e-12	-	R04	29747674	29748892	-	903	-	- && - && PF02365:No apical meristem (NAM) protein	NAM
Rsa10000190	170.425	166.005	81.9822	0	0	0	139.471	0	9.58938	1.19806e-13	8.9585e-12	-	Scaffold4615	888	1418	+	531	-	- && - && PF00067:Cytochrome P450	p450
Rsa10032371	1.81303	0	5.06063	82.2064	278.164	151.334	2.29122	170.568	-6.21102	1.20608e-13	8.99631e-12	-	R03	7676499	7678323	+	804	-	- && - && PF00403:Heavy-metal-associated domain	HMA
Rsa10004551	155.014	228.788	438.25	0	0.918032	0	274.018	0.306011	9.60136	1.24733e-13	9.23572e-12	-	R05	40552010	40554119	+	1347	-	- && - && PF01490:Transmembrane amino acid transporter protein	Aa_trans
Rsa10036614	4350.37	6908.35	10132.4	844.119	510.426	1033.42	7130.37	795.99	3.16332	1.3605e-13	1.00247e-11	-	R04	4275082	4278604	-	1920	-	- && Q6R3L0.2 RecName: Full=Metal-nicotianamine transporter YSL1; AltName: Full=Protein YELLOW STRIPE LIKE 1; Short=AtYSL1 && PF03169:OPT oligopeptide transporter protein	OPT
Rsa10019080	122.38	100.028	124.491	11.0277	3.67213	8.29227	115.633	7.66403	3.92716	1.61172e-13	1.1683e-11	-	R02	3457709	3460167	+	984	-	- && - && PF00010:Helix-loop-helix DNA-binding domain	HLH
Rsa10030335	650.879	762.983	476.711	121.305	92.7212	130.603	630.191	114.876	2.45669	1.63344e-13	1.1806e-11	-	R04	44802343	44802922	-	471	-	- && - && PF07716:Basic region leucine zipper	bZIP_2
Rsa10019636	473.201	209.634	521.245	3973.98	2666.88	3230.88	401.36	3290.58	-3.03493	1.66412e-13	1.19991e-11	-	R01	40381011	40383273	+	1092	-	- && - && PF00249:Myb-like DNA-binding domain	Myb_DNA-binding
Rsa10023813	400.68	493.757	147.77	0	7.34425	12.4384	347.403	6.59422	5.72208	1.83421e-13	1.31628e-11	-	R09	27524352	27526978	+	1476	-	- && - && PF00067:Cytochrome P450	p450
Rsa10021843	199.434	86.1947	190.28	11.0277	5.50819	10.3653	158.636	8.96707	4.15316	1.93621e-13	1.3862e-11	-	R02	5754832	5756229	-	1053	-	- && Q39224.1 RecName: Full=Protein SRG1; Short=AtSRG1; AltName: Full=Protein SENESCENCE-RELATED GENE 1 && PF03171:2OG-Fe(II) oxygenase superfamily|PF14226:non-haem dioxygenase in morphine synthesis N-terminal	2OG-FeII_Oxy
Rsa10016103	26.289	14.8979	6.07276	173.435	303.869	315.106	15.7532	264.137	-4.05858	2.01415e-13	1.43522e-11	-	R01	41548050	41550883	+	2130	-	- && - && PF00092:von Willebrand factor type A domain	VWA
Rsa10015034	1219.26	1235.46	1959.48	169.425	272.655	125.421	1471.4	189.167	2.95839	2.14778e-13	1.52326e-11	-	R09	33086877	33092333	+	1968	-	- && - && PF00916:Sulfate permease family|PF01740:STAS domain	Sulfate_transp
Rsa10005735	164.986	114.926	261.128	9.02265	3.67213	0	180.347	4.23159	5.4087	2.15646e-13	1.52585e-11	-	R05	19038008	19038912	+	450	-	- && - && PF00025:ADP-ribosylation factor family	Arf
Rsa10013582	87.9321	51.0783	71.8609	350.881	398.426	420.833	70.2904	390.046	-2.46905	2.26653e-13	1.59257e-11	-	R07	21599802	21603145	+	3171	-	- && - && PF07714:Protein tyrosine kinase	Pkinase_Tyr
Rsa10017596	7212.24	4892.88	5119.33	567.424	845.507	1198.23	5741.48	870.388	2.7218	2.53095e-13	1.77015e-11	-	R04	39842202	39866559	-	2472	-	- && - && PF07690:Major Facilitator Superfamily|PF03094:Mlo family|PF06813:Nodulin-like	MFS_1
Rsa10035026	196.714	163.876	70.8488	3.00755	0.918032	0	143.813	1.30853	6.77829	2.53879e-13	1.77153e-11	-	R01	46834751	46838013	-	2265	-	- && - && PF00520:Ion transport protein	Ion_trans
Rsa10004977	265.609	314.983	395.741	54.1359	44.9836	66.3382	325.445	55.1525	2.56264	2.74618e-13	1.90746e-11	-	R03	27574395	27580919	+	858	-	- && - && PF14226:non-haem dioxygenase in morphine synthesis N-terminal|PF03171:2OG-Fe(II) oxygenase superfamily	2OG-FeII_Oxy
Rsa10034162	20.8499	0	11.1334	322.81	548.983	487.171	10.6611	452.988	-5.39356	2.92441e-13	2.01279e-11	-	R07	17866979	17872276	+	1176	-	- && - && PF00091:Tubulin/FtsZ family, GTPase domain|PF03953:Tubulin C-terminal domain	Tubulin
novel.197	0.906516	0	0	117.294	816.13	246.695	0.302172	393.373	-10.1125	3.01306e-13	2.06442e-11	-	R01	39137214	39138043	+	450	-	- && Q00326.1 RecName: Full=Myrosinase; AltName: Full=Sinigrinase; AltName: Full=Thioglucosidase; Flags: Precursor && PF00232:Glycosyl hydrolase family 1	Glyco_hydro_1
Rsa10017167	524.873	419.268	278.335	44.1107	51.4098	70.4843	407.492	55.3349	2.88194	3.03229e-13	2.07291e-11	-	R09	3083076	3083608	+	444	-	- && - && PF07714:Protein tyrosine kinase	Pkinase_Tyr
Rsa10035501	153.201	183.031	299.589	25.0629	14.6885	10.3653	211.94	16.7056	3.66461	3.33491e-13	2.25938e-11	-	R04	31704131	31708986	+	1998	-	- && - && PF00069:Protein kinase domain|PF14380:Wall-associated receptor kinase C-terminal	Pkinase
Rsa10027726	106.062	139.401	102.225	0	5.50819	6.2192	115.896	3.90913	4.88503	4.73287e-13	3.17103e-11	-	R05	10883876	10891837	-	3984	-	- && - && PF01504:Phosphatidylinositol-4-phosphate 5-Kinase|PF02493:MORN repeat	PIP5K
Rsa10025242	7.25213	11.7055	5.06063	80.2013	191.869	234.257	8.00607	168.776	-4.40403	4.8651e-13	3.25242e-11	-	R02	11351494	11354349	-	948	-	- && - && PF00249:Myb-like DNA-binding domain	Myb_DNA-binding
Rsa10009782	1.81303	0	0	201.506	484.721	123.348	0.604344	269.858	-8.696	5.03218e-13	3.35671e-11	-	R07	15070432	15073388	-	939	-	- && - && PF08241:Methyltransferase domain	Methyltransf_11
Rsa10033564	1362.49	3244.54	2287.4	315.793	318.557	378.335	2298.15	337.562	2.76724	5.21789e-13	3.47294e-11	-	R09	7557465	7560386	-	1653	-	- && - && PF03106:WRKY DNA -binding domain	WRKY
Rsa10038860	155.921	219.211	123.479	14.0352	16.5246	21.7672	166.204	17.4423	3.25379	5.24452e-13	3.483e-11	-	R01	4371428	4372957	-	1212	-	- && - && PF03106:WRKY DNA -binding domain	WRKY
Rsa10036586	92.4646	86.1947	78.9458	5.01258	1.83606	5.18267	85.8684	4.01044	4.43827	5.85989e-13	3.86625e-11	-	R04	4500237	4503810	+	2565	-	- && - && PF00999:Sodium/hydrogen exchanger family	Na_H_Exchanger
Rsa10038189	1645.33	1050.3	1744.9	97.2441	221.246	223.891	1480.18	180.794	3.0332	6.50422e-13	4.2635e-11	-	R06	19882702	19885068	-	2367	-	- && - && PF08263:Leucine rich repeat N-terminal domain|PF13855:Leucine rich repeat	LRRNT_2
Rsa10017343	68.8952	89.3871	120.443	4.01007	5.50819	3.1096	92.9084	4.20929	4.45305	6.70421e-13	4.3851e-11	-	R09	4311072	4315373	+	759	-	- && - && PF00249:Myb-like DNA-binding domain	Myb_DNA-binding
Rsa10039451	29.915	13.8337	23.2789	160.403	298.36	468.513	22.3425	309.092	-3.78461	7.90873e-13	5.13965e-11	-	R01	1015120	1016190	+	1071	-	- && - && PF00067:Cytochrome P450	p450
Rsa10035469	261.077	141.53	176.11	11.0277	11.0164	24.8768	192.905	15.6403	3.63185	8.67327e-13	5.62444e-11	-	R04	31432704	31436757	+	2445	-	- && - && PF00931:NB-ARC domain	NB-ARC
Rsa10027087	30.8215	18.0902	12.1455	162.408	218.492	292.303	20.3524	224.401	-3.45512	8.99126e-13	5.81819e-11	-	R01	36594403	36596057	-	1497	-	- && - && PF00067:Cytochrome P450	p450
Rsa10004270	1369.75	2603.93	2256.03	326.82	396.59	424.979	2076.57	382.796	2.43943	1.10042e-12	7.04548e-11	-	R02	13447530	13449048	-	966	-	- && - && PF03106:WRKY DNA -binding domain	WRKY
Rsa10023199	908.329	1042.85	796.543	9.02265	38.5573	80.8496	915.907	42.8099	4.42066	1.10407e-12	7.05397e-11	-	R01	10490728	10494172	+	1317	-	- && - && PF00450:Serine carboxypeptidase	Peptidase_S10
Rsa10018324	11.7847	11.7055	9.10913	120.302	96.3933	100.544	10.8664	105.746	-3.2812	1.10835e-12	7.06638e-11	-	R04	9052123	9054494	-	1914	-	- && - && PF03595:Voltage-dependent anion channel	C4dic_mal_tran
Rsa10026391	3573.49	8177.86	4346.07	421.057	638.032	841.665	5365.8	633.585	3.0822	1.25622e-12	7.95885e-11	-	R02	1125871	1127470	+	834	-	- && Q96320.2 RecName: Full=Heat stress transcription factor B-1; Short=AtHsfB1; AltName: Full=AtHsf-16; AltName: Full=Heat shock factor protein 4; Short=HSF 4; AltName: Full=Heat shock transcription factor 4; Short=HSTF 4 && PF00447:HSF-type DNA-binding	HSF_DNA-bind
Rsa10038065	52.5779	39.3729	38.4608	248.624	262.557	203.161	43.4705	238.114	-2.45075	1.3156e-12	8.31768e-11	-	R06	20473386	20475325	-	1575	-	- && - && PF00083:Sugar (and other) transporter	Sugar_tr
Rsa10009696	115.128	163.876	299.589	0	0	2.07307	192.864	0.691022	8.19071	1.39726e-12	8.81555e-11	-	R05	22291184	22293997	+	1485	-	- && - && PF11721:Di-glucose binding within endoplasmic reticulum|PF07714:Protein tyrosine kinase|PF00069:Protein kinase domain	Pkinase_Tyr
Rsa10020309	600.114	4112.87	2161.9	7.01762	0.918032	0	2291.63	2.64522	9.76134	1.57773e-12	9.87193e-11	-	R04	36003945	36005575	+	816	-	- && - && PF00106:short chain dehydrogenase	adh_short
Rsa10025337	29.915	12.7696	23.2789	179.45	179.934	173.101	21.9878	177.495	-3.00437	1.63835e-12	1.01464e-10	-	R04	6792700	6793667	+	546	-	- && - && PF00847:AP2 domain	AP2
Rsa10026247	29.915	28.7316	17.2061	260.654	172.59	171.028	25.2842	201.424	-2.99212	1.71965e-12	1.06065e-10	-	R02	247330	247647	+	318	-	- && - && PF02519:Auxin responsive protein	Auxin_inducible
Rsa10003297	1452.24	2148.48	2365.34	288.725	396.59	464.367	1988.69	383.227	2.37551	2.25665e-12	1.37506e-10	-	R06	23778071	23780268	-	1671	-	- && - && PF00481:Protein phosphatase 2C	PP2C
Rsa10001574	42.6063	212.826	192.304	0	0	0	149.246	0	9.68605	2.29737e-12	1.39706e-10	-	Scaffold535	28150	30839	-	1503	-	- && - && PF00067:Cytochrome P450	p450
Rsa10010044	98.8103	167.069	57.6912	1.00252	1.83606	3.1096	107.857	1.98273	5.7731	2.32147e-12	1.40889e-10	-	R04	32826530	32829298	+	954	-	- && - && PF00069:Protein kinase domain	Pkinase
Rsa10032108	348.102	312.855	844.113	54.1359	33.0491	48.7171	501.69	45.3007	3.47057	2.52211e-12	1.52214e-10	-	R05	33530571	33538862	-	4062	-	- && - && PF08370:Plant PDR ABC transporter associated|PF01061:ABC-2 type transporter|PF00005:ABC transporter	ABC2_membrane
Rsa10007775	709.802	831.087	1137.63	211.531	131.279	133.713	892.84	158.841	2.49101	2.86959e-12	1.71744e-10	-	R01	12780803	12783608	-	1581	-	- && - && PF07690:Major Facilitator Superfamily	MFS_1
Rsa10023150	86.119	200.057	230.765	11.0277	1.83606	2.07307	172.314	4.97894	5.11952	3.10983e-12	1.85756e-10	-	R01	10846095	10847646	+	1164	-	- && - && PF00657:GDSL-like Lipase/Acylhydrolase	Lipase_GDSL
Rsa10018724	19.9434	8.51306	2.02425	211.531	197.377	201.088	10.1602	203.332	-4.3066	3.36145e-12	1.99996e-10	-	R02	10682704	10683988	-	888	-	- && - && PF00320:GATA zinc finger	GATA
Rsa10028190	34.4476	786.394	514.16	0	0	1.03653	445	0.345511	10.3009	3.52311e-12	2.09204e-10	-	R01	43504728	43507855	+	2529	-	- && - && PF07714:Protein tyrosine kinase|PF08276:PAN-like domain|PF01453:D-mannose binding lectin|PF00954:S-locus glycoprotein domain	Pkinase_Tyr
Rsa10009931	1543.8	19767.3	11204.2	289.727	263.475	502.719	10838.4	351.974	4.94466	4.59856e-12	2.67813e-10	-	R01	132606	133569	+	489	-	- && - && PF00582:Universal stress protein family	Usp
Rsa10005190	100.623	343.715	136.637	1.00252	0	1.03653	193.658	0.679683	8.19784	4.6193e-12	2.68504e-10	-	R01	43422713	43424800	-	1542	-	- && - && PF08276:PAN-like domain|PF07714:Protein tyrosine kinase	Pkinase_Tyr
Rsa10022954	519.434	291.572	240.886	25.0629	38.5573	50.7902	350.631	38.1368	3.20204	4.83464e-12	2.79947e-10	-	R01	12253740	12255788	-	2049	-	- && - && PF00139:Legume lectin domain|PF07714:Protein tyrosine kinase	Pkinase_Tyr
Rsa10015467	182.21	58.5273	92.1035	0	0	0	110.947	0	9.2604	4.87596e-12	2.81801e-10	-	R04	13217095	13218054	+	960	-	- && Q9LTM0.1 RecName: Full=Cytochrome P450 71B23 && PF00067:Cytochrome P450	p450
Rsa10026127	3070.37	2726.31	2807.64	169.425	526.032	387.664	2868.1	361.04	2.98952	4.97071e-12	2.86729e-10	-	R03	14202164	14202886	-	723	-	- && - && PF07649:C1-like domain|PF03107:C1 domain	C1_3
Rsa10003200	87.9321	186.223	263.153	0	1.83606	0	179.103	0.612021	8.10675	5.18174e-12	2.96643e-10	-	R02	8984612	8986039	-	936	-	- && - && PF03106:WRKY DNA -binding domain	WRKY
Rsa10008634	2.71955	0	8.09701	124.312	180.852	89.1419	3.60552	131.435	-5.18298	5.49598e-12	3.13447e-10	-	R09	2273637	2275742	-	798	-	- && - && PF00106:short chain dehydrogenase	adh_short
Rsa10016344	48.9519	524.617	267.201	2.00503	7.34425	1.03653	280.257	3.46194	6.31674	6.09344e-12	3.45569e-10	-	R01	34392497	34395636	-	1608	-	- && - && PF00939:Sodium:sulfate symporter transmembrane region	Na_sulph_symp
Rsa10033297	85.2125	75.5534	92.1035	6.0151	1.83606	6.2192	84.2898	4.69012	4.18595	6.20556e-12	3.50694e-10	-	R09	9693895	9694977	-	1014	-	- && - && PF00656:Caspase domain	Peptidase_C14
Rsa10018406	248.385	181.967	86.0307	14.0352	6.42622	12.4384	172.128	10.9666	3.97911	6.67954e-12	3.75991e-10	-	R05	36836749	36838306	-	945	-	- && - && PF00149:Calcineurin-like phosphoesterase	Metallophos
Rsa10009857	45.3258	322.432	102.225	0	0	0	156.661	0	9.75598	7.27739e-12	4.08127e-10	-	R01	569629	572166	+	1815	-	- && - && PF04030:D-arabinono-1,4-lactone oxidase|PF01565:FAD binding domain	FAD_binding_4
novel.1045	67.0822	210.698	183.195	9.02265	10.0984	8.29227	153.658	9.13776	4.06844	7.66694e-12	4.26626e-10	-	R03	3255630	3259474	-	2474	-	- && Q9SQX6.1 RecName: Full=Serine carboxypeptidase-like 7; Flags: Precursor && PF00450:Serine carboxypeptidase	Peptidase_S10
Rsa10017135	436.034	325.624	168.013	2.00503	15.6065	20.7307	309.891	12.7807	4.60013	7.67769e-12	4.26626e-10	-	R09	2961056	2963009	-	1620	-	- && - && PF08031:Berberine and berberine like|PF01565:FAD binding domain	FAD_binding_4
Rsa10013116	0	0	0	49.1233	143.213	114.019	0	102.118	-9.12877	7.96236e-12	4.41339e-10	-	R05	34705208	34707302	-	1161	-	- && - && PF00657:GDSL-like Lipase/Acylhydrolase	Lipase_GDSL
novel.492	233.881	90.4512	100.2	9.02265	9.18032	8.29227	141.511	8.83175	4.00261	8.20735e-12	4.53561e-10	-	R01	49190161	49198042	-	1908	-	- && - && PF02362:B3 DNA binding domain	B3
Rsa10013294	57.1105	1154.58	568.815	6.0151	13.7705	12.4384	593.503	10.7413	5.78627	8.55827e-12	4.71234e-10	-	R09	23853561	23865388	+	2118	-	- && - && PF02518:Histidine kinase-, DNA gyrase B-, and HSP90-like ATPase|PF00183:Hsp90 protein	HATPase_c
Rsa10008016	0.906516	0	4.0485	100.252	86.295	71.5208	1.65167	86.0225	-5.70346	8.6794e-12	4.76172e-10	-	R07	25956343	25958172	-	1137	-	- && - && PF00481:Protein phosphatase 2C	PP2C
Rsa10042060	79.7734	119.183	88.0549	3.00755	9.18032	6.2192	95.6704	6.13569	3.95146	9.60512e-12	5.25057e-10	-	R05	6093637	6095309	-	1293	-	- && - && PF01485:IBR domain, a half RING-finger domain	IBR
Rsa10024585	644.533	616.133	828.931	161.405	130.361	193.832	696.532	161.866	2.10634	9.85123e-12	5.33933e-10	-	R09	31061312	31063360	+	1578	-	- && - && PF00069:Protein kinase domain|PF01657:Salt stress response/antifungal	Pkinase
Rsa10040138	42.6063	32.9881	68.8246	346.871	292.852	273.645	48.1396	304.456	-2.66062	1.00023e-11	5.39944e-10	-	R06	17563494	17566506	-	1836	-	- && - && PF04564:U-box domain|PF00514:Armadillo/beta-catenin-like repeat	U-box
Rsa10042743	93.3712	171.325	135.625	0	0.918032	1.03653	133.44	0.651522	7.66955	1.02813e-11	5.53501e-10	-	R05	2297777	2299262	+	915	-	- && - && PF02365:No apical meristem (NAM) protein	NAM
Rsa10037882	111.501	6.38479	10.1213	5559.96	1746.1	1690.59	42.6692	2998.88	-6.13105	1.08436e-11	5.79166e-10	-	R06	21456564	21461843	-	2298	-	- && - && PF03124:EXS family|PF03105:SPX domain	SPX
Rsa10029615	13.5977	5.32066	9.10913	99.2491	103.738	103.653	9.34251	102.213	-3.43618	1.18837e-11	6.30274e-10	-	R07	10342303	10343548	+	708	-	- && - && PF00320:GATA zinc finger	GATA
Rsa10016120	60.7366	77.6816	86.0307	5.01258	2.7541	4.14613	74.8163	3.97094	4.24352	1.2594e-11	6.65613e-10	-	R01	41425949	41427169	-	558	-	- && - && PF00010:Helix-loop-helix DNA-binding domain	HLH
Rsa10018955	96.9972	56.399	104.249	4.01007	5.50819	2.07307	85.8817	3.86377	4.46042	1.28459e-11	6.76566e-10	-	R02	4222128	4226142	+	2007	-	- && - && PF00139:Legume lectin domain|PF00069:Protein kinase domain	Pkinase
Rsa10009808	232.068	198.993	254.044	923.318	716.983	1023.06	228.368	887.786	-1.95837	1.33989e-11	7.04465e-10	-	R07	15283307	15283939	-	633	-	- && - && PF07859:alpha/beta hydrolase fold	Abhydrolase_3
Rsa10033201	826.743	906.641	851.198	289.727	287.344	294.376	861.527	290.482	1.5684	1.47354e-11	7.72055e-10	-	R01	16507849	16509762	-	1293	-	- && - && PF07714:Protein tyrosine kinase	Pkinase_Tyr
Rsa10025712	281.927	400.114	287.444	1444.63	1075.93	1435.6	323.161	1318.72	-2.02929	1.53691e-11	8.03864e-10	-	R09	11714964	11717200	-	1479	-	- && - && PF03514:GRAS domain family	GRAS
Rsa10036365	24.4759	14.8979	32.388	155.39	193.705	167.918	23.9206	172.338	-2.84624	1.55905e-11	8.1404e-10	-	R03	1519101	1523820	+	2388	-	- && - && PF00400:WD domain, G-beta repeat|PF13925:con80 domain of Katanin	WD40
Rsa10018491	688.046	1132.24	924.071	163.41	230.426	202.124	914.784	198.653	2.20251	1.59643e-11	8.32121e-10	-	R05	37377467	37378961	-	447	-	- && - && PF00179:Ubiquitin-conjugating enzyme	UQ_con
Rsa10027735	104.249	44.6936	132.588	732.84	627.934	776.364	93.8438	712.379	-2.92283	1.61967e-11	8.42784e-10	-	R05	10927083	10929274	-	1290	-	- && - && PF09265:Cytokinin dehydrogenase 1, FAD and cytokinin binding|PF01565:FAD binding domain	FAD_binding_4
Rsa10027814	505.836	594.85	261.128	3633.12	4512.13	2154.95	453.938	3433.4	-2.91914	1.63493e-11	8.49266e-10	-	R05	11384722	11386080	-	777	-	- && - && PF00160:Cyclophilin type peptidyl-prolyl cis-trans isomerase/CLD	Pro_isomerase
Rsa10023297	579.264	4608.76	2116.36	168.423	74.3606	69.4478	2434.79	104.077	4.54817	1.78152e-11	9.19745e-10	-	R02	20673644	20679540	-	1959	-	- && - && PF01764:Lipase (class 3)	Lipase_3
Rsa10026367	97.9037	5952.76	3770.17	6.0151	1.83606	7.25574	3273.61	5.03563	9.34888	1.8316e-11	9.41733e-10	-	R02	970893	972950	-	1470	-	- && - && PF00067:Cytochrome P450	p450
Rsa10034560	248.385	202.185	185.219	922.315	772.983	702.77	211.93	799.356	-1.91449	1.91952e-11	9.79676e-10	-	R01	49533131	49534996	+	1338	-	- && - && PF00291:Pyridoxal-phosphate dependent enzyme|PF00585:C-terminal regulatory domain of Threonine dehydratase	PALP
Rsa10029887	254.731	476.731	324.892	58.146	22.9508	22.8037	352.118	34.6335	3.34667	1.9473e-11	9.91128e-10	-	R05	21977880	21979801	-	528	-	- && Q9C6Z2.1 RecName: Full=Nudix hydrolase 25; Short=AtNUDT25; AltName: Full=Bis(5'-nucleosyl)-tetraphosphatase (asymmetrical) && PF00293:NUDIX domain	NUDIX
Rsa10012647	1758.64	5654.8	1294.51	76.1913	235.016	173.101	2902.65	161.436	4.16789	2.00723e-11	1.01821e-09	-	R06	21813577	21815971	+	930	-	- && - && PF04564:U-box domain	U-box
Rsa10039749	22.6629	50.0142	38.4608	221.556	299.278	504.792	37.046	341.875	-3.2102	2.15243e-11	1.09004e-09	-	R06	14771510	14778724	+	3033	-	- && Q9ASQ6.3 RecName: Full=Probable LRR receptor-like serine/threonine-protein kinase At1g29720; Flags: Precursor && PF07714:Protein tyrosine kinase|PF11721:Di-glucose binding within endoplasmic reticulum	Pkinase_Tyr
Rsa10008400	477.734	305.406	283.395	68.1711	62.4262	72.5574	355.512	67.7182	2.39362	2.17684e-11	1.10056e-09	-	R02	31938863	31941225	-	2088	-	- && - && PF07714:Protein tyrosine kinase|PF14380:Wall-associated receptor kinase C-terminal	Pkinase_Tyr
Rsa10027723	42.6063	5.32066	8.09701	289.727	762.884	534.851	18.6746	529.154	-4.81357	2.30098e-11	1.15945e-09	-	R05	10866223	10871679	-	2892	-	- && - && PF08263:Leucine rich repeat N-terminal domain|PF00069:Protein kinase domain|PF13855:Leucine rich repeat	Pkinase
Rsa10014244	67.0822	77.6816	61.7397	1.00252	1.83606	3.1096	68.8345	1.98273	5.12632	2.38545e-11	1.19803e-09	-	R02	6945996	6947831	+	804	-	- && - && PF00249:Myb-like DNA-binding domain	Myb_DNA-binding
Rsa10020294	176.771	194.736	39.4729	3.00755	1.83606	0	136.993	1.61454	6.3933	2.47786e-11	1.24238e-09	-	R04	35864409	35868333	-	2766	-	- && - && PF00497:Bacterial extracellular solute-binding proteins, family 3|PF00060:Ligand-gated ion channel|PF01094:Receptor family ligand binding region	ANF_receptor
Rsa10037563	17.2238	5.32066	14.1698	130.327	200.131	115.055	12.2381	148.504	-3.59028	2.49609e-11	1.24945e-09	-	R06	24710344	24712287	-	1386	-	- && Q8LEB6.1 RecName: Full=Probable receptor-like protein kinase At5g18500 && PF00069:Protein kinase domain	Pkinase
Rsa10029581	90.6516	76.6175	55.6669	0	0	0	74.312	0	8.68148	2.58689e-11	1.29276e-09	-	R07	10061771	10063932	+	1977	-	- && - && PF00139:Legume lectin domain|PF00069:Protein kinase domain	Pkinase
Rsa10007819	496.771	741.7	531.366	150.377	127.606	148.224	589.946	142.069	2.05409	2.59651e-11	1.29543e-09	-	R01	12528863	12530281	-	1287	-	- && - && PF00201:UDP-glucoronosyl and UDP-glucosyl transferase	UDPGT
Rsa10043145	3336.89	8123.59	11502.8	529.329	1078.69	667.528	7654.43	758.515	3.33488	2.67027e-11	1.32786e-09	-	R05	364719	366428	-	1512	-	- && - && PF00067:Cytochrome P450	p450
Rsa10004048	58.9235	189.416	73.8852	3.00755	0.918032	1.03653	107.408	1.65404	6.02852	2.69259e-11	1.33676e-09	-	R03	24834758	24838410	+	816	-	- && - && PF07714:Protein tyrosine kinase	Pkinase_Tyr
Rsa10039450	39.8867	36.1805	41.4972	160.403	217.574	232.184	39.1881	203.387	-2.37507	2.71574e-11	1.34605e-09	-	R01	1016310	1016693	+	384	-	- && - && PF00067:Cytochrome P450	p450
Rsa10022110	11.7847	0	16.194	164.413	597.639	384.554	9.32624	382.202	-5.34919	2.81479e-11	1.39286e-09	-	R02	4360853	4363387	-	1101	-	- && - && PF00657:GDSL-like Lipase/Acylhydrolase	Lipase_GDSL
Rsa10034514	514.901	629.966	429.141	133.335	73.4425	84.9958	524.67	97.2577	2.43221	3.03875e-11	1.4936e-09	-	R01	49756104	49757261	-	1158	-	- && - && PF04488:Glycosyltransferase sugar-binding region containing DXD motif|PF04572:Alpha 1,4-glycosyltransferase conserved region	Gly_transf_sug
Rsa10036789	751.502	3556.33	2087	90.2265	102.82	224.928	2131.61	139.325	3.93591	3.04303e-11	1.4936e-09	-	R04	3437608	3438696	+	771	-	- && - && PF02365:No apical meristem (NAM) protein	NAM
Rsa10021692	29.0085	596.978	328.941	0	0	1.03653	318.309	0.345511	9.81745	3.05033e-11	1.49476e-09	-	R02	24245302	24248400	+	2988	-	- && - && PF00168:C2 domain|PF08372:Plant phosphoribosyltransferase C-terminal	C2
Rsa10031011	415.184	537.387	996.944	106.267	73.4425	94.3246	649.838	91.3446	2.8312	3.39139e-11	1.6512e-09	-	R07	7549276	7555595	+	4350	-	- && - && PF00005:ABC transporter|PF08370:Plant PDR ABC transporter associated|PF14510:ABC-transporter extracellular N-terminal|PF01061:ABC-2 type transporter	ABC2_membrane
Rsa10024591	271.048	235.173	290.48	3183.99	1080.52	1693.7	265.567	1986.07	-2.9026	3.45237e-11	1.6782e-09	-	R09	31005794	31008530	-	1446	-	- && Q9S7E9.1 RecName: Full=Glutamate--glyoxylate aminotransferase 2; Short=AtGGT2; AltName: Full=Alanine aminotransferase GGT2; AltName: Full=Alanine--glyoxylate aminotransferase GGT2; AltName: Full=Alanine-2-oxoglutarate aminotransferase 2 && PF00155:Aminotransferase class I and II	Aminotran_1_2
Rsa10016621	155.921	268.161	225.704	1642.12	895.999	1091.47	216.595	1209.86	-2.4826	3.54028e-11	1.71817e-09	-	R04	36984680	36990988	+	1470	-	- && - && PF00201:UDP-glucoronosyl and UDP-glucosyl transferase	UDPGT
Rsa10027385	116.034	15.962	61.7397	1149.89	805.114	1045.86	64.5786	1000.29	-3.94971	3.56954e-11	1.72573e-09	-	R01	38615741	38622964	+	1668	-	- && - && PF00083:Sugar (and other) transporter	Sugar_tr
Rsa10037064	4.53258	9.57719	16.194	122.307	100.984	168.955	10.1013	130.749	-3.70371	3.57295e-11	1.72573e-09	-	R04	1930151	1933786	+	1935	-	- && - && PF00027:Cyclic nucleotide-binding domain|PF07885:Ion channel|PF00520:Ion transport protein|PF11834:KHA, dimerisation domain of potassium ion channel	Ion_trans
Rsa10032992	521.247	502.27	529.342	158.398	134.951	169.992	517.62	154.447	1.74567	3.69954e-11	1.78119e-09	-	R01	14976116	14978560	+	2067	-	- && - && PF00069:Protein kinase domain	Pkinase
Rsa10000851	281.02	225.596	387.644	13.0327	44.0655	33.1691	298.087	30.0891	3.30553	3.84635e-11	1.84308e-09	-	Scaffold1635	441	6238	-	3063	-	- && Q9ASQ6.3 RecName: Full=Probable LRR receptor-like serine/threonine-protein kinase At1g29720; Flags: Precursor && PF11721:Di-glucose binding within endoplasmic reticulum|PF07714:Protein tyrosine kinase	Pkinase_Tyr
Rsa10008568	192.181	72.361	74.8973	0	0.918032	2.07307	113.147	0.997033	6.84385	3.9342e-11	1.8822e-09	-	R09	2612466	2613691	-	990	-	- && - && PF03106:WRKY DNA -binding domain	WRKY
Rsa10030203	79.7734	97.9002	123.479	6.0151	11.9344	4.14613	100.384	7.36522	3.75321	3.96454e-11	1.89372e-09	-	R04	46190237	46192329	-	888	-	- && - && PF08241:Methyltransferase domain	Methyltransf_11
Rsa10005464	1184.82	860.883	787.434	180.453	89.0491	194.868	944.378	154.79	2.61039	5.38305e-11	2.55518e-09	-	R04	46849776	46850753	+	978	-	- && - && PF03081:Exo70 exocyst complex subunit	Exo70
Rsa10034161	45.3258	8.51306	11.1334	266.669	469.114	381.444	21.6574	372.409	-4.09332	5.40143e-11	2.55989e-09	-	R07	17861842	17863903	-	978	-	- && - && PF00314:Thaumatin family	Thaumatin
Rsa10022520	2230.03	957.719	688.246	21.0528	122.098	60.119	1292	67.7567	4.25157	6.04416e-11	2.84225e-09	-	R03	26395020	26395846	-	642	-	- && Q9SLM6.1 RecName: Full=Glutathione S-transferase F3; Short=AtGSTF3; AltName: Full=GST class-phi member 3; AltName: Full=Glutathione S-transferase 16 && PF02798:Glutathione S-transferase, N-terminal domain|PF00043:Glutathione S-transferase, C-terminal domain	GST_N
Rsa10002909	13.5977	571.439	321.856	1.00252	0.918032	3.1096	302.298	1.67672	7.50953	6.48379e-11	3.03955e-09	-	R09	22574390	22575997	-	1491	-	- && - && PF00067:Cytochrome P450	p450
Rsa10026829	217.564	273.482	246.959	23.0579	44.0655	50.7902	246.002	39.3045	2.64552	6.51228e-11	3.04819e-09	-	R08	18739325	18740664	-	1077	-	- && - && PF03171:2OG-Fe(II) oxygenase superfamily|PF14226:non-haem dioxygenase in morphine synthesis N-terminal	2OG-FeII_Oxy
Rsa10010051	703.457	1855.85	915.974	85.2139	154.229	169.992	1158.43	136.478	3.08517	7.72196e-11	3.56649e-09	-	R04	32764422	32767700	-	2631	-	- && - && PF13855:Leucine rich repeat|PF08263:Leucine rich repeat N-terminal domain	LRRNT_2
Rsa10003706	600.114	300.085	226.716	3805.55	2824.78	2039.9	375.638	2890.08	-2.94307	7.72559e-11	3.56649e-09	-	R01	13301310	13303177	+	1077	-	- && - && PF00702:haloacid dehalogenase-like hydrolase	Hydrolase
Rsa10019509	2840.12	7004.12	6020.12	850.134	927.212	961.903	5288.12	913.083	2.53388	8.02367e-11	3.69284e-09	-	R02	16104995	16106336	+	618	-	- && - && PF03358:NADPH-dependent FMN reductase	FMN_red
Rsa10032884	213.938	226.66	142.71	962.416	734.425	754.597	194.436	817.146	-2.07118	8.44936e-11	3.87111e-09	-	R01	14217781	14223266	-	3072	-	- && - && PF00225:Kinesin motor domain	Kinesin
Rsa10036073	25.3825	7.44893	20.2425	173.435	179.016	143.042	17.6913	165.164	-3.21284	8.50258e-11	3.88961e-09	-	R03	3000363	3002380	+	759	-	- && - && PF00364:Biotin-requiring enzyme	Biotin_lipoyl
Rsa10038552	106.969	63.8479	94.1277	9.02265	7.34425	8.29227	88.3148	8.21972	3.42902	9.31584e-11	4.21705e-09	-	R01	6180096	6183242	-	3045	-	- && - && PF07714:Protein tyrosine kinase|PF08263:Leucine rich repeat N-terminal domain|PF13855:Leucine rich repeat	Pkinase_Tyr
Rsa10006360	78.8669	568.247	505.051	13.0327	18.3606	21.7672	384.055	17.7202	4.43775	9.46964e-11	4.27016e-09	-	R04	43231805	43233140	-	834	-	- && - && PF00249:Myb-like DNA-binding domain	Myb_DNA-binding
Rsa10026620	478.641	300.085	453.432	1454.65	1813.11	1554.8	410.719	1607.52	-1.96812	9.47545e-11	4.27016e-09	-	R02	2283042	2288125	+	2277	-	- && - && PF08263:Leucine rich repeat N-terminal domain|PF00069:Protein kinase domain|PF13855:Leucine rich repeat	Pkinase
Rsa10018993	51.6714	26.6033	20.2425	296.745	330.491	194.868	32.8391	274.035	-3.05525	9.55911e-11	4.28871e-09	-	R02	3977869	3980018	+	1617	-	- && - && PF01593:Flavin containing amine oxidoreductase	Amino_oxidase
Rsa10008666	7.25213	5.32066	2.02425	56.1409	124.852	103.653	4.86568	94.8822	-4.27434	9.87691e-11	4.4182e-09	-	R09	2109767	2114231	-	1128	-	- && - && PF00657:GDSL-like Lipase/Acylhydrolase	Lipase_GDSL
Rsa10008624	109.688	170.261	130.564	13.0327	21.1147	21.7672	136.838	18.6382	2.87423	1.00004e-10	4.46684e-09	-	R09	2332438	2335332	-	2634	-	- && - && PF00069:Protein kinase domain|PF01453:D-mannose binding lectin	Pkinase
Rsa10032692	9.06516	0	4.0485	160.403	212.983	74.6304	4.37122	149.339	-5.06266	1.01806e-10	4.54065e-09	-	R03	5790282	5791712	-	702	-	- && - && PF00249:Myb-like DNA-binding domain	Myb_DNA-binding
Rsa10023799	93.3712	204.313	139.673	5.01258	6.42622	17.6211	145.786	9.68663	3.91977	1.17577e-10	5.19055e-09	-	R09	27625435	27626969	-	933	-	- && - && PF14363:Domain associated at C-terminal with AAA|PF00004:ATPase family associated with various cellular activities (AAA)	AAA
Rsa10021040	550.255	648.056	419.02	73.1837	71.6065	135.786	539.111	93.5254	2.52865	1.22442e-10	5.38176e-09	-	R07	19705127	19707918	-	2541	-	- && - && PF00931:NB-ARC domain	NB-ARC
Rsa10025495	79.7734	91.5154	98.1762	7.01762	11.9344	11.4019	89.8217	10.118	3.14712	1.31588e-10	5.76112e-09	-	R04	5686319	5689745	-	2406	-	- && - && PF02705:K+ potassium transporter	K_trans
Rsa10037766	43.5128	74.4893	77.9337	0	0	0	65.3119	0	8.49344	1.31644e-10	5.76112e-09	-	R06	25809171	25810617	-	1326	-	- && Q96514.1 RecName: Full=Cytochrome P450 71B7 && PF00067:Cytochrome P450	p450
Rsa10003528	39.8867	4.25653	3.03638	360.906	602.229	672.71	15.7265	545.282	-5.10321	1.33358e-10	5.81935e-09	-	R09	23349330	23352175	+	2331	-	- && - && PF00082:Subtilase family|PF05922:Peptidase inhibitor I9|PF02225:PA domain	Peptidase_S8
Rsa10009021	22.6629	7.44893	28.3395	166.418	190.951	187.613	19.4838	181.66	-3.21505	1.36753e-10	5.95888e-09	-	R06	6458202	6460055	-	648	-	- && - && PF00582:Universal stress protein family	Usp
Rsa10020682	84.306	108.541	35.4244	0	0	0	76.0906	0	8.71479	1.38775e-10	6.03831e-09	-	R01	35617857	35619338	+	990	-	- && - && PF00685:Sulfotransferase domain	Sulfotransfer_1
Rsa10034184	8.15865	6.38479	5.06063	48.1208	222.164	152.37	6.53469	140.885	-4.4259	1.56265e-10	6.76048e-09	-	R07	18007888	18010371	+	1167	-	- && - && PF00892:EamA-like transporter family	DUF6
Rsa10011537	473.201	189.416	232.789	2022.08	1834.23	1643.94	298.469	1833.42	-2.61783	1.62102e-10	6.99301e-09	-	R05	23243871	23246077	+	1176	-	- && - && PF00657:GDSL-like Lipase/Acylhydrolase	Lipase_GDSL
Rsa10006140	73.4278	202.185	134.613	5.01258	13.7705	4.14613	136.742	7.64307	4.14585	1.97801e-10	8.4014e-09	-	R02	17972119	17974158	-	654	-	- && - && PF00071:Ras family	Ras
novel.1867	80.6799	80.874	50.6063	3.00755	0	2.07307	70.7201	1.69354	5.41848	2.09693e-10	8.85922e-09	-	R05	8349516	8350804	-	1289	-	- && Q9M1V2.1 RecName: Full=Cytosolic sulfotransferase 5; Short=AtSOT5; AltName: Full=Flavonoid 7-sulfotransferase 3a; Short=AtST3a && PF00685:Sulfotransferase domain	Sulfotransfer_1
Rsa10033954	48.9519	73.4251	67.8124	2.00503	3.67213	3.1096	63.3965	2.92892	4.42822	2.0975e-10	8.85922e-09	-	R07	16623292	16625916	+	2067	-	- && - && PF13947:Wall-associated receptor kinase galacturonan-binding|PF07714:Protein tyrosine kinase|PF14380:Wall-associated receptor kinase C-terminal	Pkinase_Tyr
Rsa10005825	891.105	3872.38	3214.51	294.74	267.147	261.207	2659.33	274.365	3.27681	2.1125e-10	8.91015e-09	-	R09	25866547	25866885	-	339	-	- && - && PF01253:Translation initiation factor SUI1	SUI1
Rsa10033466	567.479	506.527	462.542	26.0654	55.9999	99.5072	512.183	60.5242	3.0824	2.22269e-10	9.36187e-09	-	R09	8459096	8462761	-	3198	-	- && - && PF00931:NB-ARC domain|PF01582:TIR domain|PF07725:Leucine Rich Repeat	TIR
novel.1063	9520.23	17141	18323.5	3642.14	3215.87	3467.21	14994.9	3441.74	2.12326	2.29753e-10	9.66369e-09	-	R03	9140426	9143707	-	1785	-	- && Q56WD9.2 RecName: Full=3-ketoacyl-CoA thiolase 2, peroxisomal; AltName: Full=Acetyl-CoA acyltransferase 2; AltName: Full=Beta-ketothiolase 2; AltName: Full=Peroxisomal 3-oxoacyl-CoA thiolase 2; AltName: Full=Peroxisome defective protein 1; Flags: Precursor && PF00108:Thiolase, N-terminal domain|PF02803:Thiolase, C-terminal domain	Thiolase_N
Rsa10021071	504.929	583.144	587.033	191.481	162.492	178.284	558.369	177.419	1.65422	2.32291e-10	9.75686e-09	-	R07	19570333	19574252	+	2418	-	- && - && PF00534:Glycosyl transferases group 1|PF00862:Sucrose synthase	Glycos_transf_1
Rsa10036086	0.906516	0	0	48.1208	168.918	177.247	0.302172	131.429	-8.53067	2.38861e-10	1.00189e-08	-	R03	2942169	2943557	+	954	-	- && - && PF00249:Myb-like DNA-binding domain	Myb_DNA-binding
Rsa10001121	56.204	130.888	91.0913	0	0	3.1096	92.7279	1.03653	6.54166	2.42513e-10	1.0158e-08	-	Scaffold1029	8379	9541	-	936	-	- && - && PF03106:WRKY DNA -binding domain	WRKY
Rsa10041781	378.924	280.931	179.146	7.01762	33.0491	26.9499	279.667	22.3389	3.64356	2.45732e-10	1.02504e-08	-	R05	7608035	7609767	-	594	-	- && - && PF00071:Ras family	Ras
novel.2996	325.439	188.351	75.9094	9.02265	16.5246	13.4749	196.567	13.0074	3.91575	2.8611e-10	1.18692e-08	-	R09	2964330	2967807	-	1958	-	- && Q9FKU9.1 RecName: Full=Berberine bridge enzyme-like 25; Short=AtBBE-like 25; Flags: Precursor && PF08031:Berberine and berberine like|PF01565:FAD binding domain	FAD_binding_4
Rsa10030702	2730.43	3238.15	2401.77	769.933	625.18	942.209	2790.12	779.107	1.84064	2.95048e-10	1.22066e-08	-	R02	38553198	38556518	-	1374	-	- && - && PF07714:Protein tyrosine kinase	Pkinase_Tyr
Rsa10033078	337.224	213.891	123.479	2.00503	9.18032	20.7307	224.865	10.6387	4.40701	3.08039e-10	1.27093e-08	-	R01	15557485	15558720	-	942	-	- && - && PF01582:TIR domain	TIR
Rsa10038214	40.7932	62.7838	74.8973	360.906	371.803	240.476	59.4914	324.395	-2.44984	3.1257e-10	1.28787e-08	-	R06	19724911	19727084	-	783	-	- && - && PF00010:Helix-loop-helix DNA-binding domain	HLH
Rsa10021651	158.64	24.475	37.4487	1071.69	1309.11	1089.4	73.5213	1156.73	-3.97228	3.2335e-10	1.32508e-08	-	R02	24963921	24966517	-	1059	-	- && - && PF01501:Glycosyl transferase family 8	Glyco_transf_8
Rsa10036735	92.4646	321.368	64.7761	0	0	2.07307	159.536	0.691022	7.91013	3.25117e-10	1.33052e-08	-	R04	3660502	3661643	-	1017	-	- && - && PF00155:Aminotransferase class I and II	Aminotran_1_2
Rsa10014539	265.609	209.634	193.316	677.701	760.13	818.862	222.853	752.231	-1.75418	3.28239e-10	1.34148e-08	-	R01	50533273	50535983	+	831	-	- && - && PF02045:CCAAT-binding transcription factor (CBF-B/NF-YA) subunit B	CBFB_NFYA
Rsa10042740	423.343	56.399	119.431	0	3.67213	6.2192	199.724	3.29711	5.92504	3.41033e-10	1.38815e-08	-	R05	2319915	2323391	+	828	-	- && - && PF02365:No apical meristem (NAM) protein	NAM
Rsa10017465	62.5496	89.3871	37.4487	0	0	0	63.1285	0	8.44501	3.48208e-10	1.41355e-08	-	R06	23439337	23442747	+	2559	-	- && - && PF12819:Carbohydrate-binding protein of the ER|PF07714:Protein tyrosine kinase	Pkinase_Tyr
Rsa10020460	73.4278	403.306	171.049	5.01258	2.7541	14.5115	215.928	7.42605	4.87235	3.64269e-10	1.47678e-08	-	R04	38660721	38662210	-	1224	-	- && - && PF00170:bZIP transcription factor	bZIP_1
Rsa10020337	30.8215	11.7055	56.679	214.539	624.262	643.687	33.0687	494.163	-3.9002	3.79039e-10	1.53051e-08	-	R04	39510974	39514982	+	1467	-	- && - && PF01490:Transmembrane amino acid transporter protein	Aa_trans
Rsa10003522	460.51	356.484	405.862	2283.73	2079.34	1182.68	407.619	1848.59	-2.18093	4.01692e-10	1.61552e-08	-	R09	23466782	23471426	-	1803	-	- && - && PF02879:Phosphoglucomutase/phosphomannomutase, alpha/beta/alpha domain II|PF02880:Phosphoglucomutase/phosphomannomutase, alpha/beta/alpha domain III|PF00408:Phosphoglucomutase/phosphomannomutase, C-terminal domain|PF02878:Phosphoglucomutase/phosphomannomutase, alpha/beta/alpha domain I	PGM_PMM_III
Rsa10028600	1687.03	5557.96	2944.27	33.083	233.18	248.768	3396.42	171.677	4.30608	4.11268e-10	1.64965e-08	-	R05	16651709	16653284	-	1011	-	- && - && PF01501:Glycosyl transferase family 8	Glyco_transf_8
Rsa10030309	242.946	73.4251	96.152	7.01762	11.0164	8.29227	137.508	8.77542	3.96766	4.17472e-10	1.67011e-08	-	R04	45110589	45112050	-	1275	-	- && Q9SVC6.1 RecName: Full=E3 ubiquitin-protein ligase PUB22; AltName: Full=Plant U-box protein 22; AltName: Full=U-box domain-containing protein 22 && PF04564:U-box domain	U-box
Rsa10037242	7.25213	12.7696	6.07276	106.267	68.8524	94.3246	8.69816	89.8146	-3.37625	4.32816e-10	1.72921e-08	-	R04	1032283	1033414	-	792	-	- && - && PF00010:Helix-loop-helix DNA-binding domain	HLH
Rsa10019699	77.9604	83.0023	104.249	0	1.83606	0	88.4039	0.612021	7.08538	4.82933e-10	1.90929e-08	-	R01	39897915	39900226	+	1473	-	- && - && PF00069:Protein kinase domain|PF13499:EF-hand domain pair	Pkinase
Rsa10008592	20390.3	9974.11	10625.3	741.862	1457.83	2480.43	13663.2	1560.04	3.1307	5.02489e-10	1.98143e-08	-	R09	2497685	2499474	-	1164	-	- && - && PF01370:NAD dependent epimerase/dehydratase family	Epimerase
Rsa10014296	176.771	127.696	142.71	6.0151	22.0328	5.18267	149.059	11.0768	3.73611	5.25257e-10	2.06048e-08	-	R02	6645977	6648392	-	1236	-	- && - && PF07714:Protein tyrosine kinase|PF01657:Salt stress response/antifungal	Pkinase_Tyr
Rsa10027102	6.34561	0	1.01213	136.342	116.59	55.9728	2.45258	102.968	-5.3349	5.2665e-10	2.06327e-08	-	R01	36677430	36679193	-	582	-	- && - && PF00293:NUDIX domain	NUDIX
Rsa10021419	0.906516	0	3.03638	51.1283	89.0491	67.3747	1.3143	69.184	-5.71362	5.39256e-10	2.10721e-08	-	R03	22771034	22771663	+	429	-	- && - && PF00917:MATH domain	MATH
Rsa10037378	626.403	808.74	700.391	166.418	164.328	240.476	711.845	190.407	1.90302	5.40754e-10	2.11033e-08	-	R04	243526	247169	+	2901	-	- && - && PF07714:Protein tyrosine kinase|PF13855:Leucine rich repeat	Pkinase_Tyr
Rsa10040190	65.2692	159.62	80.9701	0	0.918032	0	101.953	0.306011	8.17406	5.43066e-10	2.11663e-08	-	R06	17906830	17909965	+	1470	-	- && - && PF00201:UDP-glucoronosyl and UDP-glucosyl transferase	UDPGT
Rsa10029981	953.655	6169.84	3202.37	101.254	182.688	332.727	3441.95	205.557	4.06579	5.80839e-10	2.25285e-08	-	R05	20624847	20627988	+	945	-	- && - && PF01786:Alternative oxidase	AOX
Rsa10017538	2140.28	1946.3	2628.49	615.545	687.606	799.168	2238.36	700.773	1.67551	5.88214e-10	2.27794e-08	-	R06	23751352	23753163	-	1233	-	- && - && PF01764:Lipase (class 3)	Lipase_3
Rsa10002633	1.81303	0	0	139.35	92.7212	64.2651	0.604344	98.7787	-7.24209	5.94959e-10	2.30111e-08	-	R01	39093452	39109921	-	3441	-	- && - && PF03104:DNA polymerase family B, exonuclease domain|PF08996:DNA Polymerase alpha zinc finger|PF00136:DNA polymerase family B	DNA_pol_B
Rsa10026650	8.15865	2.12826	3.03638	71.1787	66.0983	162.736	4.4411	100.004	-4.46637	5.98131e-10	2.31043e-08	-	R02	2430020	2444991	+	3201	-	- && - && PF03015:Male sterility protein|PF07993:Male sterility protein	NAD_binding_4
Rsa10017730	292.805	183.031	408.899	1381.47	1538.62	1313.29	294.911	1411.13	-2.25821	6.08775e-10	2.34855e-08	-	R03	12026401	12031046	+	2322	-	- && - && PF00082:Subtilase family|PF05922:Peptidase inhibitor I9	Peptidase_S8
Rsa10032727	80.6799	156.427	63.7639	0	0.918032	0	100.29	0.306011	8.15065	6.12387e-10	2.35445e-08	-	R03	5565458	5567119	+	1431	-	- && - && PF14363:Domain associated at C-terminal with AAA|PF00004:ATPase family associated with various cellular activities (AAA)	AAA
Rsa10017449	65.2692	77.6816	74.8973	9.02265	7.34425	7.25574	72.616	7.87421	3.20519	6.33437e-10	2.42516e-08	-	R06	23357499	23358246	+	543	-	- && - && PF03478:Protein of unknown function (DUF295)	DUF295
Rsa10002869	43.5128	93.6436	77.9337	1.00252	3.67213	4.14613	71.6967	2.94026	4.60386	6.36977e-10	2.43563e-08	-	R04	42699241	42699615	-	375	-	- && O49403.1 RecName: Full=Heat stress transcription factor A-4a; Short=AtHsfA4a; AltName: Full=AtHsf-15; AltName: Full=Heat shock factor protein 21; Short=HSF 21; AltName: Full=Heat shock transcription factor 21; Short=HSTF 21 && PF00447:HSF-type DNA-binding	HSF_DNA-bind
Rsa10013268	75.2408	23.4109	76.9216	532.336	676.589	349.312	58.5244	519.413	-3.14738	6.61111e-10	2.52473e-08	-	R02	18793336	18796004	+	1296	-	- && - && PF05577:Serine carboxypeptidase S28	Peptidase_S28
Rsa10023254	403.4	267.097	315.783	1061.67	1064	1266.64	328.76	1130.77	-1.78133	7.13365e-10	2.71402e-08	-	R02	20332641	20338375	-	2622	-	- && - && PF00169:PH domain|PF00620:RhoGAP domain|PF14389:Leucine-zipper of ternary complex factor MIP1	RhoGAP
Rsa10031057	492.238	301.149	393.717	65.1636	102.82	87.0688	395.702	85.0173	2.21813	7.45545e-10	2.82933e-08	-	R07	2494645	2497213	-	1359	-	- && - && PF01490:Transmembrane amino acid transporter protein	Aa_trans
Rsa10026250	103.343	24.475	56.679	459.153	694.95	522.413	61.499	558.839	-3.17987	7.58221e-10	2.87024e-08	-	R02	258587	262149	-	2403	-	- && - && PF11995:Domain of unknown function (DUF3490)|PF00225:Kinesin motor domain	Kinesin
Rsa10024461	3.62606	0	0	44.1107	171.672	101.58	1.20869	105.788	-6.36717	7.97771e-10	3.00868e-08	-	R09	32023877	32025045	+	660	-	- && - && PF00582:Universal stress protein family	Usp
Rsa10018707	68.8952	13.8337	32.388	361.908	567.344	338.947	38.3723	422.733	-3.45572	8.85395e-10	3.31848e-08	-	R02	10759381	10762418	+	1380	-	- && - && PF00201:UDP-glucoronosyl and UDP-glucosyl transferase	UDPGT
Rsa10034532	23.5694	194.736	179.146	0	1.83606	1.03653	132.484	0.957532	7.08551	8.94092e-10	3.34693e-08	-	R01	49679104	49680678	+	672	-	- && - && PF13417:Glutathione S-transferase, N-terminal domain|PF00043:Glutathione S-transferase, C-terminal domain	GST_C
Rsa10020843	105.156	67.0403	27.3274	0	0	0	66.5079	0	8.52189	9.23825e-10	3.43699e-08	-	R07	20680161	20681270	+	1005	-	- && - && PF08263:Leucine rich repeat N-terminal domain	LRRNT_2
Rsa10032238	33.5411	353.292	178.134	4.01007	7.34425	6.2192	188.322	5.85784	5.00298	9.5635e-10	3.54928e-08	-	R05	34407345	34409648	-	1311	-	- && - && PF00067:Cytochrome P450	p450
Rsa10023982	93.3712	48.9501	87.0428	348.876	376.393	330.654	76.4547	351.974	-2.20024	9.77173e-10	3.61769e-08	-	R05	11792048	11793649	-	1014	-	- && - && PF00291:Pyridoxal-phosphate dependent enzyme	PALP
Rsa10023117	945.496	914.09	706.464	216.544	195.541	290.229	855.35	234.105	1.87008	1.00297e-09	3.70865e-08	-	R01	11130681	11133012	+	1335	-	- && - && PF02214:BTB/POZ domain	K_tetra
Rsa10020635	256.544	95.7719	162.952	994.496	995.147	892.456	171.756	960.699	-2.48202	1.0265e-09	3.79105e-08	-	R01	35066921	35068466	+	1161	-	- && - && PF00249:Myb-like DNA-binding domain|PF00072:Response regulator receiver domain	Response_reg
Rsa10007314	132.351	108.541	17.2061	0	0	0	86.033	0	8.89261	1.03853e-09	3.83079e-08	-	R04	48538005	48539465	-	1005	-	- && - && PF04564:U-box domain	U-box
Rsa10012816	2.71955	0	1.01213	74.1862	48.6557	66.3382	1.24389	63.06	-5.59673	1.09349e-09	4.01398e-08	-	R09	5824641	5827151	+	1311	-	- && - && PF00069:Protein kinase domain	Pkinase
Rsa10004557	411.558	837.472	543.512	111.279	108.328	50.7902	597.514	90.1324	2.7274	1.10369e-09	4.0465e-08	-	R05	40580300	40581007	-	435	-	- && - && PF03106:WRKY DNA -binding domain	WRKY
Rsa10042251	179.49	91.5154	81.9822	515.294	724.327	904.894	117.663	714.838	-2.60089	1.19215e-09	4.35503e-08	-	R05	5079234	5083332	-	3249	-	- && - && PF02181:Formin Homology 2 Domain	FH2
Rsa10023351	110.595	148.979	126.516	18.0453	25.7049	25.9133	128.696	23.2212	2.4688	1.25231e-09	4.5528e-08	-	R02	21144655	21146915	+	1725	-	- && - && PF01699:Sodium/calcium exchanger protein	Na_Ca_ex
Rsa10026374	1499.38	693.814	802.616	97.2441	145.967	211.453	998.603	151.555	2.72066	1.30986e-09	4.74494e-08	-	R02	1013280	1015880	+	1536	-	- && - && PF00067:Cytochrome P450	p450
Rsa10021666	547.536	512.912	443.311	75.1887	126.688	142.005	501.253	114.627	2.12864	1.32257e-09	4.78526e-08	-	R02	24794091	24796218	+	591	-	- && - && PF00719:Inorganic pyrophosphatase	Pyrophosphatase
Rsa10022287	34.4476	21.2826	20.2425	222.559	475.54	128.53	25.3243	275.543	-3.4408	1.34478e-09	4.85984e-08	-	R09	898175	900576	-	1059	-	- && - && PF00403:Heavy-metal-associated domain	HMA
Rsa10005838	162.266	563.99	451.408	25.0629	49.5737	46.644	392.555	40.4269	3.27824	1.39866e-09	5.03651e-08	-	R09	25781555	25784287	-	855	-	- && - && PF00071:Ras family	Ras
Rsa10038683	276.487	95.7719	98.1762	944.371	1193.44	1624.25	156.812	1254.02	-2.9977	1.45549e-09	5.22253e-08	-	R01	5403563	5406631	-	1260	-	- && - && PF00004:ATPase family associated with various cellular activities (AAA)	AAA
Rsa10007659	2473.88	1369.54	1340.05	7747.45	6806.29	7069.16	1727.83	7207.63	-2.06038	1.46631e-09	5.25512e-08	-	R02	27600991	27603282	+	1434	-	- && - && PF05368:NmrA-like family	NmrA
Rsa10018191	42.6063	24.475	7.08488	211.531	345.18	298.522	24.7221	285.078	-3.52191	1.59984e-09	5.69323e-08	-	R04	9950624	9951851	-	993	-	- && - && PF00320:GATA zinc finger	GATA
Rsa10042731	1207.48	1386.56	1364.35	367.924	436.983	508.938	1319.46	437.948	1.59116	1.61949e-09	5.75641e-08	-	R05	2375047	2380335	+	4509	-	- && - && PF00005:ABC transporter|PF00664:ABC transporter transmembrane region	ABC_tran
Rsa10036148	8954.57	4223.54	4585.94	611.535	1247.61	1059.34	5921.35	972.826	2.60564	1.64985e-09	5.85746e-08	-	R03	2638945	2641142	+	1191	-	- && - && PF00195:Chalcone and stilbene synthases, N-terminal domain|PF02797:Chalcone and stilbene synthases, C-terminal domain	Chal_sti_synt_N
Rsa10040393	23.5694	0	5.06063	175.44	441.573	571.13	9.54335	396.048	-5.35839	1.68344e-09	5.95577e-08	-	R08	20893517	20895565	-	1095	-	- && - && PF00657:GDSL-like Lipase/Acylhydrolase	Lipase_GDSL
Rsa10038748	56.204	23.4109	45.5457	254.639	320.393	204.197	41.7202	259.743	-2.63403	1.69885e-09	5.99625e-08	-	R01	5024585	5028767	+	1707	-	- && - && PF00642:Zinc finger C-x8-C-x5-C-x3-H type (and similar)|PF04909:Amidohydrolase	Amidohydro_2
Rsa10030050	61.6431	15.962	41.4972	216.544	651.803	491.317	39.7007	453.221	-3.50892	1.74514e-09	6.13107e-08	-	R05	19998498	20000120	-	1113	-	- && - && PF00657:GDSL-like Lipase/Acylhydrolase	Lipase_GDSL
Rsa10001185	0.906516	0	0	43.1082	123.016	112.982	0.302172	93.0356	-8.03246	1.76289e-09	6.18625e-08	-	Scaffold941	13601	15640	+	1470	-	- && Q9ZVX4.1 RecName: Full=UDP-glycosyltransferase 90A1 && PF00201:UDP-glucoronosyl and UDP-glucosyl transferase	UDPGT
Rsa10039409	0	0	0	19.0478	198.295	60.119	0	92.4872	-8.98628	1.87193e-09	6.53857e-08	-	R01	1234957	1237089	+	1059	-	- && - && PF01370:NAD dependent epimerase/dehydratase family	Epimerase
Rsa10012956	44.4193	77.6816	37.4487	251.632	340.59	264.316	53.1832	285.513	-2.42778	1.95337e-09	6.80736e-08	-	R09	5048269	5053371	+	3039	-	- && - && PF13855:Leucine rich repeat|PF08263:Leucine rich repeat N-terminal domain|PF00069:Protein kinase domain	Pkinase
Rsa10009916	4.53258	6.38479	6.07276	51.1283	125.77	67.3747	5.66338	81.4245	-3.85346	2.11599e-09	7.3235e-08	-	R01	205185	207626	-	1149	-	- && - && PF00249:Myb-like DNA-binding domain	Myb_DNA-binding
Rsa10017928	0	0	0	39.0981	78.0327	38.3517	0	51.8275	-8.15121	2.18399e-09	7.55023e-08	-	R04	8364538	8367291	-	1380	-	- && - && PF00743:Flavin-binding monooxygenase-like	FMO-like
Rsa10013060	25.3825	14.8979	18.2183	139.35	200.131	96.3976	19.4995	145.293	-2.89272	2.24873e-09	7.75633e-08	-	R05	35097888	35099569	+	1509	-	- && - && PF00332:Glycosyl hydrolases family 17|PF07983:X8 domain	Glyco_hydro_17
Rsa10007335	22.6629	0	8.09701	145.365	595.803	437.417	10.2533	392.862	-5.24612	2.37244e-09	8.16442e-08	-	R04	48359724	48362714	-	1707	-	- && Q9C5W9.1 RecName: Full=Auxin response factor 18 && PF06507:Auxin response factor|PF02309:AUX/IAA family|PF02362:B3 DNA binding domain	Auxin_resp
Rsa10018022	14.5043	11.7055	8.09701	86.2164	93.6392	76.7035	11.4356	85.5197	-2.89758	2.41166e-09	8.28999e-08	-	R04	7724195	7725168	-	696	-	- && - && PF04770:ZF-HD protein dimerisation region	ZF-HD_dimer
Rsa10041851	105.156	39.3729	93.1156	2.00503	4.59016	0	79.2148	2.1984	5.13645	2.45474e-09	8.42849e-08	-	R05	7240338	7242216	+	1539	-	- && - && PF00067:Cytochrome P450	p450
Rsa10025611	253.825	1046.04	654.845	1.00252	37.6393	23.8403	651.571	20.8274	4.96443	2.89949e-09	9.85315e-08	-	R04	4973925	4974848	-	480	-	- && - && PF02519:Auxin responsive protein	Auxin_inducible
Rsa10024879	1412.35	1243.97	708.488	202.508	287.344	252.914	1121.6	247.589	2.17939	2.90486e-09	9.85315e-08	-	R04	11063543	11068226	+	2319	-	- && - && PF14310:Fibronectin type III-like domain|PF00933:Glycosyl hydrolase family 3 N terminal domain|PF01915:Glycosyl hydrolase family 3 C-terminal domain	Glyco_hydro_3_C
Rsa10042195	342.663	190.48	134.613	19.0478	33.0491	33.1691	222.585	28.422	2.9694	2.90545e-09	9.85315e-08	-	R05	5409960	5413503	-	1677	-	- && - && PF07002:Copine|PF00168:C2 domain	C2
Rsa10042539	2728.61	4777.95	3902.76	854.144	898.753	1195.12	3803.11	982.674	1.95241	2.94171e-09	9.96496e-08	-	R05	3448669	3451230	+	1284	-	- && - && PF01180:Dihydroorotate dehydrogenase	DHO_dh
Rsa10033757	3.62606	0	1.01213	57.1434	50.4918	70.4843	1.54606	59.3732	-5.1951	2.98768e-09	1.00868e-07	-	R09	6351729	6354300	+	1320	-	- && - && PF00743:Flavin-binding monooxygenase-like	FMO-like
Rsa10000261	62.5496	90.4512	101.213	13.0327	8.26229	7.25574	84.7378	9.51691	3.15403	3.08573e-09	1.04063e-07	-	Scaffold3683	125	2069	-	1866	-	- && - && PF07714:Protein tyrosine kinase|PF01453:D-mannose binding lectin|PF00954:S-locus glycoprotein domain	Pkinase_Tyr
Rsa10040702	498.584	1196.08	326.917	80.2013	20.1967	57.0094	673.862	52.4691	3.68449	3.1314e-09	1.05368e-07	-	R08	22727281	22728647	+	1197	-	- && - && PF02493:MORN repeat	MORN
Rsa10032340	716.148	915.154	803.628	190.478	229.508	291.266	811.643	237.084	1.77559	3.14761e-09	1.05796e-07	-	R03	7934337	7936307	-	1158	-	- && - && PF03106:WRKY DNA -binding domain	WRKY
Rsa10027544	99.7168	44.6936	28.3395	0	0	0	57.5833	0	8.31465	3.15209e-09	1.05829e-07	-	R05	9730334	9732173	+	1785	-	- && - && PF03081:Exo70 exocyst complex subunit	Exo70
Rsa10037324	71.6148	74.4893	65.7882	244.614	279.082	220.782	70.6307	248.159	-1.81346	3.20531e-09	1.07384e-07	-	R04	587005	588976	-	1593	-	- && - && PF03514:GRAS domain family	GRAS
Rsa10042762	30.8215	4.25653	15.1819	134.337	306.623	289.193	16.7533	243.384	-3.84989	3.20549e-09	1.07384e-07	-	R05	2188596	2189714	-	1119	-	- && - && PF13855:Leucine rich repeat|PF08263:Leucine rich repeat N-terminal domain	LRRNT_2
Rsa10005105	2377.79	3410.54	2767.15	509.278	617.835	946.355	2851.83	691.156	2.04492	3.33755e-09	1.11561e-07	-	R02	33722087	33726771	-	2544	-	- && - && PF01833:IPT/TIG domain|PF13637:Ankyrin repeats (many copies)	TIG
Rsa10029776	1031.62	1335.49	1297.55	426.07	345.18	438.454	1221.55	403.234	1.5992	3.34903e-09	1.11821e-07	-	R07	11520628	11522972	-	1569	-	- && - && PF00370:FGGY family of carbohydrate kinases, N-terminal domain|PF02782:FGGY family of carbohydrate kinases, C-terminal domain	FGGY_N
Rsa10028910	164.986	163.876	241.898	45.1132	43.1475	36.2787	190.253	41.5131	2.19528	3.39092e-09	1.12971e-07	-	R01	9697650	9699183	+	819	-	- && - && PF00810:ER lumen protein retaining receptor	ER_lumen_recept
Rsa10036444	105.156	880.037	501.002	21.0528	21.1147	43.5344	495.398	28.5673	4.11762	3.5796e-09	1.18735e-07	-	R03	1202663	1204339	-	912	-	- && - && PF01398:JAB1/Mov34/MPN/PAD-1 ubiquitin protease	Mov34
Rsa10033400	0	0	0	31.078	78.9507	42.4979	0	50.8422	-8.12345	3.70528e-09	1.22501e-07	-	R09	8906825	8908043	-	552	-	- && - && PF02298:Plastocyanin-like domain	Cu_bind_like
Rsa10016168	1754.11	600.171	1553.61	112.282	215.737	211.453	1302.63	179.824	2.85674	3.90678e-09	1.28881e-07	-	R01	41142762	41146636	-	2190	-	- && - && PF03169:OPT oligopeptide transporter protein	OPT
Rsa10007980	142.323	163.876	90.0792	586.472	493.901	495.463	132.093	525.279	-1.99167	4.17933e-09	1.37274e-07	-	R07	25766812	25769456	-	1620	-	- && - && PF01490:Transmembrane amino acid transporter protein	Aa_trans
Rsa10025421	51.6714	191.544	234.813	4.01007	13.7705	9.3288	159.343	9.03645	4.13375	4.28047e-09	1.40292e-07	-	R04	6191032	6193741	+	1107	-	- && - && PF01070:FMN-dependent dehydrogenase	FMN_dh
Rsa10026468	4390.26	7532.99	2301.57	671.686	223.082	628.139	4741.61	507.636	3.22373	4.43554e-09	1.44904e-07	-	R02	1598797	1600092	+	510	-	- && - && PF00226:DnaJ domain	DnaJ
Rsa10025542	17.2238	279.867	150.807	2.00503	0	3.1096	149.299	1.70488	6.47984	4.46595e-09	1.4574e-07	-	R04	5386719	5387930	+	1014	-	- && - && PF00249:Myb-like DNA-binding domain	Myb_DNA-binding
Rsa10035923	42.6063	36.1805	35.4244	144.362	174.426	152.37	38.0704	157.053	-2.04294	4.70898e-09	1.52848e-07	-	R03	3773617	3776106	+	1218	-	- && - && PF00642:Zinc finger C-x8-C-x5-C-x3-H type (and similar)	zf-CCCH
Rsa10029023	2026.97	2917.85	2963.5	526.321	304.787	735.939	2636.11	522.349	2.33567	4.74974e-09	1.53841e-07	-	R01	17290299	17291707	-	1314	-	- && - && PF00067:Cytochrome P450	p450
Rsa10033397	0	0	0	23.0579	72.5245	62.192	0	52.5915	-8.17152	4.76319e-09	1.53947e-07	-	R09	8928062	8928695	+	552	-	- && - && PF02298:Plastocyanin-like domain	Cu_bind_like
Rsa10035560	13.5977	0	6.07276	93.234	206.557	166.882	6.55683	155.558	-4.54501	4.93207e-09	1.59235e-07	-	R04	32135655	32139179	+	1482	-	- && - && PF03765:CRAL/TRIO, N-terminal domain|PF00650:CRAL/TRIO domain	CRAL_TRIO_N
Rsa10002876	760.567	878.973	859.295	167.42	231.344	88.1054	832.945	162.29	2.35831	5.16713e-09	1.66469e-07	-	R04	42802570	42803325	-	756	-	- && - && PF00106:short chain dehydrogenase	adh_short
Rsa10024904	94.2777	302.214	201.413	13.0327	28.459	19.6941	199.301	20.3953	3.2844	5.41917e-09	1.74219e-07	-	R02	13243525	13244673	-	963	-	- && - && PF02365:No apical meristem (NAM) protein	NAM
Rsa10023476	57.1105	1945.23	1172.04	14.0352	30.2951	42.4979	1058.13	28.9427	5.19238	5.7734e-09	1.84627e-07	-	R07	13762948	13764968	-	888	-	- && - && PF00201:UDP-glucoronosyl and UDP-glucosyl transferase	UDPGT
Rsa10011928	146.856	274.546	296.553	49.1233	29.377	43.5344	239.318	40.6782	2.55791	5.86632e-09	1.86809e-07	-	R08	16145621	16146170	+	468	-	- && - && PF00403:Heavy-metal-associated domain	HMA
Rsa10017129	1246.46	1077.97	901.804	168.423	157.901	334.8	1075.41	220.375	2.28773	5.91175e-09	1.88058e-07	-	R09	2933830	2936450	-	1920	-	- && - && PF00069:Protein kinase domain	Pkinase
Rsa10002827	93.3712	48.9501	47.5699	3.00755	4.59016	1.03653	63.2971	2.87808	4.44031	5.94811e-09	1.89016e-07	-	R02	7758768	7761332	+	1971	-	- && - && PF07714:Protein tyrosine kinase|PF01657:Salt stress response/antifungal	Pkinase_Tyr
Rsa10005936	910.142	1034.34	1015.16	371.934	230.426	290.229	986.547	297.53	1.72973	6.05348e-09	1.92163e-07	-	R07	25062076	25064753	+	1515	-	- && - && PF00168:C2 domain	C2
Rsa10043015	28.102	168.133	147.77	0	1.83606	0	114.668	0.612021	7.4713	6.11296e-09	1.93848e-07	-	R05	1017137	1017781	+	645	-	- && - && PF00249:Myb-like DNA-binding domain	Myb_DNA-binding
Rsa10004017	2267.2	1966.52	1911.91	498.251	207.475	508.938	2048.54	404.888	2.33953	6.39168e-09	2.01841e-07	-	R08	27435090	27437630	-	2034	-	- && Q8RX80.2 RecName: Full=Cysteine-rich receptor-like protein kinase 18; Short=Cysteine-rich RLK18; Flags: Precursor && PF01657:Salt stress response/antifungal|PF07714:Protein tyrosine kinase	Pkinase_Tyr
Rsa10037730	118.754	44.6936	99.1883	610.533	466.36	421.869	87.5452	499.587	-2.51015	6.46572e-09	2.03966e-07	-	R06	25558670	25561884	+	2217	-	- && - && PF00069:Protein kinase domain|PF00954:S-locus glycoprotein domain|PF08276:PAN-like domain|PF01453:D-mannose binding lectin	Pkinase
Rsa10004634	1.81303	8.51306	1.01213	45.1132	123.016	117.128	3.77941	95.0859	-4.67931	6.70557e-09	2.11093e-07	-	R09	16105693	16108446	+	2091	-	- && - && PF07714:Protein tyrosine kinase|PF14380:Wall-associated receptor kinase C-terminal	Pkinase_Tyr
Rsa10016929	764.193	948.142	1178.11	92.2315	95.4753	249.805	963.483	145.837	2.72492	6.78316e-09	2.13314e-07	-	R03	9118088	9122098	+	1638	-	- && - && PF00083:Sugar (and other) transporter	Sugar_tr
Rsa10017948	1562.83	1714.32	1402.81	627.575	495.737	573.203	1559.99	565.505	1.46409	6.89515e-09	2.16509e-07	-	R04	8220201	8222085	-	1113	-	- && - && PF00620:RhoGAP domain	RhoGAP
Rsa10007202	713.428	700.199	507.075	163.41	181.77	220.782	640.234	188.654	1.76327	7.10918e-09	2.22412e-07	-	R01	7560204	7561250	+	636	-	- && - && PF00481:Protein phosphatase 2C	PP2C
Rsa10012571	266.516	258.584	337.038	857.152	1265.97	2004.66	287.379	1375.92	-2.25934	7.26769e-09	2.26972e-07	-	R06	22181180	22183484	+	1584	-	- && - && PF01553:Acyltransferase	Acyltransferase
Rsa10042733	4683.97	3357.34	4906.79	1210.04	940.065	1498.83	4316.03	1216.31	1.82737	7.26993e-09	2.26972e-07	-	R05	2362726	2368348	-	4494	-	- && - && PF00664:ABC transporter transmembrane region|PF00005:ABC transporter	ABC_membrane
Rsa10036548	310.935	125.568	139.673	31.078	11.9344	15.548	192.059	19.5201	3.30201	7.65507e-09	2.38504e-07	-	R04	4731805	4735403	+	1497	-	- && - && PF01657:Salt stress response/antifungal|PF07714:Protein tyrosine kinase	Pkinase_Tyr
Rsa10030758	142.323	72.361	201.413	725.822	658.229	1023.06	138.699	802.37	-2.53153	7.90355e-09	2.45488e-07	-	R02	38999463	39002335	-	2130	-	- && - && PF00582:Universal stress protein family|PF00069:Protein kinase domain	Pkinase
Rsa10028899	2157.51	1862.23	1632.56	4703.81	4983.08	5398.27	1884.1	5028.38	-1.41612	8.27189e-09	2.56403e-07	-	R01	9643993	9646255	+	1626	-	- && - && PF17047:Synaptotagmin-like mitochondrial-lipid-binding domain|PF00168:C2 domain	C2
Rsa10014614	126.912	586.337	295.541	36.0906	27.541	38.3517	336.263	33.9944	3.30671	8.37773e-09	2.59418e-07	-	R01	50921198	50922739	+	1029	-	- && - && PF02365:No apical meristem (NAM) protein	NAM
Rsa10012635	221.19	163.876	176.11	517.299	633.442	584.605	187.059	578.449	-1.6277	8.70036e-09	2.68859e-07	-	R06	21870251	21872367	-	1464	-	- && Q3EDL4.2 RecName: Full=Probable serine/threonine-protein kinase At1g01540 && PF00069:Protein kinase domain	Pkinase
Rsa10024006	398.867	394.793	435.214	993.494	1009.84	1107.02	409.625	1036.78	-1.33971	8.79642e-09	2.7155e-07	-	R05	11917095	11919940	-	2022	-	- && - && PF01501:Glycosyl transferase family 8	Glyco_transf_8
Rsa10041348	895.638	615.068	478.736	5664.22	2298.75	3250.57	663.147	3737.85	-2.49456	8.9967e-09	2.76605e-07	-	R08	26001250	26004207	-	1542	-	- && - && PF07992:Pyridine nucleotide-disulphide oxidoreductase	Pyr_redox_2
Rsa10040265	222.096	94.7078	72.8731	955.398	972.196	664.418	129.892	864.004	-2.7318	9.04837e-09	2.77912e-07	-	R06	18336425	18340113	+	2220	-	- && - && PF01501:Glycosyl transferase family 8	Glyco_transf_8
Rsa10012249	58.9235	374.575	397.765	24.0604	11.0164	15.548	277.088	16.8749	4.03885	9.21667e-09	2.82508e-07	-	R01	32835747	32837964	+	1764	-	- && - && PF00651:BTB/POZ domain|PF13857:Ankyrin repeats (many copies)|PF11900:Domain of unknown function (DUF3420)|PF12313:NPR1/NIM1 like defence protein C terminal	BTB
Rsa10040392	255.638	54.2707	95.1398	593.49	3120.39	2604.81	135.016	2106.23	-3.96219	9.31146e-09	2.85125e-07	-	R08	20887252	20888918	-	837	-	- && - && PF00657:GDSL-like Lipase/Acylhydrolase	Lipase_GDSL
Rsa10034690	347.196	2915.72	1543.49	116.292	135.869	133.713	1602.14	128.624	3.63858	9.58578e-09	2.92932e-07	-	R01	48749418	48750437	+	1020	-	- && - && PF00012:Hsp70 protein	HSP70
Rsa10038841	471.388	1537.67	1813.73	143.36	196.459	174.138	1274.26	171.319	2.89457	9.62471e-09	2.93529e-07	-	R01	4475677	4477573	-	1200	-	- && - && PF00403:Heavy-metal-associated domain	HMA
Rsa10009442	6522.38	4262.91	3822.8	1530.84	1326.56	1060.37	4869.37	1305.92	1.89868	1.01472e-08	3.07605e-07	-	R07	7247659	7248993	+	1335	-	- && - && PF00909:Ammonium Transporter Family	Ammonium_transp
Rsa10007098	83.3995	56.399	101.213	729.832	375.475	321.325	80.337	475.544	-2.56462	1.03286e-08	3.12792e-07	-	R03	15501747	15504473	-	1428	-	- && - && PF00232:Glycosyl hydrolase family 1	Glyco_hydro_1
Rsa10034153	21.7564	24.475	20.2425	98.2466	104.656	123.348	22.158	108.75	-2.29594	1.07208e-08	3.22411e-07	-	R07	17800256	17801992	-	1023	-	- && - && PF00657:GDSL-like Lipase/Acylhydrolase	Lipase_GDSL
Rsa10030573	144.136	97.9002	8.09701	0	0	0	83.3777	0	8.84746	1.08182e-08	3.24695e-07	-	R02	37598054	37599295	-	1242	-	- && - && PF00685:Sulfotransferase domain|PF00012:Hsp70 protein	HSP70
Rsa10041256	4151.84	6839.18	3388.6	407.022	706.885	1155.74	4793.21	756.547	2.66356	1.12974e-08	3.38743e-07	-	R08	25541472	25542799	-	918	-	- && - && PF00168:C2 domain	C2
Rsa10034644	61.6431	55.3349	57.6912	185.466	246.951	201.088	58.223	211.168	-1.85836	1.1646e-08	3.48203e-07	-	R01	48958050	48959531	+	504	-	- && - && PF00071:Ras family	Ras
Rsa10022708	74.3343	127.696	160.928	21.0528	11.0164	8.29227	120.986	13.4538	3.16822	1.3794e-08	4.07548e-07	-	R09	28952097	28954424	-	714	-	- && - && PF06203:CCT motif	CCT
Rsa10020075	18.1303	24.475	20.2425	186.468	83.5409	145.115	20.9493	138.375	-2.72561	1.391e-08	4.10575e-07	-	R04	34327347	34329841	-	1182	-	- && - && PF00069:Protein kinase domain	Pkinase
Rsa10038445	142.323	87.2588	135.625	496.246	486.557	380.408	121.736	454.403	-1.89885	1.41618e-08	4.17193e-07	-	R01	6692807	6694090	-	726	-	- && - && PF00847:AP2 domain	AP2
Rsa10009898	191.275	1207.79	1039.45	18.0453	81.7048	50.7902	812.839	50.1801	4.01624	1.44367e-08	4.24879e-07	-	R01	316985	318208	-	828	-	- && Q9LDE1.1 RecName: Full=Transcription factor MYB108; AltName: Full=Myb-related protein 108; Short=AtMYB108; AltName: Full=Protein BOTRYTIS-SUSCEPTIBLE 1 && PF00249:Myb-like DNA-binding domain	Myb_DNA-binding
Rsa10020798	22.6629	0	11.1334	164.413	280.918	371.079	11.2654	272.137	-4.58127	1.5319e-08	4.49102e-07	-	R07	20911112	20916204	+	2748	-	- && - && PF08263:Leucine rich repeat N-terminal domain|PF00069:Protein kinase domain	Pkinase
Rsa10033546	2219.15	7196.73	7022.13	888.23	195.541	315.106	5479.34	466.292	3.5548	1.60195e-08	4.69181e-07	-	R09	7816118	7820617	+	1380	-	- && - && PF00743:Flavin-binding monooxygenase-like	FMO-like
Rsa10016116	0.906516	0	2.02425	27.0679	100.065	82.9227	0.976923	70.0187	-6.14936	1.63181e-08	4.77004e-07	-	R01	41444065	41447618	-	1458	-	- && - && PF01554:MatE	MatE
Rsa10006248	19.9434	21.2826	10.1213	85.2139	119.344	143.042	17.1158	115.867	-2.75814	1.78076e-08	5.15071e-07	-	R04	42204387	42207126	+	2091	-	- && - && PF00069:Protein kinase domain	Pkinase
Rsa10020488	4667.65	6679.56	5082.9	41.1032	346.098	614.665	5476.7	333.955	4.03567	1.78503e-08	5.15071e-07	-	R04	38459267	38460982	-	1242	-	- && - && PF04564:U-box domain	U-box
Rsa10031862	546.629	269.225	315.783	1994.01	1441.31	1448.04	377.213	1627.78	-2.10866	1.78584e-08	5.15071e-07	-	R05	31933379	31936241	-	2769	-	- && - && PF00069:Protein kinase domain	Pkinase
Rsa10017322	748.782	457.577	615.373	1872.7	1909.51	1850.21	607.244	1877.47	-1.62797	1.89786e-08	5.43754e-07	-	R09	4121899	4124778	-	1758	-	- && - && PF03514:GRAS domain family|PF12041:Transcriptional regulator DELLA protein N terminal	GRAS
Rsa10039028	687.139	665.083	572.863	187.471	190.951	256.024	641.695	211.482	1.60201	1.90974e-08	5.4664e-07	-	R01	3341302	3343757	-	1179	-	- && - && PF07714:Protein tyrosine kinase	Pkinase_Tyr
Rsa10015179	19.9434	146.85	144.734	3.00755	4.59016	1.03653	103.843	2.87808	5.15657	1.93503e-08	5.53356e-07	-	R07	24075947	24077666	-	1011	-	- && - && PF02365:No apical meristem (NAM) protein	NAM
Rsa10027021	179.49	79.8099	82.9943	1.00252	9.18032	0	114.098	3.39428	5.03746	1.99255e-08	5.6766e-07	-	R08	20013208	20014499	+	828	-	- && - && PF00847:AP2 domain	AP2
Rsa10030014	11.7847	72.361	96.152	0	0	0	60.0992	0	8.37336	2.01881e-08	5.74602e-07	-	R05	20274665	20276165	+	1119	-	- && - && PF00201:UDP-glucoronosyl and UDP-glucosyl transferase	UDPGT
Rsa10042174	35.3541	11.7055	49.5942	163.41	361.705	405.285	32.2179	310.133	-3.26449	2.0316e-08	5.77698e-07	-	R05	5577432	5582802	+	2769	-	- && - && PF13855:Leucine rich repeat|PF08263:Leucine rich repeat N-terminal domain|PF00069:Protein kinase domain	Pkinase
Rsa10038904	100.623	163.876	163.964	493.238	476.459	520.34	142.821	496.679	-1.79975	2.0905e-08	5.93889e-07	-	R01	4106406	4108577	-	948	-	- && - && PF00248:Aldo/keto reductase family	Aldo_ket_red
Rsa10017316	864.816	1439.77	1276.29	341.858	331.409	396.992	1193.63	356.753	1.74231	2.09487e-08	5.94575e-07	-	R09	4090305	4093265	+	855	-	- && - && PF05721:Phytanoyl-CoA dioxygenase (PhyH)	PhyH
Rsa10012404	155.921	58.5273	49.5942	481.208	595.803	805.387	88.0141	627.466	-2.83081	2.10655e-08	5.9733e-07	-	R02	25615011	25618773	+	1332	-	- && - && PF00155:Aminotransferase class I and II	Aminotran_1_2
Rsa10025141	5.4391	0	3.03638	40.1007	123.934	71.5208	2.82516	78.5186	-4.76147	2.12343e-08	6.01552e-07	-	R02	11889163	11890468	+	1218	-	- && - && PF00069:Protein kinase domain	Pkinase
Rsa10011323	214.844	205.378	112.346	28.0705	22.0328	6.2192	177.523	18.7741	3.23777	2.20263e-08	6.22824e-07	-	R04	41684324	41687691	-	921	-	- && - && PF00010:Helix-loop-helix DNA-binding domain	HLH
Rsa10024993	1847.48	710.84	1153.82	7595.07	5169.44	5575.51	1237.38	6113.34	-2.30443	2.32042e-08	6.54298e-07	-	R02	12750429	12754773	-	1938	-	- && - && PF00916:Sulfate permease family|PF01740:STAS domain	Sulfate_transp
Rsa10030349	7708.11	13176.1	14789.2	2262.68	3704.26	2252.39	11891.1	2739.78	2.11768	2.32846e-08	6.55954e-07	-	R04	44610953	44612572	-	1107	-	- && - && PF01965:DJ-1/PfpI family	DJ-1_PfpI
Rsa10008437	80.6799	138.337	55.6669	11.0277	10.0984	5.18267	91.5613	8.76957	3.37858	2.37083e-08	6.67271e-07	-	R02	31579580	31581199	+	1284	-	- && - && PF04564:U-box domain	U-box
Rsa10027082	8971.79	5892.1	7816.65	1882.73	2100.46	2828.7	7560.18	2270.63	1.7354	2.38051e-08	6.69371e-07	-	R01	36569456	36571499	-	1497	-	- && - && PF00067:Cytochrome P450	p450
Rsa10022974	148.669	81.9382	61.7397	375.944	574.688	610.518	97.4488	520.383	-2.41463	2.63564e-08	7.39053e-07	-	R01	12047506	12051052	-	1308	-	- && - && PF00069:Protein kinase domain	Pkinase
Rsa10007805	227.536	452.256	183.195	13.0327	21.1147	51.8267	287.662	28.658	3.33006	2.6406e-08	7.39758e-07	-	R01	12591104	12592795	+	1512	-	- && - && PF07714:Protein tyrosine kinase	Pkinase_Tyr
Rsa10042335	271.048	185.159	158.904	29.073	35.8032	53.8998	205.037	39.592	2.37511	2.6496e-08	7.40908e-07	-	R05	4583511	4586851	-	2856	-	- && - && PF01453:D-mannose binding lectin|PF07714:Protein tyrosine kinase|PF08276:PAN-like domain	Pkinase_Tyr
Rsa10030259	12.6912	8.51306	5.06063	77.1938	120.262	59.0824	8.75497	85.5128	-3.28019	2.80064e-08	7.80982e-07	-	R04	45749707	45752146	-	2124	-	- && - && PF00139:Legume lectin domain|PF00069:Protein kinase domain	Pkinase
Rsa10027833	135.071	93.6436	112.346	371.934	394.754	329.618	113.687	365.435	-1.68299	2.80875e-08	7.82523e-07	-	R05	11540803	11548953	-	3276	-	- && - && PF06507:Auxin response factor|PF02701:Dof domain, zinc finger|PF02309:AUX/IAA family|PF02362:B3 DNA binding domain	zf-Dof
Rsa10015243	20.8499	1.06413	10.1213	103.259	532.458	180.357	10.6784	272.025	-4.6594	2.84016e-08	7.90547e-07	-	R07	24478570	24481069	+	1725	-	- && - && PF00403:Heavy-metal-associated domain	HMA
Rsa10014469	245.666	170.261	234.813	29.073	42.2295	61.1555	216.913	44.1526	2.2984	2.92046e-08	8.10661e-07	-	R05	30394782	30396611	-	822	-	- && - && PF00071:Ras family	Ras
Rsa10003826	3681.36	1454.67	1815.75	215.541	301.114	534.851	2317.26	350.502	2.72525	2.95133e-08	8.16984e-07	-	R09	24846143	24847713	+	1407	-	- && - && PF00201:UDP-glucoronosyl and UDP-glucosyl transferase	UDPGT
Rsa10013785	213.031	310.727	509.099	16.0403	28.459	66.3382	344.286	36.9458	3.22227	3.10076e-08	8.5473e-07	-	R01	28470425	28471190	+	327	-	- && - && PF02519:Auxin responsive protein	Auxin_inducible
Rsa10023591	34.4476	30.8598	38.4608	0	0	0	34.5894	0	7.5778	3.1018e-08	8.5473e-07	-	R07	12911087	12913318	-	1353	-	- && - && PF00933:Glycosyl hydrolase family 3 N terminal domain	Glyco_hydro_3
Rsa10034155	416.997	835.344	437.238	94.2366	147.803	81.8862	563.193	107.975	2.3813	3.13126e-08	8.61904e-07	-	R07	17817638	17818800	-	507	-	- && - && PF00071:Ras family	Ras
Rsa10018713	3448.39	2285.76	1862.31	301.757	574.688	670.637	2532.15	515.694	2.29585	3.13631e-08	8.61904e-07	-	R02	10741829	10742623	-	642	-	- && - && PF00043:Glutathione S-transferase, C-terminal domain|PF02798:Glutathione S-transferase, N-terminal domain	GST_N
Rsa10002597	8484.99	2949.77	3787.37	272.685	667.409	908.004	5074.05	616.032	3.04213	3.13637e-08	8.61904e-07	-	R08	10824879	10826388	+	1383	-	- && - && PF00201:UDP-glucoronosyl and UDP-glucosyl transferase	UDPGT
Rsa10016528	443.286	1398.27	1058.68	113.284	205.639	128.53	966.747	149.151	2.69544	3.1989e-08	8.78291e-07	-	R04	36353714	36355667	-	1518	-	- && - && PF00067:Cytochrome P450	p450
Rsa10019377	63.4561	74.4893	30.3638	0	2.7541	1.03653	56.1031	1.26354	5.43509	3.34648e-08	9.17979e-07	-	R02	17131931	17133550	+	1296	-	- && - && PF00067:Cytochrome P450	p450
Rsa10019516	14.5043	8.51306	4.0485	66.1661	84.4589	114.019	9.02194	88.2146	-3.27724	3.4804e-08	9.52988e-07	-	R02	16061168	16062602	+	882	-	- && - && PF08241:Methyltransferase domain	Methyltransf_11
Rsa10019733	1664.36	2849.75	3281.31	722.814	635.278	763.925	2598.47	707.339	1.87719	4.22948e-08	1.14327e-06	-	R01	39630242	39639553	-	1026	-	- && - && PF03171:2OG-Fe(II) oxygenase superfamily|PF14226:non-haem dioxygenase in morphine synthesis N-terminal	2OG-FeII_Oxy
Rsa10028807	601.927	143.658	179.146	1868.69	2764.19	3119.97	308.244	2584.28	-3.06674	4.4487e-08	1.19543e-06	-	R01	9051489	9060340	-	1323	-	- && - && PF00450:Serine carboxypeptidase	Peptidase_S10
Rsa10014748	58.017	62.7838	31.3759	1.00252	3.67213	1.03653	50.7256	1.90373	4.70571	4.5556e-08	1.22306e-06	-	R01	51640124	51642882	+	1650	-	- && - && PF03106:WRKY DNA -binding domain	WRKY
Rsa10039346	48.0454	189.416	26.3153	1.00252	0	2.07307	87.9254	1.02519	6.46055	4.63147e-08	1.24171e-06	-	R01	1594268	1597080	-	1383	-	- && Q9M1D1.2 RecName: Full=Beta-glucosidase 27; Short=AtBGLU27 && PF00232:Glycosyl hydrolase family 1	Glyco_hydro_1
Rsa10020398	35.3541	23.4109	48.582	0	0	0	35.7824	0	7.62705	4.63326e-08	1.24171e-06	-	R04	39088587	39091309	-	2235	-	- && - && PF00005:ABC transporter|PF01061:ABC-2 type transporter	ABC2_membrane
Rsa10032967	7746.18	4586.41	4965.49	1214.05	1955.41	1474.99	5766.03	1548.15	1.89699	4.68098e-08	1.25118e-06	-	R01	14850466	14851827	+	1077	-	- && - && PF14226:non-haem dioxygenase in morphine synthesis N-terminal|PF03171:2OG-Fe(II) oxygenase superfamily	2OG-FeII_Oxy
Rsa10032162	102.436	154.299	126.516	559.404	560.917	345.166	127.75	488.496	-1.93655	4.77452e-08	1.27393e-06	-	R05	33912967	33915431	+	1428	-	- && - && PF00160:Cyclophilin type peptidyl-prolyl cis-trans isomerase/CLD	Pro_isomerase
Rsa10003904	38.9802	18.0902	24.291	140.352	153.311	127.494	27.1205	140.386	-2.36476	4.88789e-08	1.29619e-06	-	R07	14464685	14468523	-	1866	-	- && - && PF00069:Protein kinase domain|PF08263:Leucine rich repeat N-terminal domain	Pkinase
Rsa10030636	0	0	0	12.0302	72.5245	63.2286	0	49.2611	-8.07706	5.01297e-08	1.32767e-06	-	R02	38020258	38021148	+	891	-	- && - && PF04770:ZF-HD protein dimerisation region	ZF-HD_dimer
Rsa10006561	84.306	78.7458	64.7761	2.00503	10.0984	1.03653	75.9426	4.37997	4.08726	5.0882e-08	1.34343e-06	-	R09	17815250	17816824	+	1296	-	- && - && PF00201:UDP-glucoronosyl and UDP-glucosyl transferase	UDPGT
Rsa10036277	129.632	378.831	707.476	48.1208	43.1475	41.4613	405.313	44.2432	3.19516	5.12387e-08	1.35049e-06	-	R03	1957144	1961756	+	3120	-	- && - && PF00534:Glycosyl transferases group 1|PF00862:Sucrose synthase|PF05116:Sucrose-6F-phosphate phosphohydrolase	Glycos_transf_1
Rsa10040233	45.3258	21.2826	32.388	128.322	200.131	197.978	32.9988	175.477	-2.40546	5.45724e-08	1.43586e-06	-	R06	18170596	18172364	-	1038	-	- && - && PF01476:LysM domain	LysM
Rsa10031895	1975.3	1291.86	1313.74	174.438	403.934	385.591	1526.96	321.321	2.2485	5.6014e-08	1.46741e-06	-	R05	32199253	32206068	+	1761	-	- && - && PF03171:2OG-Fe(II) oxygenase superfamily|PF14226:non-haem dioxygenase in morphine synthesis N-terminal	2OG-FeII_Oxy
Rsa10003799	195.807	758.726	1033.38	82.2064	40.3934	82.9227	662.638	68.5075	3.27475	5.67073e-08	1.48319e-06	-	R05	40015662	40017624	+	1314	-	- && - && PF07687:Peptidase dimerisation domain|PF01546:Peptidase family M20/M25/M40	Peptidase_M20
Rsa10021758	1434.11	1472.76	1447.34	536.346	529.704	669.601	1451.4	578.551	1.32715	5.70257e-08	1.49005e-06	-	R02	6121215	6123868	-	1365	-	- && - && PF03822:NAF domain|PF00069:Protein kinase domain	Pkinase
Rsa10032123	32.6346	52.1425	17.2061	563.414	227.672	169.992	33.9944	320.359	-3.23794	5.74474e-08	1.49425e-06	-	R05	33637401	33638635	-	975	-	- && - && PF01112:Asparaginase	Asparaginase_2
Rsa10018486	2152.07	2423.03	2364.33	545.369	729.835	941.173	2313.14	738.792	1.64668	5.75033e-08	1.49425e-06	-	R05	37362955	37366079	+	1713	-	- && - && PF07714:Protein tyrosine kinase	Pkinase_Tyr
Rsa10001962	9.97168	2.12826	6.07276	96.2416	57.836	61.1555	6.05757	71.7444	-3.54482	5.81529e-08	1.50522e-06	-	R09	2052810	2055850	+	2094	-	- && - && PF00067:Cytochrome P450	p450
Rsa10042333	812.238	1246.1	747.961	14.0352	37.6393	147.188	935.433	66.2874	3.82033	5.92987e-08	1.53226e-06	-	R05	4601467	4602604	+	831	-	- && - && PF00249:Myb-like DNA-binding domain	Myb_DNA-binding
Rsa10032104	171.332	15.962	31.3759	475.193	2362.1	1944.54	72.8898	1593.94	-4.44831	5.98159e-08	1.5443e-06	-	R05	33505028	33506431	-	1053	-	- && - && PF00657:GDSL-like Lipase/Acylhydrolase	Lipase_GDSL
Rsa10038926	0	0	0	12.0302	107.41	42.4979	0	53.9793	-8.20973	6.19908e-08	1.59637e-06	-	R01	3997033	4000958	+	1506	-	- && O80437.1 RecName: Full=Glycerol-3-phosphate 2-O-acyltransferase 6; Short=AtGPAT6; AltName: Full=Glycerol-3-phosphate acyltransferase 6 && PF01553:Acyltransferase	Acyltransferase
Rsa10028920	997.168	745.957	909.901	2644.64	2425.44	2075.14	884.342	2381.74	-1.42913	6.33477e-08	1.62716e-06	-	R01	9752303	9762932	+	4581	-	- && - && PF00225:Kinesin motor domain	Kinesin
Rsa10040938	15.4108	20.2185	16.194	89.224	95.4753	78.7766	17.2744	87.8253	-2.35008	6.43386e-08	1.65121e-06	-	R08	23944201	23945800	+	741	-	- && - && PF00071:Ras family	Ras
Rsa10026353	48.9519	120.247	9.10913	0	0	0	59.436	0	8.35781	6.78396e-08	1.72789e-06	-	R02	876520	877948	+	1125	-	- && - && PF00651:BTB/POZ domain|PF02135:TAZ zinc finger	zf-TAZ
Rsa10011867	420.623	150.043	168.013	13.0327	33.9672	36.2787	246.226	27.7595	3.14916	7.12316e-08	1.80597e-06	-	R02	14966591	14967834	-	702	-	- && - && PF03188:Eukaryotic cytochrome b561	Cytochrom_B561
Rsa10035679	1048.84	13943.3	11647.5	863.167	297.442	377.298	8879.9	512.636	4.11457	7.12633e-08	1.80597e-06	-	R03	5023693	5025447	+	1101	-	- && - && PF03171:2OG-Fe(II) oxygenase superfamily|PF14226:non-haem dioxygenase in morphine synthesis N-terminal	2OG-FeII_Oxy
Rsa10033708	112.408	236.237	106.273	21.0528	3.67213	15.548	151.64	13.4243	3.50423	7.3659e-08	1.85891e-06	-	R09	6663247	6664162	+	849	-	- && - && PF00454:Phosphatidylinositol 3- and 4-kinase	PI3_PI4_kinase
Rsa10033906	644.533	253.263	271.25	1851.65	1837.9	2072.03	389.682	1920.53	-2.30031	7.66778e-08	1.93348e-06	-	R07	16237939	16240915	+	2835	-	- && - && PF13855:Leucine rich repeat|PF08263:Leucine rich repeat N-terminal domain|PF00069:Protein kinase domain	Pkinase
Rsa10004324	968.159	316.047	231.777	11.0277	40.3934	61.1555	505.328	37.5255	3.75212	7.91417e-08	1.98734e-06	-	R09	30705452	30706602	+	600	-	- && - && PF00249:Myb-like DNA-binding domain	Myb_DNA-binding
Rsa10035855	484.986	380.959	444.323	125.315	171.672	121.274	436.756	139.42	1.64652	8.13493e-08	2.04108e-06	-	R03	4101079	4102846	+	1383	-	- && - && PF00069:Protein kinase domain	Pkinase
Rsa10024807	491.332	783.201	777.313	171.43	227.672	130.603	683.949	176.568	1.95245	8.3624e-08	2.09122e-06	-	R04	11447360	11449923	+	1287	-	- && - && PF02803:Thiolase, C-terminal domain|PF00108:Thiolase, N-terminal domain	Thiolase_N
Rsa10025506	17.2238	3.1924	10.1213	100.252	138.623	74.6304	10.1792	104.502	-3.3449	8.50943e-08	2.12099e-06	-	R04	5602576	5605921	-	2946	-	- && - && PF12799:Leucine Rich repeats (2 copies)|PF13855:Leucine rich repeat|PF00069:Protein kinase domain|PF08263:Leucine rich repeat N-terminal domain	Pkinase
Rsa10034196	5.4391	0	4.0485	41.1032	87.213	61.1555	3.16253	63.1572	-4.28958	8.89197e-08	2.20906e-06	-	R07	18113853	18115113	-	942	-	- && - && PF05368:NmrA-like family	NmrA
Rsa10041915	2.71955	0	1.01213	24.0604	116.59	57.0094	1.24389	65.8866	-5.67292	8.9084e-08	2.21133e-06	-	R05	6867021	6869132	+	1083	-	- && - && PF00010:Helix-loop-helix DNA-binding domain	HLH
Rsa10043007	758.754	1106.7	448.372	64.1611	114.754	183.466	771.274	120.794	2.67508	8.93013e-08	2.21309e-06	-	R05	1065334	1070044	-	3684	-	- && - && PF01582:TIR domain|PF00931:NB-ARC domain	TIR
Rsa10033481	39.8867	14.8979	27.3274	121.305	187.278	176.211	27.3707	161.598	-2.5549	8.94506e-08	2.21498e-06	-	R09	8327588	8330589	+	1809	-	- && - && PF14215:bHLH-MYC and R2R3-MYB transcription factors N-terminal|PF00010:Helix-loop-helix DNA-binding domain	HLH
Rsa10039716	252.011	443.743	274.286	50.1258	82.6229	83.9592	323.347	72.236	2.16136	8.98335e-08	2.22083e-06	-	R06	14461833	14462914	-	528	-	- && - && PF00293:NUDIX domain	NUDIX
Rsa10019419	145.949	63.8479	196.352	745.872	1136.52	566.984	135.383	816.46	-2.59176	9.21798e-08	2.27142e-06	-	R02	16718697	16724907	+	1950	-	- && - && PF07714:Protein tyrosine kinase|PF01657:Salt stress response/antifungal	Pkinase_Tyr
Rsa10033191	76.1474	38.3088	37.4487	1.00252	1.83606	4.14613	50.6349	2.32824	4.45792	9.31311e-08	2.29299e-06	-	R01	16459185	16461340	+	2070	-	- && - && PF13855:Leucine rich repeat|PF08263:Leucine rich repeat N-terminal domain	LRRNT_2
Rsa10032237	156.827	1534.48	1042.49	70.1762	63.3442	91.215	911.265	74.9118	3.60479	9.79895e-08	2.4087e-06	-	R05	34404256	34406727	-	1548	-	- && - && PF00067:Cytochrome P450	p450
Rsa10012379	17.2238	156.427	62.7518	0	0.918032	0	78.801	0.306011	7.8022	9.93338e-08	2.43581e-06	-	R02	25903733	25904902	-	735	-	- && - && PF00314:Thaumatin family	Thaumatin
Rsa10019103	411.558	386.28	440.275	157.395	137.705	165.845	412.704	153.648	1.42622	9.95378e-08	2.43865e-06	-	R02	3356653	3357994	+	1182	-	- && - && PF07649:C1-like domain|PF13905:Thioredoxin-like	C1_3
Rsa10007320	16948.2	10789.2	8391.54	46862.6	40241.9	40815.6	12043	42640.1	-1.82399	1.00339e-07	2.4525e-06	-	R04	48503803	48509791	-	1494	-	- && - && PF01936:NYN domain|PF00504:Chlorophyll A-B binding protein	DUF88
Rsa10036844	19.0368	4.25653	12.1455	74.1862	172.59	109.873	11.813	118.883	-3.31936	1.02812e-07	2.50489e-06	-	R04	3162199	3166691	-	1347	-	- && - && PF00155:Aminotransferase class I and II	Aminotran_1_2
Rsa10021459	72.5213	38.3088	49.5942	1.00252	5.50819	3.1096	53.4747	3.20677	4.04469	1.03524e-07	2.51615e-06	-	R03	22242253	22243907	+	1347	-	- && - && PF00201:UDP-glucoronosyl and UDP-glucosyl transferase	UDPGT
Rsa10032346	1047.03	5887.84	7310.58	631.585	411.278	448.819	4748.48	497.228	3.25549	1.08639e-07	2.63412e-06	-	R03	7894736	7896681	+	1362	-	- && - && PF00201:UDP-glucoronosyl and UDP-glucosyl transferase	UDPGT
Rsa10017605	3109.35	1091.8	1261.11	114.287	317.639	304.741	1820.75	245.556	2.89038	1.13813e-07	2.75297e-06	-	R04	39804851	39808226	+	1605	-	- && - && PF00083:Sugar (and other) transporter	Sugar_tr
Rsa10015133	24.4759	0	6.07276	250.629	203.803	212.489	10.1829	222.307	-4.43132	1.15147e-07	2.78078e-06	-	R07	23838080	23840325	-	1476	-	- && - && PF01554:MatE	MatE
Rsa10011560	80.6799	46.8218	65.7882	211.531	236.852	271.572	64.43	239.985	-1.8939	1.18217e-07	2.84586e-06	-	R05	23556255	23558736	+	930	-	- && - && PF02701:Dof domain, zinc finger	zf-Dof
Rsa10012901	181.303	44.6936	120.443	591.485	812.458	776.364	115.48	726.769	-2.65181	1.1881e-07	2.85787e-06	-	R09	5391497	5397000	+	3108	-	- && - && PF00225:Kinesin motor domain	Kinesin
Rsa10004748	133.258	104.285	37.4487	4.01007	9.18032	9.3288	91.6638	7.5064	3.60914	1.20613e-07	2.89433e-06	-	R08	11014287	11016448	+	924	-	- && - && PF07714:Protein tyrosine kinase	Pkinase_Tyr
Rsa10023835	94.2777	97.9002	125.504	321.808	579.278	345.166	105.894	415.417	-1.97275	1.22959e-07	2.94595e-06	-	R09	27293683	27300235	+	2370	-	- && - && PF00069:Protein kinase domain|PF04564:U-box domain	Pkinase
Rsa10041940	9.06516	0	15.1819	93.234	154.229	158.59	8.08235	135.351	-4.05802	1.24769e-07	2.98695e-06	-	R05	6719679	6725562	-	1461	-	- && - && PF01554:MatE	MatE
Rsa10014438	2.71955	5.32066	11.1334	85.2139	60.5901	57.0094	6.3912	67.6045	-3.41391	1.2776e-07	3.05133e-06	-	R05	30679805	30696925	+	4665	-	- && - && PF00005:ABC transporter|PF00664:ABC transporter transmembrane region	ABC_tran
Rsa10036856	116.034	65.9762	122.467	378.951	378.229	346.202	101.492	367.794	-1.85589	1.30019e-07	3.09795e-06	-	R04	3089677	3091421	-	1536	-	- && Q9SVT8.1 RecName: Full=Ammonium transporter 1 member 4; Short=AtAMT1;4 && PF00909:Ammonium Transporter Family	Ammonium_transp
Rsa10004046	24.4759	70.2327	61.7397	0	0.918032	2.07307	52.1494	0.997033	5.72225	1.31619e-07	3.13116e-06	-	R03	24824691	24826216	+	1188	-	- && - && PF00069:Protein kinase domain|PF01657:Salt stress response/antifungal	Pkinase
Rsa10023346	80.6799	54.2707	84.0064	13.0327	3.67213	6.2192	72.9857	7.64135	3.26378	1.331e-07	3.16389e-06	-	R02	21093720	21096807	-	2700	-	- && - && PF00931:NB-ARC domain	NB-ARC
Rsa10024316	23.5694	0	20.2425	174.438	421.377	308.887	14.604	301.567	-4.36089	1.33671e-07	3.17497e-06	-	R05	13599427	13603885	+	2880	-	- && - && PF08263:Leucine rich repeat N-terminal domain|PF07714:Protein tyrosine kinase|PF13855:Leucine rich repeat	Pkinase_Tyr
Rsa10007674	1.81303	0	0	37.0931	44.9836	102.617	0.604344	61.5645	-6.56612	1.33968e-07	3.17954e-06	-	R02	27442963	27446048	+	1014	-	- && - && PF03171:2OG-Fe(II) oxygenase superfamily|PF14226:non-haem dioxygenase in morphine synthesis N-terminal	2OG-FeII_Oxy
Rsa10014295	49.8584	95.7719	25.3031	0	0.918032	0	56.9778	0.306011	7.33486	1.37121e-07	3.24673e-06	-	R02	6652064	6654774	+	1986	-	- && - && PF01657:Salt stress response/antifungal|PF07714:Protein tyrosine kinase	Pkinase_Tyr
Rsa10039376	8.15865	5.32066	18.2183	67.1686	94.5573	102.617	10.5659	88.1142	-3.05991	1.50899e-07	3.55353e-06	-	R01	1410494	1413726	-	2103	-	- && - && PF00069:Protein kinase domain	Pkinase
Rsa10011977	1009.86	2968.93	1051.6	64.1611	161.574	298.522	1676.8	174.752	3.26253	1.53437e-07	3.60209e-06	-	R08	16487611	16489321	-	690	-	- && - && PF00168:C2 domain	C2
Rsa10003711	6.34561	318.176	160.928	0	1.83606	4.14613	161.816	1.99407	6.34989	1.55756e-07	3.64839e-06	-	R01	13258967	13260648	+	1080	-	- && - && PF00112:Papain family cysteine protease|PF08246:Cathepsin propeptide inhibitor domain (I29)	Peptidase_C1
Rsa10017478	72.5213	26.6033	17.2061	0	0	0	38.7769	0	7.74475	1.60617e-07	3.75607e-06	-	R06	23493079	23495679	+	1557	-	- && - && PF01485:IBR domain, a half RING-finger domain	IBR
Rsa10026826	164.986	168.133	267.201	17.0428	50.4918	31.096	200.107	32.8768	2.60184	1.62158e-07	3.78627e-06	-	R08	18731617	18732956	-	1077	-	- && - && PF03171:2OG-Fe(II) oxygenase superfamily|PF14226:non-haem dioxygenase in morphine synthesis N-terminal	2OG-FeII_Oxy
Rsa10042265	79.7734	37.2446	79.9579	8.02013	7.34425	4.14613	65.6587	6.50351	3.33244	1.64588e-07	3.84004e-06	-	R05	4996690	4999398	-	2709	-	- && - && PF08263:Leucine rich repeat N-terminal domain|PF13855:Leucine rich repeat	LRRNT_2
Rsa10005498	650.879	742.764	757.07	212.534	272.655	299.558	716.904	261.582	1.45441	1.698e-07	3.95251e-06	-	R04	46545128	46548045	-	1320	-	- && - && PF01490:Transmembrane amino acid transporter protein	Aa_trans
Rsa10003242	2198.3	907.705	885.61	242.609	265.311	308.887	1330.54	272.269	2.28922	1.70755e-07	3.96257e-06	-	Scaffold255	229791	232049	-	1542	-	- && - && PF02782:FGGY family of carbohydrate kinases, C-terminal domain|PF00370:FGGY family of carbohydrate kinases, N-terminal domain	FGGY_N
Rsa10032681	262.89	160.684	210.522	60.151	60.5901	48.7171	211.365	56.4861	1.90384	1.71329e-07	3.97284e-06	-	R03	5833085	5835600	+	1995	-	- && - && PF00139:Legume lectin domain|PF00069:Protein kinase domain	Pkinase
Rsa10036263	1577.34	4692.82	2571.81	402.009	557.245	708.989	2947.32	556.081	2.406	1.74e-07	4.03168e-06	-	R03	2021352	2024034	-	1362	-	- && - && PF00155:Aminotransferase class I and II	Aminotran_1_2
Rsa10023160	758.754	592.722	557.681	2349.9	1698.36	1606.63	636.386	1884.96	-1.56627	1.79668e-07	4.14084e-06	-	R01	10782980	10788463	+	2385	-	- && - && PF00702:haloacid dehalogenase-like hydrolase|PF00122:E1-E2 ATPase	E1-E2_ATPase
Rsa10018317	23.5694	17.0261	82.9943	0	0	0	41.1966	0	7.82952	1.84862e-07	4.24761e-06	-	R04	9092889	9096119	-	2628	-	- && - && PF00069:Protein kinase domain|PF01453:D-mannose binding lectin|PF00954:S-locus glycoprotein domain	Pkinase
Rsa10028693	77.9604	7.44893	55.6669	466.17	452.59	580.459	47.0254	499.74	-3.40599	1.89084e-07	4.33804e-06	-	R01	8354829	8359147	-	2883	-	- && - && PF08263:Leucine rich repeat N-terminal domain|PF07714:Protein tyrosine kinase	Pkinase_Tyr
Rsa10011268	682.607	244.75	467.602	2236.61	2287.74	1767.29	464.986	2097.21	-2.17263	1.93555e-07	4.43391e-06	-	R04	41311306	41312443	+	705	-	- && - && PF00581:Rhodanese-like domain	Rhodanese
Rsa10001749	447.819	299.021	160.928	64.1611	36.7213	58.0459	302.589	52.9761	2.51597	1.94947e-07	4.46241e-06	-	Scaffold429	29280	33631	-	3093	-	- && - && PF00689:Cation transporting ATPase, C-terminus|PF00702:haloacid dehalogenase-like hydrolase|PF00690:Cation transporter/ATPase, N-terminus|PF00122:E1-E2 ATPase	E1-E2_ATPase
Rsa10042219	220.283	403.306	269.225	66.1661	66.0983	91.215	297.605	74.4931	1.99848	1.97099e-07	4.50487e-06	-	R05	5274018	5276782	-	1794	-	- && - && PF00069:Protein kinase domain	Pkinase
Rsa10034746	36.2606	8.51306	37.4487	166.418	206.557	213.526	27.4075	195.5	-2.82923	2.02383e-07	4.61866e-06	-	R01	48394117	48399077	+	3174	-	- && - && PF00069:Protein kinase domain	Pkinase
Rsa10030673	398.867	467.154	428.129	1444.63	1210.88	2962.41	431.383	1872.64	-2.11804	2.055e-07	4.68273e-06	-	R02	38342510	38344538	+	978	-	- && - && PF00314:Thaumatin family	Thaumatin
Rsa10028034	27.1955	8.51306	1.01213	231.581	2732.06	1359.93	12.2402	1441.19	-6.87514	2.08232e-07	4.73541e-06	-	R01	44885182	44887827	+	1656	-	- && - && PF00232:Glycosyl hydrolase family 1	Glyco_hydro_1
Rsa10036083	0	0	1.01213	45.1132	99.1474	23.8403	0.337375	56.0337	-7.30228	2.11012e-07	4.79391e-06	-	R03	2954890	2955342	-	360	-	- && - && PF02298:Plastocyanin-like domain	Cu_bind_like
Rsa10002274	57.1105	23.4109	20.2425	0	0	0	33.588	0	7.5376	2.16045e-07	4.89723e-06	-	R09	14057646	14060671	-	2133	-	- && - && PF01657:Salt stress response/antifungal|PF07714:Protein tyrosine kinase	Pkinase_Tyr
Rsa10028792	136.884	136.209	161.94	354.891	391.082	435.344	145.011	393.772	-1.44127	2.18313e-07	4.94494e-06	-	R01	8945006	8946951	-	1089	-	- && - && PF00847:AP2 domain	AP2
Rsa10025886	19.0368	2.12826	28.3395	146.367	190.951	228.037	16.5015	188.452	-3.50852	2.18709e-07	4.95021e-06	-	R09	10427887	10430726	-	1140	-	- && - && PF00069:Protein kinase domain	Pkinase
Rsa10004894	21.7564	30.8598	33.4002	0	0	0	28.6721	0	7.30582	2.19392e-07	4.96196e-06	-	R04	37641920	37643992	+	1173	-	- && - && PF06203:CCT motif	CCT
Rsa10039244	14.5043	14.8979	4.0485	51.1283	226.754	139.932	11.1502	139.271	-3.6417	2.2066e-07	4.98319e-06	-	R01	2113595	2115669	+	1515	-	- && - && PF00069:Protein kinase domain	Pkinase
Rsa10027754	664.476	1198.21	1247.95	219.551	320.393	298.522	1036.88	279.489	1.89098	2.2727e-07	5.1151e-06	-	R05	11069703	11070757	-	936	-	- && - && PF07859:alpha/beta hydrolase fold	Abhydrolase_3
Rsa10015035	67.9887	106.413	149.795	400.004	884.983	442.6	108.066	575.862	-2.41517	2.31418e-07	5.19516e-06	-	R09	33076524	33080591	-	1962	-	- && - && PF01740:STAS domain|PF00916:Sulfate permease family	Sulfate_transp
Rsa10000964	2783.91	6658.28	4825.82	1203.02	1024.52	495.463	4756	907.669	2.38938	2.34861e-07	5.26463e-06	-	Scaffold1375	6339	8079	+	1074	-	- && - && PF00107:Zinc-binding dehydrogenase|PF08240:Alcohol dehydrogenase GroES-like domain	ADH_N
Rsa10035653	61.6431	50.0142	28.3395	1.00252	3.67213	3.1096	46.6656	2.59475	4.16134	2.4377e-07	5.43618e-06	-	R03	5150031	5151078	+	525	-	- && - && PF03876:SHS2 domain found in N terminus of Rpb7p/Rpc25p/MJ0397|PF00575:S1 RNA binding domain	S1
Rsa10026994	307.309	37.2446	35.4244	4093.28	1101.64	1736.19	126.659	2310.37	-4.1876	2.48656e-07	5.53293e-06	-	R08	19835606	19839259	+	1074	-	- && - && PF00107:Zinc-binding dehydrogenase|PF08240:Alcohol dehydrogenase GroES-like domain	ADH_N
Rsa10034111	32.6346	105.349	51.6184	6.0151	3.67213	4.14613	63.2007	4.61112	3.77754	2.5085e-07	5.57763e-06	-	R07	17600864	17603965	+	1272	-	- && - && PF00069:Protein kinase domain	Pkinase
Rsa10036892	14.5043	25.5392	18.2183	78.1963	114.754	105.726	19.4206	99.5589	-2.36462	2.54579e-07	5.65639e-06	-	R04	2894593	2895822	-	1230	-	- && - && PF08263:Leucine rich repeat N-terminal domain|PF13855:Leucine rich repeat	LRRNT_2
Rsa10007023	1362.49	3227.51	4097.09	202.508	369.049	668.564	2895.7	413.374	2.8085	2.55617e-07	5.66698e-06	-	R09	13079589	13083080	+	2532	-	- && - && PF00862:Sucrose synthase|PF00534:Glycosyl transferases group 1	Glycos_transf_1
Rsa10043061	47.1388	54.2707	29.3516	0	0.918032	0	43.5871	0.306011	6.94924	2.57122e-07	5.69618e-06	-	R05	742680	743456	-	777	-	- && Q9FI14.1 RecName: Full=Disease resistance protein TAO1; AltName: Full=Protein TARGET OF AVRB OPERATION 1 && PF00931:NB-ARC domain	NB-ARC
Rsa10014262	7307.43	2557.11	3611.26	326.82	564.59	1059.34	4491.93	650.249	2.78843	2.62362e-07	5.79955e-06	-	R02	6845610	6846749	+	1071	-	- && Q96323.1 RecName: Full=Leucoanthocyanidin dioxygenase; Short=LDOX; Short=Leucocyanidin oxygenase; AltName: Full=Anthocyanidin synthase; Short=ANS; AltName: Full=Leucoanthocyanidin hydroxylase; AltName: Full=Protein TANNIN DEFICIENT SEED 4; Short=TDS4; AltName: Full=Protein TRANSPARENT TESTA 11; Short=TT11; AltName: Full=Protein TRANSPARENT TESTA 17; Short=TT17; AltName: Full=Protein TRANSPAR…	2OG-FeII_Oxy
Rsa10024127	28.102	6.38479	13.1576	83.2089	151.475	229.074	15.8815	154.586	-3.27218	2.62668e-07	5.80208e-06	-	R05	12526778	12529489	+	2712	-	- && - && PF07714:Protein tyrosine kinase	Pkinase_Tyr
Rsa10042248	1511.16	2064.42	1694.3	740.86	559.999	669.601	1756.63	656.82	1.41929	2.64432e-07	5.83677e-06	-	R05	5094701	5096850	-	1431	-	- && - && PF01554:MatE	MatE
Rsa10005241	123.286	95.7719	24.291	6.0151	1.83606	0	81.1164	2.61705	4.95297	2.66497e-07	5.87379e-06	-	R04	47695116	47698939	+	1419	-	- && - && PF00285:Citrate synthase	Citrate_synt
Rsa10041328	229.349	388.408	295.541	3.00755	9.18032	46.644	304.433	19.6106	3.96126	2.70755e-07	5.9633e-06	-	R08	25927788	25930257	-	1773	-	- && - && PF00481:Protein phosphatase 2C	PP2C
Rsa10022216	303.683	177.71	256.068	1112.79	630.688	990.926	245.82	911.469	-1.88966	2.79053e-07	6.11937e-06	-	R09	552381	555437	-	2967	-	- && - && PF00069:Protein kinase domain|PF08263:Leucine rich repeat N-terminal domain|PF13855:Leucine rich repeat	Pkinase
novel.3296	1745.04	2482.62	2349.14	746.875	412.196	735.939	2192.27	631.67	1.79541	2.85181e-07	6.23569e-06	-	Scaffold2687	2396	3604	-	843	-	- && Q02283.1 RecName: Full=Homeobox-leucine zipper protein HAT5; AltName: Full=HD-ZIP protein ATHB-1; AltName: Full=Homeodomain transcription factor ATHB-1; AltName: Full=Homeodomain-leucine zipper protein HAT5; Short=HD-ZIP protein 5 && PF02183:Homeobox associated leucine zipper|PF00046:Homeodomain	Homeobox
Rsa10024489	20.8499	106.413	56.679	0	0.918032	1.03653	61.314	0.651522	6.5478	2.85752e-07	6.24365e-06	-	R09	31832294	31834402	-	1560	-	- && - && PF00067:Cytochrome P450	p450
novel.1758	288.272	237.301	230.765	70.1762	95.4753	76.7035	252.113	80.785	1.6411	2.87272e-07	6.27234e-06	-	R05	33082091	33083868	+	1604	-	- && Q9LUU7.1 RecName: Full=Probable protein phosphatase 2C 43; Short=AtPP2C43 && PF00481:Protein phosphatase 2C	PP2C
Rsa10030076	2179.26	2931.68	2529.3	780.96	979.54	1084.21	2546.75	948.238	1.42528	2.88505e-07	6.29474e-06	-	R05	19828857	19830965	-	774	-	- && - && PF00481:Protein phosphatase 2C	PP2C
Rsa10037258	129.632	359.677	291.492	58.146	42.2295	43.5344	260.267	47.9699	2.43933	2.89926e-07	6.31663e-06	-	R04	939080	943771	+	1527	-	- && Q9M066.3 RecName: Full=3-epi-6-deoxocathasterone 23-monooxygenase; AltName: Full=Cytochrome P450 90C1; AltName: Full=Protein ROTUNDIFOLIA 3 && PF00067:Cytochrome P450	p450
Rsa10009803	19.9434	11.7055	8.09701	54.1359	127.606	199.014	13.2486	126.919	-3.25303	3.04088e-07	6.58727e-06	-	R07	15261270	15265775	+	3543	-	- && - && PF12710:haloacid dehalogenase-like hydrolase|PF00122:E1-E2 ATPase|PF16212:Phospholipid-translocating P-type ATPase C-terminal|PF16209:Phospholipid-translocating ATPase N-terminal	E1-E2_ATPase
Rsa10007012	2403.17	2489.01	3123.42	720.809	809.704	1156.77	2671.87	895.762	1.57678	3.05416e-07	6.60657e-06	-	R09	12997692	13003158	+	3978	-	- && - && PF03450:CO dehydrogenase flavoprotein C-terminal domain|PF01799:[2Fe-2S] binding domain|PF01315:Aldehyde oxidase and xanthine dehydrogenase, a/b hammerhead domain|PF02738:Molybdopterin-binding domain of aldehyde dehydrogenase|PF00111:2Fe-2S iron-sulfur cluster binding domain|PF00941:FAD binding domain in molybdopterin dehydrogenase	Fer2
Rsa10040935	832.182	1573.85	1476.69	153.385	340.59	337.91	1294.24	277.295	2.22233	3.16912e-07	6.83086e-06	-	R08	23934551	23937827	+	1548	-	- && - && PF00067:Cytochrome P450	p450
Rsa10020733	2.71955	131.952	65.7882	0	0	0	66.82	0	8.52646	3.1911e-07	6.86847e-06	-	R01	36033798	36035138	+	1191	-	- && - && PF00646:F-box domain|PF07734:F-box associated	F-box
Rsa10040831	5.4391	0	3.03638	54.1359	59.6721	39.3883	2.82516	51.0654	-4.13768	3.19541e-07	6.87126e-06	-	R08	23429889	23431382	+	648	-	- && - && PF00072:Response regulator receiver domain	Response_reg
Rsa10012964	144.136	163.876	173.074	42.1057	36.7213	15.548	160.362	31.4583	2.34667	3.19798e-07	6.87126e-06	-	R05	35643712	35646061	+	1449	-	- && - && PF08263:Leucine rich repeat N-terminal domain	LRRNT_2
Rsa10035034	116.941	81.9382	63.7639	386.971	515.934	253.951	87.5476	385.619	-2.13781	3.28445e-07	7.03938e-06	-	R01	46800085	46802528	-	1785	-	- && - && PF00069:Protein kinase domain|PF13855:Leucine rich repeat	Pkinase
Rsa10034444	300.057	252.199	239.874	65.1636	86.295	97.4342	264.043	82.9642	1.6708	3.4458e-07	7.37475e-06	-	R01	50167052	50170159	+	2799	-	- && - && PF00931:NB-ARC domain	NB-ARC
Rsa10028802	106.062	26.6033	42.5093	270.679	448	523.45	58.3917	414.043	-2.82182	3.52515e-07	7.50744e-06	-	R01	8997569	9000207	-	2205	-	- && - && PF00069:Protein kinase domain|PF13855:Leucine rich repeat|PF08263:Leucine rich repeat N-terminal domain	Pkinase
Rsa10004066	194.901	52.1425	136.637	542.361	771.147	974.342	127.893	762.617	-2.57426	3.5758e-07	7.60994e-06	-	R03	24987712	24991396	-	2169	-	- && - && PF01852:START domain|PF00046:Homeobox domain	START
Rsa10025645	2090.43	1489.79	1477.7	37.0931	253.377	270.535	1685.97	187.002	3.17235	3.58142e-07	7.61656e-06	-	R09	12135819	12137300	+	903	-	- && O04609.1 RecName: Full=WRKY transcription factor 22; AltName: Full=WRKY DNA-binding protein 22 && PF03106:WRKY DNA -binding domain	WRKY
Rsa10020432	227.536	18.0902	30.3638	1.00252	2.7541	1.03653	91.9965	1.59772	5.83147	3.63867e-07	7.72204e-06	-	R04	38857282	38859178	+	849	-	- && - && PF14226:non-haem dioxygenase in morphine synthesis N-terminal|PF03171:2OG-Fe(II) oxygenase superfamily	2OG-FeII_Oxy
Rsa10023398	49.8584	23.4109	40.485	142.357	174.426	176.211	37.9181	164.331	-2.11071	3.65234e-07	7.74563e-06	-	R02	21770300	21772855	-	1773	-	- && - && PF00069:Protein kinase domain	Pkinase
Rsa10012822	1134.05	1683.46	1220.62	465.168	450.754	542.107	1346.04	486.009	1.46965	3.7162e-07	7.87003e-06	-	R09	5793908	5795608	-	1230	-	- && - && PF00249:Myb-like DNA-binding domain|PF14379:MYB-CC type transfactor, LHEQLE motif	Myb_DNA-binding
Rsa10005335	27.1955	551.22	523.269	22.0554	0.918032	5.18267	367.228	9.38535	5.29369	3.74233e-07	7.91983e-06	-	R02	36228250	36230484	+	1449	-	- && - && PF01554:MatE	MatE
Rsa10040325	117.847	207.506	358.293	18.0453	41.3114	39.3883	227.882	32.915	2.79003	3.78169e-07	7.98637e-06	-	R08	20445372	20448438	+	1677	-	- && - && PF01554:MatE	MatE
Rsa10030311	1367.03	1223.75	626.506	181.455	266.229	314.07	1072.43	253.918	2.07859	3.89077e-07	8.19389e-06	-	R04	45071338	45076067	+	1632	-	- && - && PF01764:Lipase (class 3)	Lipase_3
Rsa10010183	27.1955	42.5653	42.5093	133.335	145.967	142.005	37.4234	140.436	-1.91218	4.06023e-07	8.52113e-06	-	R05	39585093	39587973	+	2409	-	- && - && PF07714:Protein tyrosine kinase|PF13855:Leucine rich repeat	Pkinase_Tyr
Rsa10002335	399.774	160.684	117.407	35.0881	35.8032	30.0595	225.955	33.6503	2.74779	4.15046e-07	8.69083e-06	-	R04	47403821	47407780	-	3093	-	- && - && PF00689:Cation transporting ATPase, C-terminus|PF00702:haloacid dehalogenase-like hydrolase|PF00690:Cation transporter/ATPase, N-terminus|PF00122:E1-E2 ATPase	E1-E2_ATPase
Rsa10007791	39.8867	68.1045	95.1398	266.669	329.573	262.243	67.7103	286.162	-2.08207	4.15238e-07	8.69083e-06	-	R01	12656233	12658696	-	1839	-	- && - && PF00933:Glycosyl hydrolase family 3 N terminal domain|PF01915:Glycosyl hydrolase family 3 C-terminal domain	Glyco_hydro_3
Rsa10011461	17.2238	0	10.1213	223.561	168	89.1419	9.11502	160.234	-4.12155	4.22172e-07	8.80513e-06	-	R08	3570373	3571680	-	894	-	- && - && PF00249:Myb-like DNA-binding domain	Myb_DNA-binding
Rsa10028217	739.717	1031.14	848.161	361.908	316.721	333.764	873.008	337.464	1.37112	4.26073e-07	8.88037e-06	-	R05	14164072	14165863	-	468	-	- && - && PF00168:C2 domain	C2
Rsa10029348	937.338	417.14	460.517	121.305	138.623	162.736	604.998	140.888	2.10304	4.29038e-07	8.93603e-06	-	R09	18469563	18472393	-	1479	-	- && - && PF00010:Helix-loop-helix DNA-binding domain|PF14215:bHLH-MYC and R2R3-MYB transcription factors N-terminal	HLH
Rsa10041925	0.906516	0	0	21.0528	100.065	38.3517	0.302172	53.1567	-7.22613	4.51954e-07	9.3875e-06	-	R05	6809105	6811167	-	1374	-	- && - && PF07714:Protein tyrosine kinase	Pkinase_Tyr
Rsa10014267	78.8669	169.197	237.85	29.073	6.42622	7.25574	161.971	14.2516	3.5087	4.57526e-07	9.49021e-06	-	R02	6831985	6833739	+	1524	-	- && Q9ZP16.2 RecName: Full=Cysteine-rich receptor-like protein kinase 11; Short=Cysteine-rich RLK11; AltName: Full=Receptor-like protein kinase 3; Flags: Precursor && PF01657:Salt stress response/antifungal|PF00069:Protein kinase domain	Pkinase
Rsa10041652	44.4193	14.8979	22.2668	84.2114	320.393	391.81	27.1946	265.471	-3.28221	4.58993e-07	9.51413e-06	-	R05	8333220	8334757	-	1056	-	- && - && PF00657:GDSL-like Lipase/Acylhydrolase	Lipase_GDSL
Rsa10007165	462.323	121.311	234.813	1210.04	1536.79	1937.28	272.816	1561.37	-2.5158	4.73733e-07	9.79955e-06	-	R09	14353009	14359583	+	2238	-	- && - && PF00046:Homeobox domain|PF01852:START domain	START
Rsa10041153	1.81303	0	0	69.1736	72.5245	21.7672	0.604344	54.4885	-6.39458	5.14702e-07	1.05319e-05	-	R08	25036692	25037503	-	447	-	- && - && PF00111:2Fe-2S iron-sulfur cluster binding domain	Fer2
Rsa10033099	572.012	173.454	243.922	8.02013	28.459	53.8998	329.796	30.1263	3.45434	5.22222e-07	1.06498e-05	-	R01	15725810	15728147	-	2187	-	- && - && PF08488:Wall-associated kinase|PF00069:Protein kinase domain|PF13947:Wall-associated receptor kinase galacturonan-binding	Pkinase
Rsa10017411	5.4391	490.565	95.1398	3.00755	4.59016	4.14613	197.048	3.91461	5.65145	5.22613e-07	1.06506e-05	-	R06	23139719	23140905	+	1005	-	- && - && PF00069:Protein kinase domain	Pkinase
Rsa10012132	790.482	439.487	472.663	1595	1878.29	2086.54	567.544	1853.28	-1.70673	5.37514e-07	1.09469e-05	-	R08	1067997	1069623	-	936	-	- && - && PF00657:GDSL-like Lipase/Acylhydrolase	Lipase_GDSL
Rsa10028100	15.4108	96.836	79.9579	1.00252	0.918032	4.14613	64.0682	2.02223	5.00466	5.39818e-07	1.09865e-05	-	R01	44348677	44349532	-	633	-	- && - && PF00847:AP2 domain	AP2
Rsa10031027	442.38	333.073	523.269	1189.99	1701.11	1141.22	432.907	1344.11	-1.63444	5.44773e-07	1.10799e-05	-	R07	2198145	2199913	+	1095	-	- && - && PF00332:Glycosyl hydrolases family 17	Glyco_hydro_17
Rsa10013247	88.8386	9.57719	10.1213	233.586	1115.41	701.733	36.179	683.576	-4.23513	5.46563e-07	1.11088e-05	-	R02	19006000	19008950	-	1356	-	- && - && PF03015:Male sterility protein|PF07993:Male sterility protein	NAD_binding_4
novel.981	3544.48	1398.27	1941.26	10758	8606.55	8485.07	2294.67	9283.21	-2.0162	5.5352e-07	1.12298e-05	-	R03	13933310	13940251	+	3167	-	- && Q67XN2.1 RecName: Full=Beta-glucosidase 8; Short=AtBGLU8; Flags: Precursor && PF00232:Glycosyl hydrolase family 1	Glyco_hydro_1
Rsa10004284	201.247	125.568	102.225	553.389	440.655	521.376	143.013	505.14	-1.81871	5.59932e-07	1.13425e-05	-	R02	13517988	13524630	+	2949	-	- && - && PF00225:Kinesin motor domain	Kinesin
Rsa10020283	44.4193	2.12826	19.2304	550.382	190.033	274.681	21.926	338.365	-3.94053	5.64694e-07	1.14313e-05	-	R04	35799958	35803208	-	2298	-	- && - && PF00425:chorismate binding enzyme|PF04715:Anthranilate synthase component I, N terminal region|PF00117:Glutamine amidotransferase class-I	GATase
Rsa10018373	9.06516	0	6.07276	55.1384	109.246	69.4478	5.04597	77.944	-3.92613	5.67388e-07	1.14705e-05	-	R04	8792707	8795074	+	813	-	- && - && PF03634:TCP family transcription factor	TCP
Rsa10009160	28.102	15.962	27.3274	91.229	141.377	107.8	23.7971	113.468	-2.24969	5.68816e-07	1.14917e-05	-	R06	910389	913672	-	2214	-	- && - && PF08263:Leucine rich repeat N-terminal domain|PF13855:Leucine rich repeat|PF07714:Protein tyrosine kinase	Pkinase_Tyr
Rsa10027766	769.632	940.693	676.1	268.674	322.229	318.216	795.475	303.04	1.39206	5.73166e-07	1.15668e-05	-	R05	11146067	11150413	+	1332	-	- && Q9C942.1 RecName: Full=Caffeoylshikimate esterase; AltName: Full=Lysophospholipase 2; Short=LysoPL2 && PF01423:LSM domain|PF12146:Serine aminopeptidase, S33	LSM
Rsa10036406	48.0454	14.8979	67.8124	372.936	279.082	220.782	43.5852	290.933	-2.73663	5.74902e-07	1.15914e-05	-	R03	1358528	1360427	+	1023	-	- && - && PF00249:Myb-like DNA-binding domain	Myb_DNA-binding
Rsa10021133	49.8584	3.1924	17.2061	214.539	315.803	350.348	23.419	293.563	-3.63958	5.81172e-07	1.17023e-05	-	R08	15925700	15929133	-	3144	-	- && - && PF13855:Leucine rich repeat|PF08263:Leucine rich repeat N-terminal domain|PF07714:Protein tyrosine kinase	Pkinase_Tyr
Rsa10005013	2.71955	1.06413	1.01213	51.1283	82.6229	17.6211	1.5986	50.4574	-4.95467	5.92556e-07	1.18762e-05	-	R05	28609200	28612377	-	2754	-	- && - && PF07714:Protein tyrosine kinase|PF13855:Leucine rich repeat|PF08263:Leucine rich repeat N-terminal domain	Pkinase_Tyr
Rsa10006402	2695.98	4458.71	3884.54	1171.94	883.147	1414.87	3679.74	1156.65	1.66973	5.94025e-07	1.18978e-05	-	R04	42971208	42973388	+	816	-	- && - && PF00445:Ribonuclease T2 family	Ribonuclease_T2
Rsa10041412	11.7847	23.4109	18.2183	78.1963	99.1474	90.1784	17.8046	89.1741	-2.33267	5.96218e-07	1.19338e-05	-	R08	26268046	26271997	+	1821	-	- && Q9LR47.2 RecName: Full=Type IV inositol polyphosphate 5-phosphatase 6; Short=At5PTase6; AltName: Full=Protein COTYLEDON VASCULAR PATTERN 2 && PF03372:Endonuclease/Exonuclease/phosphatase family	Exo_endo_phos
Rsa10034356	40.7932	61.7197	32.388	0	1.83606	0	44.967	0.612021	6.1162	6.0419e-07	1.20809e-05	-	R07	19032416	19033797	+	786	-	- && - && PF03106:WRKY DNA -binding domain	WRKY
Rsa10022479	5.4391	26.6033	1.01213	345.868	168.918	112.982	11.0182	209.256	-4.25712	6.21332e-07	1.23829e-05	-	R03	26836794	26839123	+	1539	-	- && - && PF00067:Cytochrome P450	p450
Rsa10025426	92.4646	65.9762	19.2304	0	0	3.1096	59.2237	1.03653	5.8871	6.28828e-07	1.25121e-05	-	R04	6162035	6163262	+	654	-	- && - && PF00071:Ras family	Ras
Rsa10032589	69.8017	188.351	254.044	16.0403	1.83606	19.6941	170.732	12.5235	3.77639	6.57935e-07	1.30484e-05	-	R03	6303358	6305763	-	1131	-	- && - && PF00657:GDSL-like Lipase/Acylhydrolase	Lipase_GDSL
Rsa10014417	7.25213	0	5.06063	34.0856	99.1474	94.3246	4.10425	75.8525	-4.18382	6.63098e-07	1.31422e-05	-	R05	30837659	30841691	+	2076	-	- && - && PF01061:ABC-2 type transporter|PF00005:ABC transporter	ABC2_membrane
Rsa10040781	2.71955	5.32066	13.1576	47.1183	78.9507	99.5072	7.06595	75.1921	-3.42063	6.77924e-07	1.33922e-05	-	R08	23128506	23131187	-	1614	-	- && - && PF17047:Synaptotagmin-like mitochondrial-lipid-binding domain|PF00168:C2 domain	C2
Rsa10010143	0	0	0	4.01007	178.098	21.7672	0	67.9585	-8.54175	6.79942e-07	1.34233e-05	-	R05	39369721	39371791	+	942	-	- && - && PF00657:GDSL-like Lipase/Acylhydrolase	Lipase_GDSL
Rsa10025303	84.306	250.071	268.213	33.083	34.8852	32.1325	200.863	33.3669	2.5884	6.82895e-07	1.34641e-05	-	R04	6953577	6954907	-	1089	-	- && - && PF00112:Papain family cysteine protease|PF08246:Cathepsin propeptide inhibitor domain (I29)	Peptidase_C1
Rsa10038278	89.7451	39.3729	34.4123	4.01007	0	0	54.5101	1.33669	5.36787	6.85926e-07	1.3515e-05	-	R06	19341258	19342178	-	741	-	- && - && PF00314:Thaumatin family	Thaumatin
Rsa10038905	26.289	29.7957	18.2183	249.627	167.082	74.6304	24.7676	163.78	-2.72584	6.99172e-07	1.37402e-05	-	R01	4102629	4104708	-	942	-	- && - && PF00248:Aldo/keto reductase family	Aldo_ket_red
Rsa10009932	3.62606	264.969	50.6063	0	0	1.03653	106.4	0.345511	8.23608	7.0348e-07	1.3807e-05	-	R01	131056	131889	-	648	-	- && - && PF00043:Glutathione S-transferase, C-terminal domain|PF02798:Glutathione S-transferase, N-terminal domain	GST_N
Rsa10034547	0.906516	4.25653	6.07276	33.083	55.0819	66.3382	3.74527	51.501	-3.80273	7.31181e-07	1.43136e-05	-	R01	49584811	49589199	-	2688	-	- && - && PF07649:C1-like domain|PF00141:Peroxidase|PF03107:C1 domain	C1_3
Rsa10041493	507.649	337.33	192.304	1624.08	1601.97	1127.75	345.761	1451.26	-2.06895	7.45408e-07	1.45451e-05	-	R08	26606247	26607948	-	1206	-	- && - && PF00106:short chain dehydrogenase	adh_short
Rsa10021659	723.4	1306.75	1236.82	355.893	363.541	331.691	1088.99	350.375	1.63567	7.57935e-07	1.4761e-05	-	R02	24872988	24875379	-	1275	-	- && - && PF02365:No apical meristem (NAM) protein	NAM
Rsa10028337	105.156	385.216	445.335	46.1158	50.4918	43.5344	311.902	46.714	2.73816	7.59017e-07	1.47725e-05	-	R05	14875393	14877682	+	2001	-	- && - && PF00069:Protein kinase domain|PF00139:Legume lectin domain	Pkinase
Rsa10025287	286.459	136.209	149.795	731.837	814.294	617.774	190.821	721.302	-1.91694	7.84493e-07	1.51709e-05	-	R02	11105993	11109724	-	1686	-	- && - && PF01842:ACT domain|PF10369:Small subunit of acetolactate synthase	ACT
Rsa10001987	1137.68	860.883	629.542	4319.84	3145.18	2210.93	876.034	3225.32	-1.88022	7.99422e-07	1.54059e-05	-	Scaffold373	79686	81300	+	1206	-	- && - && PF01370:NAD dependent epimerase/dehydratase family	Epimerase
Rsa10035937	77.9604	80.874	138.661	14.0352	22.0328	7.25574	99.1652	14.4412	2.77143	8.87703e-07	1.69932e-05	-	R03	3697305	3699325	-	1008	-	- && - && PF02365:No apical meristem (NAM) protein	NAM
Rsa10003925	313.655	1126.92	1205.44	174.438	124.852	156.517	882.004	151.936	2.53735	8.92895e-07	1.70818e-05	-	R06	7603586	7606895	+	990	-	- && - && PF03372:Endonuclease/Exonuclease/phosphatase family	Exo_endo_phos
Rsa10030831	2098.58	3050.87	3162.89	722.814	155.147	493.39	2770.78	457.117	2.59993	9.16766e-07	1.75032e-05	-	R02	39563169	39564291	-	660	-	- && - && PF02798:Glutathione S-transferase, N-terminal domain|PF13410:Glutathione S-transferase, C-terminal domain	GST_N
Rsa10012945	2169.29	6711.48	2219.59	329.828	524.196	846.848	3700.12	566.957	2.7063	9.18655e-07	1.75192e-05	-	R09	5127365	5128966	+	1602	-	- && - && PF00004:ATPase family associated with various cellular activities (AAA)|PF14363:Domain associated at C-terminal with AAA	AAA
Rsa10039592	54.391	151.107	139.673	23.0579	11.0164	12.4384	115.057	15.5042	2.89229	9.23115e-07	1.75932e-05	-	R06	13167312	13168279	-	780	-	- && - && PF03106:WRKY DNA -binding domain	WRKY
Rsa10007745	1081.47	2720.99	3088	593.49	436.065	531.742	2296.82	520.432	2.14185	9.30652e-07	1.77034e-05	-	R01	12998627	13003047	+	2832	-	- && - && PF00005:ABC transporter|PF12698:ABC-2 family transporter protein	ABC_tran
Rsa10036553	37.1672	71.2969	103.237	2.00503	10.0984	2.07307	70.567	4.72548	3.87828	9.53246e-07	1.8069e-05	-	R04	4709992	4712828	+	1983	-	- && - && PF01657:Salt stress response/antifungal|PF07714:Protein tyrosine kinase	Pkinase_Tyr
Rsa10006219	4.53258	0	1.01213	23.0579	74.3606	64.2651	1.84824	53.8945	-4.81208	9.5345e-07	1.8069e-05	-	R04	42340020	42342338	-	1083	-	- && - && PF01370:NAD dependent epimerase/dehydratase family	Epimerase
Rsa10030060	9.97168	43.6294	37.4487	0	0	0	30.3499	0	7.38669	9.80108e-07	1.85278e-05	-	R05	19945612	19948079	-	1629	-	- && - && PF02365:No apical meristem (NAM) protein	NAM
Rsa10006316	85.2125	532.066	303.638	12.0302	22.9508	47.6806	306.972	27.5538	3.47905	9.94581e-07	1.8778e-05	-	R09	15811215	15813860	-	2007	-	- && - && PF01657:Salt stress response/antifungal|PF07714:Protein tyrosine kinase	Pkinase_Tyr
Rsa10015569	4.53258	0	5.06063	28.0705	65.1803	89.1419	3.19774	60.7975	-4.22817	1.02053e-06	1.92439e-05	-	R04	14259162	14261859	+	2223	-	- && - && PF13855:Leucine rich repeat|PF07714:Protein tyrosine kinase	Pkinase_Tyr
Rsa10026254	134.164	288.38	125.504	23.0579	44.0655	31.096	182.683	32.7398	2.47703	1.04046e-06	1.9571e-05	-	R02	282284	285865	+	1608	-	- && - && PF01554:MatE	MatE
Rsa10012943	414.278	955.591	930.144	97.2441	182.688	204.197	766.671	161.377	2.24788	1.04173e-06	1.95752e-05	-	R09	5137675	5140240	+	1374	-	- && - && PF05922:Peptidase inhibitor I9|PF02225:PA domain|PF00082:Subtilase family	Peptidase_S8
Rsa10018337	40.7932	7.44893	49.5942	193.486	491.147	230.11	32.6121	304.914	-3.22226	1.05068e-06	1.97142e-05	-	R04	8987119	8989665	+	1350	-	- && - && PF00091:Tubulin/FtsZ family, GTPase domain|PF03953:Tubulin C-terminal domain	Tubulin
Rsa10001156	46.2323	74.4893	133.601	14.0352	7.34425	10.3653	84.7741	10.5816	3.00475	1.05476e-06	1.97698e-05	-	Scaffold989	10649	12886	+	516	-	- && - && PF00319:SRF-type transcription factor (DNA-binding and dimerisation domain)|PF01486:K-box region	K-box
Rsa10021214	435.128	178.774	123.479	20.0503	25.7049	50.7902	245.794	32.1818	2.93588	1.06335e-06	1.9878e-05	-	R08	15403246	15406651	+	2886	-	- && - && PF00931:NB-ARC domain	NB-ARC
Rsa10014202	97.9037	68.1045	86.0307	16.0403	17.4426	21.7672	84.013	18.4167	2.19251	1.07475e-06	2.00788e-05	-	R02	7154873	7157330	+	1410	-	- && - && PF03106:WRKY DNA -binding domain	WRKY
Rsa10031207	12.6912	0	14.1698	79.1988	154.229	160.663	8.95366	131.364	-3.86492	1.09673e-06	2.04516e-05	-	R01	30785429	30789386	-	2220	-	- && - && PF07714:Protein tyrosine kinase	Pkinase_Tyr
Rsa10007993	106.062	42.5653	40.485	361.908	256.131	317.179	63.0376	311.74	-2.30185	1.11621e-06	2.07893e-05	-	R07	25834461	25836756	-	1707	-	- && - && PF03759:PRONE (Plant-specific Rop nucleotide exchanger)	DUF315
Rsa10015463	32.6346	1281.22	199.389	0	0	0	504.413	0	11.4437	1.15578e-06	2.1447e-05	-	R04	13264036	13265840	+	1509	-	- && Q9LTM3.1 RecName: Full=Cytochrome P450 71B20 && PF00067:Cytochrome P450	p450
Rsa10024650	18.1303	10.6413	18.2183	75.1887	67.9344	122.311	15.6633	88.478	-2.49213	1.16101e-06	2.15309e-05	-	R04	12415152	12419370	-	3588	-	- && - && PF12710:haloacid dehalogenase-like hydrolase|PF00122:E1-E2 ATPase|PF16209:Phospholipid-translocating ATPase N-terminal|PF16212:Phospholipid-translocating P-type ATPase C-terminal	E1-E2_ATPase
Rsa10037073	15.4108	4.25653	10.1213	51.1283	107.41	83.9592	9.92952	80.8324	-3.01263	1.17713e-06	2.18166e-05	-	R04	1886669	1887894	-	945	-	- && - && PF00320:GATA zinc finger	GATA
Rsa10018185	38.9802	144.722	70.8488	3.00755	4.59016	12.4384	84.8503	6.6787	3.67412	1.18706e-06	2.19603e-05	-	R04	9979121	9979800	+	600	-	- && - && PF00069:Protein kinase domain	Pkinase
Rsa10012617	78.8669	32.9881	88.0549	465.168	201.049	451.929	66.6366	372.715	-2.48167	1.21163e-06	2.23737e-05	-	R06	21951942	21952709	+	567	-	- && - && PF00847:AP2 domain	AP2
Rsa10042679	9.97168	22.3468	6.07276	70.1762	443.409	78.7766	12.7971	197.454	-3.95286	1.22837e-06	2.26553e-05	-	R05	2671266	2673424	-	2064	-	- && - && PF02225:PA domain|PF00082:Subtilase family|PF05922:Peptidase inhibitor I9	Peptidase_S8
Rsa10043016	9.97168	27.6674	54.6548	0	0	0	30.7646	0	7.40706	1.27649e-06	2.3457e-05	-	R05	1010599	1013310	+	384	-	- && - && PF00249:Myb-like DNA-binding domain	Myb_DNA-binding
Rsa10013277	44.4193	24.475	36.4365	0	0.918032	0	35.1103	0.306011	6.63899	1.28499e-06	2.3599e-05	-	R02	18721274	18722849	-	990	-	- && - && PF00249:Myb-like DNA-binding domain	Myb_DNA-binding
Rsa10028388	2021.53	1882.45	3046.5	402.009	872.13	588.751	2316.83	620.964	1.89931	1.33046e-06	2.43602e-05	-	R05	15135720	15139892	-	2550	-	- && - && PF00120:Glutamine synthetase, catalytic domain|PF04909:Amidohydrolase	Amidohydro_2
Rsa10005855	130.538	94.7078	112.346	257.647	474.622	423.942	112.531	385.404	-1.7752	1.37396e-06	2.51262e-05	-	R09	25612976	25617133	+	2262	-	- && - && PF00225:Kinesin motor domain	Kinesin
Rsa10025316	2736.77	1681.33	1529.32	666.674	550.819	708.989	1982.47	642.161	1.62658	1.38255e-06	2.52376e-05	-	R04	6899226	6901703	-	1749	-	- && - && PF00083:Sugar (and other) transporter	Sugar_tr
Rsa10018675	0.906516	0	0	22.0554	70.6885	29.0229	0.302172	40.5889	-6.83726	1.44903e-06	2.63559e-05	-	R02	10966674	10969236	-	1872	-	- && - && PF08263:Leucine rich repeat N-terminal domain|PF00069:Protein kinase domain	Pkinase
Rsa10028351	18.1303	10.6413	14.1698	65.1636	74.3606	73.5939	14.3138	71.0394	-2.30411	1.46607e-06	2.66497e-05	-	R05	14940339	14943137	-	654	-	- && - && PF00719:Inorganic pyrophosphatase	Pyrophosphatase
Rsa10014112	509.462	236.237	210.522	19.0478	46.8196	73.5939	318.741	46.4871	2.77877	1.47415e-06	2.67806e-05	-	R02	35087307	35088608	+	1026	-	- && - && PF02362:B3 DNA binding domain|PF00847:AP2 domain	B3
Rsa10016920	9.06516	143.658	9.10913	0	0	0	53.944	0	8.21732	1.49653e-06	2.71221e-05	-	R03	9053570	9055723	-	1491	-	- && - && PF00067:Cytochrome P450	p450
Rsa10026781	606.459	525.681	526.305	1313.3	1151.21	1193.05	552.815	1219.19	-1.14074	1.52197e-06	2.75337e-05	-	R08	18459826	18462744	+	1221	-	- && - && PF13334:Domain of unknown function (DUF4094)|PF01762:Galactosyltransferase	Galactosyl_T
Rsa10021957	17.2238	3.1924	7.08488	65.1636	81.7048	89.1419	9.16703	78.6701	-3.08212	1.52846e-06	2.76181e-05	-	R02	5110135	5111615	-	1059	-	- && - && PF00657:GDSL-like Lipase/Acylhydrolase	Lipase_GDSL
Rsa10007338	100.623	8.51306	18.2183	488.226	493.901	524.486	42.4515	502.204	-3.5592	1.53675e-06	2.77348e-05	-	R04	48332128	48334123	+	1611	-	- && Q9SLP1.1 RecName: Full=Cytochrome P450 78A9 && PF00067:Cytochrome P450	p450
Rsa10034274	375.298	409.691	210.522	55.1384	72.5245	108.836	331.837	78.833	2.07448	1.55218e-06	2.79799e-05	-	R07	18534045	18535547	+	1014	-	- && - && PF00685:Sulfotransferase domain	Sulfotransfer_1
Rsa10012880	560.227	671.467	425.093	59.1485	78.0327	186.576	552.262	107.919	2.35657	1.55353e-06	2.79875e-05	-	R09	5516221	5518829	+	2349	-	- && - && PF00497:Bacterial extracellular solute-binding proteins, family 3|PF01094:Receptor family ligand binding region|PF00060:Ligand-gated ion channel	ANF_receptor
Rsa10007175	363.513	536.323	405.862	129.325	134.951	179.32	435.233	147.865	1.55767	1.60282e-06	2.88241e-05	-	R09	14272964	14275362	-	2073	-	- && - && PF00069:Protein kinase domain|PF00139:Legume lectin domain	Pkinase
Rsa10014291	49.8584	121.311	74.8973	3.00755	0	10.3653	82.0223	4.45763	4.22239	1.6039e-06	2.88264e-05	-	R02	6680866	6683704	+	2076	-	- && - && PF01657:Salt stress response/antifungal|PF07714:Protein tyrosine kinase	Pkinase_Tyr
Rsa10041635	27.1955	28.7316	54.6548	137.345	145.967	192.795	36.8606	158.702	-2.1073	1.62882e-06	2.92396e-05	-	R05	8426043	8427385	-	1149	-	- && - && PF00657:GDSL-like Lipase/Acylhydrolase	Lipase_GDSL
Rsa10041108	40.7932	15.962	17.2061	109.274	315.803	128.53	24.6538	184.536	-2.8987	1.63443e-06	2.9323e-05	-	R08	24799108	24800945	+	1560	-	- && - && PF00332:Glycosyl hydrolases family 17|PF07983:X8 domain	Glyco_hydro_17
Rsa10019475	22.6629	196.864	325.905	17.0428	4.59016	9.3288	181.811	10.3206	4.14185	1.64267e-06	2.94533e-05	-	R02	16371199	16374549	+	1134	-	- && - && PF00657:GDSL-like Lipase/Acylhydrolase	Lipase_GDSL
Rsa10022200	105.156	19.1544	77.9337	452.135	448.918	385.591	67.4146	428.881	-2.6665	1.68549e-06	3.01556e-05	-	R09	475930	479686	-	1704	-	- && - && PF00651:BTB/POZ domain|PF03000:NPH3 family	BTB
Rsa10010149	1124.99	1486.59	1391.67	473.188	562.754	605.336	1334.42	547.092	1.28622	1.68611e-06	3.01556e-05	-	R05	39399653	39403633	+	3216	-	- && - && PF01582:TIR domain	TIR
Rsa10038405	1447.71	5055.69	4034.33	498.251	843.671	744.231	3512.58	695.384	2.33651	1.68615e-06	3.01556e-05	-	R01	6941259	6942961	+	1359	-	- && - && PF00067:Cytochrome P450	p450
Rsa10040680	1066.97	1911.18	1715.55	468.175	376.393	600.153	1564.57	481.574	1.70007	1.68682e-06	3.01556e-05	-	R08	22589159	22590755	+	1440	-	- && - && PF00201:UDP-glucoronosyl and UDP-glucosyl transferase	UDPGT
Rsa10016867	1294.51	1362.09	1822.84	528.326	313.967	572.167	1493.14	471.487	1.66344	1.70404e-06	3.04275e-05	-	R07	433768	437601	-	1506	-	- && Q9FG65.1 RecName: Full=Cytochrome P450 81D1 && PF00067:Cytochrome P450	p450
Rsa10003459	3509.12	3266.89	2101.17	782.965	1121.83	1081.1	2959.06	995.302	1.57191	1.71691e-06	3.06093e-05	-	R02	28135537	28137603	-	1770	-	- && - && PF01764:Lipase (class 3)	Lipase_3
Rsa10033628	115.128	141.53	169.025	518.301	321.311	561.801	141.894	467.138	-1.71936	1.72251e-06	3.06851e-05	-	R09	7112174	7113157	-	849	-	- && Q9SPG2.1 RecName: Full=Transcription factor MYB28; AltName: Full=Myb-related protein 28; Short=AtMYB28; AltName: Full=Protein HIGH ALIPHATIC GLUCOSINOLATE 1; AltName: Full=Protein PRODUCTION OF METHIONINE-DERIVED GLUCOSINOLATE 1 && PF00249:Myb-like DNA-binding domain	Myb_DNA-binding
Rsa10032235	4.53258	5.32066	10.1213	31.078	79.8688	78.7766	6.65817	63.2411	-3.25249	1.77717e-06	3.15845e-05	-	R05	34377214	34379070	-	1542	-	- && - && PF00067:Cytochrome P450	p450
Rsa10017083	1962.61	2614.57	2426.07	848.129	901.507	1111.16	2334.42	953.6	1.29161	1.78008e-06	3.16176e-05	-	R03	10074588	10078576	-	2004	-	- && - && PF07526:Associated with HOX|PF05920:Homeobox KN domain	POX
Rsa10039378	9.06516	12.7696	4.0485	41.1032	119.344	73.5939	8.62775	78.0137	-3.18058	1.7959e-06	3.18631e-05	-	R01	1396639	1398335	+	978	-	- && - && PF04618:HD-ZIP protein N terminus|PF00046:Homeobox domain|PF02183:Homeobox associated leucine zipper	HD-ZIP_N
Rsa10025413	512.182	173.454	93.1156	18.0453	33.9672	36.2787	259.584	29.4304	3.1413	1.79601e-06	3.18631e-05	-	R04	6263139	6264266	-	942	-	- && - && PF03106:WRKY DNA -binding domain	WRKY
Rsa10027528	25.3825	42.5653	42.5093	0	0.918032	1.03653	36.819	0.651522	5.81193	1.80784e-06	3.20168e-05	-	R05	9630842	9634958	+	2622	-	- && - && PF07714:Protein tyrosine kinase|PF12819:Carbohydrate-binding protein of the ER	Pkinase_Tyr
Rsa10023876	34.4476	19.1544	20.2425	80.2013	144.131	137.859	24.6148	120.73	-2.28872	1.8442e-06	3.24917e-05	-	R09	27005565	27007566	+	1515	-	- && - && PF00332:Glycosyl hydrolases family 17|PF07983:X8 domain	Glyco_hydro_17
Rsa10004905	282.833	599.106	511.124	111.279	154.229	96.3976	464.354	120.635	1.94308	1.84598e-06	3.24917e-05	-	R04	37689660	37690587	+	771	-	- && - && PF02365:No apical meristem (NAM) protein	NAM
Rsa10023316	110.595	65.9762	115.382	247.622	402.098	483.025	97.3178	377.581	-1.95474	1.84646e-06	3.24917e-05	-	R02	20853356	20855187	+	1113	-	- && - && PF00657:GDSL-like Lipase/Acylhydrolase	Lipase_GDSL
Rsa10021171	550.255	378.831	242.91	29.073	94.5573	81.8862	390.666	68.5055	2.51105	1.85542e-06	3.26304e-05	-	R08	15695885	15696913	+	1029	-	- && - && PF08031:Berberine and berberine like	BBE
Rsa10011497	53.4845	57.4631	58.7033	172.433	147.803	233.22	56.5503	184.485	-1.70569	1.88708e-06	3.31102e-05	-	R08	3279505	3281722	+	687	-	- && - && PF02362:B3 DNA binding domain	B3
Rsa10028009	4.53258	79.8099	34.4123	0	0	0	39.5849	0	7.7703	1.90305e-06	3.33622e-05	-	R01	45041513	45043224	-	813	-	- && - && PF00201:UDP-glucoronosyl and UDP-glucosyl transferase	UDPGT
Rsa10032588	1782.21	1213.11	932.168	247.622	246.033	486.134	1309.16	326.596	2.00361	1.91193e-06	3.34494e-05	-	R03	6309061	6311174	-	1134	-	- && - && PF00657:GDSL-like Lipase/Acylhydrolase	Lipase_GDSL
Rsa10032115	96.0907	62.7838	21.2546	489.228	485.639	227.001	60.0431	400.623	-2.73635	1.93967e-06	3.39152e-05	-	R05	33585850	33588761	+	615	-	- && - && PF00111:2Fe-2S iron-sulfur cluster binding domain	Fer2
Rsa10032224	5.4391	0	8.09701	69.1736	56.918	49.7536	4.51203	58.6151	-3.68521	1.95448e-06	3.41367e-05	-	R05	34315494	34326014	-	2844	-	- && - && PF07714:Protein tyrosine kinase|PF11721:Di-glucose binding within endoplasmic reticulum	Pkinase_Tyr
Rsa10037983	5265.05	2346.41	1574.87	219.551	674.753	550.399	3062.11	481.568	2.66865	1.96053e-06	3.42165e-05	-	R06	20914440	20919580	+	4101	-	- && - && PF14510:ABC-transporter extracellular N-terminal|PF01061:ABC-2 type transporter|PF00005:ABC transporter|PF08370:Plant PDR ABC transporter associated	ABC2_membrane
Rsa10026892	746.063	854.498	670.027	192.483	295.606	311.997	756.863	266.695	1.50468	1.96142e-06	3.42165e-05	-	R08	19083779	19086434	-	1269	-	- && - && PF07714:Protein tyrosine kinase	Pkinase_Tyr
Rsa10006756	309.122	295.829	280.359	611.535	687.606	660.272	295.103	653.138	-1.14605	1.9635e-06	3.42329e-05	-	R04	40515218	40518224	+	2379	-	- && - && PF02705:K+ potassium transporter	K_trans
Rsa10009860	1.81303	0	7.08488	32.0805	71.6065	66.3382	2.96597	56.6751	-4.25481	1.99231e-06	3.47153e-05	-	R01	530557	532664	-	987	-	- && - && PF00076:RNA recognition motif. (a.k.a. RRM, RBD, or RNP domain)	RRM_1
Rsa10005897	891.105	181.967	481.772	89.224	87.213	75.667	518.281	84.0347	2.62498	2.01622e-06	3.51116e-05	-	R07	25267003	25268437	+	1359	-	- && - && PF01453:D-mannose binding lectin|PF00954:S-locus glycoprotein domain	B_lectin
Rsa10006783	117.847	537.387	521.245	16.0403	69.7704	40.4248	392.16	42.0785	3.21802	2.04011e-06	3.54411e-05	-	R08	5684796	5687731	+	1137	-	- && - && PF00892:EamA-like transporter family	DUF6
Rsa10026115	29.0085	64.9121	30.3638	0	1.83606	0	41.4281	0.612021	6.00001	2.10151e-06	3.64085e-05	-	R03	14111614	14114130	-	1332	-	- && - && PF00557:Metallopeptidase family M24	Peptidase_M24
Rsa10038795	75.2408	451.192	259.104	29.073	36.7213	36.2787	261.846	34.0243	2.94307	2.12219e-06	3.67249e-05	-	R01	4719508	4722334	+	1332	-	- && - && PF00170:bZIP transcription factor	bZIP_1
Rsa10007441	1329.86	3018.94	3031.32	736.85	430.557	675.82	2460.04	614.409	2.00149	2.12833e-06	3.6789e-05	-	R04	33849456	33852357	+	1461	-	- && - && PF05577:Serine carboxypeptidase S28	Peptidase_S28
Rsa10040927	166.799	39.3729	91.0913	10.0252	11.0164	14.5115	99.0877	11.851	3.06721	2.16085e-06	3.72873e-05	-	R08	23899021	23903613	-	2832	-	- && Q43128.2 RecName: Full=ATPase 10, plasma membrane-type; AltName: Full=Proton pump 10 && PF00702:haloacid dehalogenase-like hydrolase|PF00690:Cation transporter/ATPase, N-terminus|PF00122:E1-E2 ATPase	E1-E2_ATPase
Rsa10009790	152.295	369.254	367.402	65.1636	61.5081	78.7766	296.317	68.4828	2.11322	2.19702e-06	3.78476e-05	-	R07	15132756	15134590	+	879	-	- && - && PF03106:WRKY DNA -binding domain	WRKY
Rsa10018881	192.181	88.323	167.001	412.034	754.622	603.263	149.168	589.973	-1.98257	2.26204e-06	3.89225e-05	-	R02	9847273	9860493	+	5994	-	- && - && PF14429:C2 domain in Dock180 and Zizimin proteins|PF06920:Dock homology region 2	Ded_cyto
Rsa10037253	106.969	12.7696	42.5093	372.936	445.245	499.609	54.0826	439.264	-3.01764	2.30968e-06	3.95848e-05	-	R04	970322	972611	-	1362	-	- && - && PF00171:Aldehyde dehydrogenase family	Aldedh
Rsa10017918	286.459	764.047	652.821	124.312	163.41	111.946	567.776	133.222	2.09044	2.3312e-06	3.99085e-05	-	R04	8410221	8413391	-	2145	-	- && - && PF12874:Zinc-finger of C2H2 type|PF01936:NYN domain	DUF88
Rsa10018159	496.771	185.159	357.28	2211.55	924.458	1898.93	346.403	1678.31	-2.27584	2.35107e-06	4.01804e-05	-	R04	10078142	10080696	-	1374	-	- && - && PF00083:Sugar (and other) transporter	Sugar_tr
Rsa10025782	3064.93	818.318	598.166	69.1736	170.754	252.914	1493.81	164.281	3.18502	2.41321e-06	4.11495e-05	-	R09	11154501	11159234	+	1413	-	- && - && PF14008:Iron/zinc purple acid phosphatase-like protein C|PF00149:Calcineurin-like phosphoesterase|PF16656:Purple acid Phosphatase, N-terminal domain	Metallophos
Rsa10017235	402.493	73.4251	68.8246	4.01007	20.1967	12.4384	181.581	12.2151	3.89072	2.42626e-06	4.13256e-05	-	R09	3507917	3511009	-	963	-	- && - && PF03106:WRKY DNA -binding domain	WRKY
Rsa10004699	7804.2	2824.21	976.701	313.788	397.508	644.724	3868.37	452.006	3.09744	2.48428e-06	4.22901e-05	-	R08	7019137	7021036	+	1500	-	- && - && PF00067:Cytochrome P450	p450
Rsa10032770	1503.91	4871.6	4499.91	789.983	297.442	763.925	3625.14	617.117	2.55456	2.48648e-06	4.23037e-05	-	R03	5357551	5360086	-	1725	-	- && - && PF00069:Protein kinase domain	Pkinase
Rsa10012250	144.136	2091.02	1187.22	3.00755	1.83606	30.0595	1140.79	11.6344	6.61897	2.51891e-06	4.28073e-05	-	R01	32822982	32826157	-	3021	-	- && - && PF08263:Leucine rich repeat N-terminal domain|PF00069:Protein kinase domain|PF13855:Leucine rich repeat	Pkinase
Rsa10025076	196.714	26.6033	59.7154	689.731	756.458	779.473	94.3442	741.888	-2.97255	2.52754e-06	4.29058e-05	-	R02	12289769	12293099	-	1035	-	- && - && PF03096:Ndr family	Ndr
Rsa10013148	257.451	508.655	552.621	111.279	137.705	116.092	439.575	121.692	1.85191	2.5379e-06	4.30335e-05	-	R02	19791786	19794504	+	1815	-	- && - && PF05116:Sucrose-6F-phosphate phosphohydrolase|PF00534:Glycosyl transferases group 1	Glycos_transf_1
Rsa10038623	32.6346	56.399	46.5578	0	3.67213	5.18267	45.1971	2.9516	3.93627	2.55539e-06	4.33059e-05	-	R01	5749084	5751001	+	642	-	- && - && PF00847:AP2 domain	AP2
Rsa10012215	1108.67	1189.7	1238.84	378.951	357.114	575.276	1179.07	437.114	1.43195	2.58324e-06	4.37044e-05	-	R08	403871	405890	+	990	-	- && - && PF00651:BTB/POZ domain	BTB
Rsa10018103	7.25213	24.475	64.7761	0	0	0	32.1677	0	7.47163	2.59285e-06	4.38261e-05	-	R04	7297301	7303181	+	4167	-	- && - && PF01061:ABC-2 type transporter|PF08370:Plant PDR ABC transporter associated|PF00005:ABC transporter|PF14510:ABC-transporter extracellular N-terminal	ABC2_membrane
Rsa10030436	7835.93	3910.69	4651.73	1378.46	2032.52	1510.23	5466.11	1640.4	1.73645	2.59333e-06	4.38261e-05	-	R04	43518920	43520738	-	1512	-	- && - && PF00909:Ammonium Transporter Family	Ammonium_transp
Rsa10004504	49.8584	22.3468	8.09701	108.272	331.409	292.303	26.7674	243.995	-3.18329	2.606e-06	4.40156e-05	-	R05	40263679	40266216	+	1422	-	- && - && PF00450:Serine carboxypeptidase	Peptidase_S10
Rsa10039697	2779.38	2535.83	3726.65	1062.67	1292.59	1269.75	3013.95	1208.34	1.3186	2.61798e-06	4.41687e-05	-	R06	14240899	14249423	-	4872	-	- && - && PF00005:ABC transporter|PF00664:ABC transporter transmembrane region	ABC_membrane
Rsa10038295	600.114	817.254	614.36	180.453	268.065	270.535	677.243	239.685	1.49816	2.66459e-06	4.483e-05	-	R06	19245553	19248155	-	978	-	- && - && PF05368:NmrA-like family	NmrA
Rsa10031990	326.346	193.672	400.802	922.315	1123.67	904.894	306.94	983.627	-1.6798	2.66605e-06	4.483e-05	-	R05	32742036	32744723	-	1479	-	- && - && PF08241:Methyltransferase domain|PF13489:Methyltransferase domain	Methyltransf_11
Rsa10004505	38.0737	54.2707	33.4002	0	4.59016	3.1096	41.9149	2.56659	4.01263	2.68412e-06	4.51088e-05	-	R05	40266476	40268018	+	1377	-	- && - && PF00201:UDP-glucoronosyl and UDP-glucosyl transferase	UDPGT
Rsa10035190	225.723	293.7	269.225	78.1963	101.902	102.617	262.883	94.2382	1.4792	2.69258e-06	4.52007e-05	-	R04	29206849	29209264	+	1503	-	- && - && PF00291:Pyridoxal-phosphate dependent enzyme	PALP
Rsa10001831	207.592	114.926	197.365	474.19	571.934	533.815	173.294	526.646	-1.60245	2.72993e-06	4.5777e-05	-	R07	24722046	24727920	-	2637	-	- && - && PF00169:PH domain|PF14389:Leucine-zipper of ternary complex factor MIP1|PF00620:RhoGAP domain	RhoGAP
Rsa10006532	96.0907	13.8337	30.3638	247.622	613.245	385.591	46.7627	415.486	-3.14698	2.74437e-06	4.59936e-05	-	R04	21122595	21125942	+	1380	-	- && Q9LFJ8.1 RecName: Full=UDP-glycosyltransferase 78D2; AltName: Full=Anthocyanin 3-O-glucosyltransferase; AltName: Full=Flavonol 3-O-glucosyltransferase; AltName: Full=UDP glucose:flavonoid 3-O-glucosyltransferase && PF00201:UDP-glucoronosyl and UDP-glucosyl transferase	UDPGT
Rsa10015143	834.901	1537.67	1526.29	266.669	492.065	319.252	1299.62	359.329	1.85414	2.7786e-06	4.64771e-05	-	R07	23917919	23919992	-	1728	-	- && - && PF01699:Sodium/calcium exchanger protein	Na_Ca_ex
Rsa10003221	212.125	455.449	559.706	109.274	71.6065	103.653	409.093	94.8447	2.10913	2.85422e-06	4.76239e-05	-	Scaffold255	18390	19499	-	939	-	- && - && PF00153:Mitochondrial carrier protein	Mito_carr
Rsa10036907	13.5977	5.32066	9.10913	45.1132	64.2622	89.1419	9.34251	66.1725	-2.81206	2.87501e-06	4.79442e-05	-	R04	2831438	2833298	+	1566	-	- && - && PF01593:Flavin containing amine oxidoreductase	Amino_oxidase
Rsa10024070	26.289	2388.98	238.862	0	0	0	884.709	0	12.2543	2.96341e-06	4.93913e-05	-	R05	12226987	12231099	-	1740	-	- && - && PF00232:Glycosyl hydrolase family 1	Glyco_hydro_1
Rsa10019028	28838.1	22490.4	22401.4	8652.72	10136.9	11915	24576.6	10234.9	1.26381	2.96771e-06	4.94357e-05	-	R02	3767449	3772549	+	2847	-	- && - && PF00702:haloacid dehalogenase-like hydrolase|PF00122:E1-E2 ATPase|PF00690:Cation transporter/ATPase, N-terminus	E1-E2_ATPase
Rsa10035378	26654.3	5811.23	12538.2	3071.71	2347.41	2891.93	15001.2	2770.35	2.43697	2.98812e-06	4.96937e-05	-	R04	30595587	30600611	+	1329	-	- && - && PF01490:Transmembrane amino acid transporter protein	Aa_trans
Rsa10027727	69.8017	62.7838	71.8609	13.0327	16.5246	16.5845	68.1488	15.3806	2.14727	2.99345e-06	4.97277e-05	-	R05	10895408	10896640	-	978	-	- && - && PF01485:IBR domain, a half RING-finger domain	IBR
Rsa10032032	157.734	484.18	382.584	79.1988	49.5737	78.7766	341.499	69.183	2.30384	3.03195e-06	5.02845e-05	-	R05	32980172	32983536	+	1251	-	- && - && PF03822:NAF domain|PF00069:Protein kinase domain	Pkinase
Rsa10006788	32.6346	5.32066	16.194	123.31	214.819	102.617	18.0498	146.915	-3.01557	3.03926e-06	5.03782e-05	-	R08	5593133	5595313	+	696	-	- && - && PF03798:TLC domain	LAG1
Rsa10020844	42.6063	75.5534	17.2061	3.00755	1.83606	0	45.1219	1.61454	4.79125	3.15576e-06	5.21096e-05	-	R07	20678599	20679628	+	924	-	- && - && PF08263:Leucine rich repeat N-terminal domain	LRRNT_2
Rsa10032450	176.771	140.465	138.661	888.23	582.032	332.727	151.966	600.996	-1.98318	3.22242e-06	5.30945e-05	-	R03	7202590	7204454	-	903	-	- && - && PF01113:Dihydrodipicolinate reductase, N-terminus|PF05173:Dihydrodipicolinate reductase, C-terminus	DapB_N
Rsa10006906	9.97168	39.3729	37.4487	98.2466	260.721	287.12	28.9311	215.363	-2.90112	3.36215e-06	5.52465e-05	-	R02	8500508	8504744	-	3462	-	- && - && PF00931:NB-ARC domain	NB-ARC
Rsa10032760	822.21	609.748	969.617	2353.91	1808.52	2117.64	800.525	2093.36	-1.38662	3.45313e-06	5.668e-05	-	R03	5397315	5401966	-	2604	-	- && - && PF00069:Protein kinase domain|PF13426:PAS domain	Pkinase
Rsa10005453	594.675	360.741	271.25	778.955	3797.9	3465.13	408.888	2680.66	-2.71257	3.49835e-06	5.73601e-05	-	R09	23298716	23299378	+	663	-	- && - && PF00847:AP2 domain	AP2
Rsa10013269	309.122	77.6816	285.419	1063.67	1411.01	1010.62	224.074	1161.77	-2.37349	3.54093e-06	5.79954e-05	-	R02	18785077	18787934	+	1386	-	- && - && PF05577:Serine carboxypeptidase S28	Peptidase_S28
Rsa10013214	72.5213	37.2446	75.9094	7.01762	4.59016	12.4384	61.8918	8.01539	2.95976	3.5504e-06	5.81191e-05	-	R02	19277096	19280566	+	909	-	- && - && PF00561:alpha/beta hydrolase fold	Abhydrolase_1
Rsa10033269	914.675	470.346	441.287	33.083	138.623	124.384	608.769	98.6966	2.62452	3.59853e-06	5.88116e-05	-	R01	17149717	17150935	-	1077	-	- && - && PF00847:AP2 domain|PF02362:B3 DNA binding domain	B3
Rsa10037828	19.0368	10.6413	18.2183	51.1283	192.787	102.617	15.9655	115.511	-2.85226	3.68258e-06	6.0088e-05	-	R06	26156420	26160423	+	1704	-	- && - && PF00365:Phosphofructokinase	PFK
Rsa10036782	247.479	113.862	143.722	41.1032	30.2951	45.6075	168.354	39.0019	2.11314	3.6877e-06	6.01391e-05	-	R04	3495630	3498083	-	2454	-	- && - && PF00931:NB-ARC domain|PF13855:Leucine rich repeat	NB-ARC
Rsa10018678	218.47	236.237	189.268	520.306	847.343	517.23	214.658	628.293	-1.54983	3.72662e-06	6.0741e-05	-	R02	10919890	10922990	-	1341	-	- && - && PF00450:Serine carboxypeptidase	Peptidase_S10
Rsa10032195	112.408	71.2969	62.7518	180.453	686.688	497.536	82.1522	454.892	-2.46809	3.73332e-06	6.08176e-05	-	R05	34145703	34146859	-	672	-	- && - && PF00847:AP2 domain	AP2
Rsa10035604	349.915	79.8099	180.158	782.965	1528.52	1154.7	203.295	1155.4	-2.50561	3.74282e-06	6.09069e-05	-	R04	32452872	32460605	+	6456	-	- && - && PF00168:C2 domain	C2
Rsa10030820	100.623	192.608	178.134	21.0528	31.2131	47.6806	157.122	33.3155	2.23824	3.76072e-06	6.11325e-05	-	R02	39475480	39477373	+	1407	-	- && - && PF07690:Major Facilitator Superfamily	MFS_1
Rsa10018193	26.289	1.06413	2.02425	107.269	224	212.489	9.79245	181.253	-4.19326	3.7938e-06	6.1637e-05	-	R04	9920505	9921812	-	672	-	- && - && PF00847:AP2 domain	AP2
Rsa10011232	144.136	42.5653	53.6427	13.0327	3.67213	4.14613	80.1147	6.95033	3.5326	3.7991e-06	6.1657e-05	-	R05	35679118	35681354	+	1146	-	- && - && PF00389:D-isomer specific 2-hydroxyacid dehydrogenase, catalytic domain|PF02826:D-isomer specific 2-hydroxyacid dehydrogenase, NAD binding domain	2-Hacid_dh_C
Rsa10029103	184.023	357.548	302.626	47.1183	84.4589	83.9592	281.399	71.8455	1.9685	3.81021e-06	6.18042e-05	-	R01	17775095	17776861	+	951	-	- && - && PF00132:Bacterial transferase hexapeptide (six repeats)|PF06426:Serine acetyltransferase, N-terminal	Hexapep
Rsa10031814	256.544	185.159	275.298	656.648	607.737	561.801	239	608.729	-1.3482	3.84142e-06	6.22771e-05	-	R05	31548442	31554589	-	3468	-	- && - && PF00063:Myosin head (motor domain)	Myosin_head
Rsa10021190	2055.07	1882.45	1531.35	619.555	729.835	871.725	1822.96	740.372	1.30009	3.88224e-06	6.29052e-05	-	R08	15583155	15586265	+	2280	-	- && - && PF02705:K+ potassium transporter	K_trans
Rsa10037318	381.643	187.287	372.462	1280.21	813.376	1187.87	313.798	1093.82	-1.80076	3.89543e-06	6.30514e-05	-	R04	627661	629644	+	1740	-	- && - && PF00651:BTB/POZ domain|PF03000:NPH3 family	BTB
Rsa10034824	1716.04	743.828	1642.68	5307.32	4019.14	4967.07	1367.51	4764.51	-1.8006	3.97983e-06	6.42459e-05	-	R01	47914502	47917006	-	1806	-	- && - && PF00069:Protein kinase domain	Pkinase
Rsa10024727	399.774	866.204	875.489	130.327	198.295	223.891	713.822	184.171	1.95423	4.03663e-06	6.5128e-05	-	R04	11919037	11920180	-	945	-	- && Q9LJW3.1 RecName: Full=NAC domain-containing protein 59; Short=ANAC059; Short=AtNAC3; AltName: Full=Protein ORE1 SISTER1 && PF02365:No apical meristem (NAM) protein	NAM
Rsa10028080	49.8584	13.8337	33.4002	123.31	315.803	177.247	32.3641	205.453	-2.66178	4.03895e-06	6.51308e-05	-	R01	44561671	44563963	-	1746	-	- && - && PF02887:Pyruvate kinase, alpha/beta domain|PF00224:Pyruvate kinase, barrel domain	PK
Rsa10032558	1088.73	518.232	669.015	175.44	260.721	224.928	758.658	220.363	1.78364	4.04728e-06	6.52303e-05	-	R03	6485549	6486231	-	579	-	- && - && PF03358:NADPH-dependent FMN reductase	FMN_red
Rsa10039239	295.524	516.104	429.141	145.365	91.8032	140.969	413.59	126.046	1.71475	4.09062e-06	6.58587e-05	-	R01	2123619	2126760	-	2301	-	- && - && PF04059:RNA recognition motif 2|PF00076:RNA recognition motif. (a.k.a. RRM, RBD, or RNP domain)	RRM_1
Rsa10010849	19.9434	4.25653	3.03638	61.1535	168.918	89.1419	9.07875	106.404	-3.53451	4.09599e-06	6.59102e-05	-	R04	15946181	15947987	-	972	-	- && - && PF00010:Helix-loop-helix DNA-binding domain	HLH
Rsa10016429	1389.69	615.068	1096.13	3522.84	3169.96	3202.89	1033.63	3298.57	-1.67384	4.16397e-06	6.69684e-05	-	R08	10155899	10157287	-	1167	-	- && - && PF03188:Eukaryotic cytochrome b561|PF04526:Protein of unknown function (DUF568)	Cytochrom_B561
Rsa10027599	581.077	594.85	627.518	1470.69	1150.29	1307.07	601.148	1309.35	-1.12303	4.1762e-06	6.71295e-05	-	R05	10053854	10056064	+	1404	-	- && - && PF04652:Vta1 like	DUF605
Rsa10037570	9.06516	0	2.02425	39.0981	83.5409	71.5208	3.69647	64.72	-4.09287	4.20914e-06	6.76231e-05	-	R06	24729679	24732295	+	1614	-	- && - && PF00010:Helix-loop-helix DNA-binding domain	HLH
Rsa10020262	34.4476	21.2826	19.2304	93.234	137.705	93.288	24.9869	108.076	-2.10818	4.24711e-06	6.80887e-05	-	R04	35622198	35626992	-	3054	-	- && - && PF00225:Kinesin motor domain	Kinesin
Rsa10026290	298.244	108.541	43.5214	1425.58	1408.26	663.382	150.102	1165.74	-2.95601	4.37437e-06	6.9909e-05	-	R02	438687	439798	-	648	-	- && - && PF00254:FKBP-type peptidyl-prolyl cis-trans isomerase	FKBP_C
Rsa10022911	835.808	1240.78	929.132	130.327	204.721	383.517	1001.91	239.522	2.06486	4.37682e-06	6.9909e-05	-	R09	30359153	30361346	-	1044	-	- && - && PF01633:Choline/ethanolamine kinase	Choline_kinase
Rsa10028101	17.2238	44.6936	33.4002	0	0.918032	0	31.7725	0.306011	6.49094	4.39951e-06	7.02344e-05	-	R01	44317301	44318932	-	861	-	- && - && PF00249:Myb-like DNA-binding domain	Myb_DNA-binding
Rsa10017453	6190.6	4622.59	8843.96	2192.5	1842.49	2578.9	6552.38	2204.63	1.57154	4.40639e-06	7.03073e-05	-	R06	23373160	23382495	-	5823	-	- && - && PF14288:1,3-beta-glucan synthase subunit FKS1, domain-1|PF04652:Vta1 like|PF02364:1,3-beta-glucan synthase component	DUF605
Rsa10033366	99.7168	26.6033	52.6305	4.01007	4.59016	8.29227	59.6502	5.63083	3.41329	4.46287e-06	7.11709e-05	-	R09	9138702	9141574	+	2409	-	- && - && PF00999:Sodium/hydrogen exchanger family	Na_H_Exchanger
Rsa10034611	131.445	48.9501	45.5457	11.0277	10.0984	7.25574	75.3135	9.46059	2.99332	4.4703e-06	7.12518e-05	-	R01	49179013	49181881	-	2304	-	- && - && PF08263:Leucine rich repeat N-terminal domain|PF13855:Leucine rich repeat	LRRNT_2
Rsa10039119	15.4108	32.9881	20.2425	95.2391	88.1311	120.238	22.8805	101.203	-2.15142	4.47813e-06	7.13376e-05	-	R01	2761561	2762799	+	732	-	- && - && PF00249:Myb-like DNA-binding domain	Myb_DNA-binding
Rsa10030568	322.72	1843.08	1851.18	247.622	121.18	195.905	1338.99	188.236	2.83069	4.48432e-06	7.13376e-05	-	R02	37547718	37551989	-	987	-	- && - && PF03088:Strictosidine synthase	Str_synth
Rsa10034908	406.119	218.147	181.171	56.1409	51.4098	83.9592	268.479	63.8366	2.0745	4.4851e-06	7.13376e-05	-	R01	47480944	47484363	-	2568	-	- && - && PF08276:PAN-like domain|PF01453:D-mannose binding lectin|PF07714:Protein tyrosine kinase	Pkinase_Tyr
Rsa10010905	29.915	11.7055	14.1698	76.1913	105.574	115.055	18.5967	98.9401	-2.40169	4.59271e-06	7.28198e-05	-	R04	16463103	16464073	-	651	-	- && - && PF00071:Ras family	Ras
Rsa10011794	255.638	206.442	376.511	737.852	1094.29	778.437	279.53	870.194	-1.63841	4.60371e-06	7.29558e-05	-	R02	15555770	15557477	+	825	-	- && - && PF06203:CCT motif	CCT
Rsa10038446	3.62606	0	1.01213	22.0554	61.5081	36.2787	1.54606	39.9474	-4.63683	4.63064e-06	7.3306e-05	-	R01	6687017	6688556	+	1356	-	- && - && PF00010:Helix-loop-helix DNA-binding domain	HLH
Rsa10001656	3.62606	0	0	14.0352	122.098	49.7536	1.20869	61.9624	-5.61295	4.65912e-06	7.36797e-05	-	R05	24841066	24841888	+	735	-	- && - && PF00332:Glycosyl hydrolases family 17	Glyco_hydro_17
Rsa10004430	4.53258	10.6413	10.1213	81.2038	50.4918	44.571	8.43172	58.7555	-2.812	4.68921e-06	7.4117e-05	-	R08	1464935	1466426	+	1062	-	- && - && PF03634:TCP family transcription factor	TCP
Rsa10022768	10.8782	84.0664	142.71	2.00503	6.42622	2.07307	79.2181	3.50144	4.48477	4.69295e-06	7.41373e-05	-	R09	29316348	29317849	-	699	-	- && - && PF00071:Ras family	Ras
Rsa10022815	48.9519	121.311	59.7154	5.01258	11.9344	13.4749	76.6595	10.1406	2.916	4.70428e-06	7.42389e-05	-	R09	29631413	29632872	-	1182	-	- && - && PF01582:TIR domain|PF00931:NB-ARC domain	NB-ARC
Rsa10042116	19.9434	54.2707	32.388	0	0.918032	1.03653	35.534	0.651522	5.76016	4.82961e-06	7.59791e-05	-	R05	5830396	5832233	-	1395	-	- && - && PF00646:F-box domain|PF08268:F-box associated domain	F-box
Rsa10018040	48.0454	3.1924	15.1819	174.438	288.262	230.11	22.1399	230.937	-3.37411	4.88699e-06	7.67622e-05	-	R04	7608675	7614518	-	3042	-	- && - && PF00225:Kinesin motor domain|PF11995:Domain of unknown function (DUF3490)	Kinesin
Rsa10040787	0.906516	0	0	16.0403	65.1803	25.9133	0.302172	35.7113	-6.65266	4.97708e-06	7.80155e-05	-	R08	23145831	23147179	-	942	-	- && - && PF03134:TB2/DP1, HVA22 family	TB2_DP1_HVA22
Rsa10008796	130.538	341.586	220.643	64.1611	52.3278	42.4979	230.923	52.9956	2.12216	5.00861e-06	7.84691e-05	-	R02	14327350	14329223	-	1077	-	- && - && PF02338:OTU-like cysteine protease	OTU
Rsa10011145	78.8669	529.938	507.075	37.0931	57.836	46.644	371.96	47.191	2.97747	5.05114e-06	7.90796e-05	-	R05	36241285	36243005	-	1206	-	- && - && PF00201:UDP-glucoronosyl and UDP-glucosyl transferase	UDPGT
Rsa10033781	386.176	53.2066	88.0549	20.0503	9.18032	17.6211	175.812	15.6172	3.49664	5.0528e-06	7.90796e-05	-	R09	6217422	6220667	+	1599	-	- && Q94AZ2.2 RecName: Full=Sugar transport protein 13; AltName: Full=Hexose transporter 13; AltName: Full=Multicopy suppressor of snf4 deficiency protein 1 && PF00083:Sugar (and other) transporter	Sugar_tr
Rsa10038463	763.287	1922.89	1276.29	421.057	334.164	365.896	1320.82	373.706	1.82133	5.06107e-06	7.9147e-05	-	R01	6623865	6626509	+	978	-	- && - && PF00294:pfkB family carbohydrate kinase	PfkB
Rsa10005061	175.864	322.432	303.638	600.507	1143.87	1150.55	267.311	964.976	-1.85271	5.14892e-06	8.03349e-05	-	R05	25630209	25634428	+	2175	-	- && - && PF00082:Subtilase family|PF05922:Peptidase inhibitor I9|PF02225:PA domain	Peptidase_S8
Rsa10024413	223.003	74.4893	121.455	14.0352	32.1311	22.8037	139.649	22.99	2.60129	5.17229e-06	8.05416e-05	-	R09	32432211	32435902	-	1923	-	- && - && PF01370:NAD dependent epimerase/dehydratase family|PF03195:Protein of unknown function DUF260	Epimerase
Rsa10037084	105.156	64.9121	60.7276	14.0352	18.3606	15.548	76.9318	15.9813	2.26707	5.26326e-06	8.17817e-05	-	R04	1807786	1809024	-	1239	-	- && - && PF00646:F-box domain	F-box
Rsa10042025	576.544	822.574	691.282	318.8	254.295	219.745	696.8	264.28	1.39833	5.2755e-06	8.19298e-05	-	R05	6268768	6270351	-	1002	-	- && - && PF03060:Nitronate monooxygenase	NPD
Rsa10038431	1132.24	3326.48	2993.87	684.719	515.934	642.651	2484.19	614.435	2.01543	5.32746e-06	8.26098e-05	-	R01	6812736	6815524	-	1296	-	- && - && PF00155:Aminotransferase class I and II	Aminotran_1_2
Rsa10043214	152.295	5.32066	43.5214	791.988	908.852	875.871	67.0456	858.904	-3.67655	5.33873e-06	8.27421e-05	-	R05	95953	102463	+	3186	-	- && - && PF00328:Histidine phosphatase superfamily (branch 2)	Acid_phosphat_A
Rsa10034257	1191.16	1427	1092.08	422.059	114.754	288.156	1236.75	274.99	2.16961	5.3486e-06	8.28527e-05	-	R07	18454575	18458407	-	3357	-	- && - && PF13855:Leucine rich repeat|PF00069:Protein kinase domain	Pkinase
Rsa10016216	378.924	586.337	515.172	181.455	157.901	207.307	493.478	182.221	1.43739	5.41047e-06	8.37255e-05	-	R01	40886264	40887150	-	537	-	- && - && PF00447:HSF-type DNA-binding	HSF_DNA-bind
Rsa10028877	1299.94	631.03	961.52	3453.67	2641.18	2724.01	964.165	2939.62	-1.60797	5.46771e-06	8.44385e-05	-	R01	9539637	9542224	+	1254	-	- && - && PF00249:Myb-like DNA-binding domain	Myb_DNA-binding
Rsa10017818	0	0	2.02425	44.1107	26.6229	31.096	0.674751	33.9432	-5.67695	5.47762e-06	8.45485e-05	-	R03	12746809	12748957	-	1128	-	- && - && PF03088:Strictosidine synthase	Str_synth
Rsa10024069	281.02	856.626	831.967	153.385	131.279	164.809	656.538	149.824	2.13153	5.58991e-06	8.615e-05	-	R05	12223926	12225139	+	633	-	- && - && PF00406:Adenylate kinase	ADK
Rsa10009595	34.4476	29.7957	46.5578	154.388	123.016	109.873	36.9337	129.092	-1.80515	5.61202e-06	8.64468e-05	-	R09	13916486	13916788	-	303	-	- && - && PF00175:Oxidoreductase NAD-binding domain	NAD_binding_1
Rsa10032885	529.405	583.144	503.027	250.629	188.197	142.005	538.525	193.61	1.47557	5.64969e-06	8.6982e-05	-	R01	14234039	14235092	+	489	-	- && - && PF00847:AP2 domain	AP2
Rsa10038369	125.099	59.5914	59.7154	328.825	264.393	305.777	81.4687	299.665	-1.87563	5.74689e-06	8.82998e-05	-	R06	18834118	18837274	+	1401	-	- && - && PF02984:Cyclin, C-terminal domain|PF00134:Cyclin, N-terminal domain	Cyclin_C
Rsa10014245	5537	4417.21	4875.41	1074.7	1515.67	2275.19	4943.21	1621.85	1.60789	5.78963e-06	8.89113e-05	-	R02	6938013	6939989	-	1575	-	- && - && PF00067:Cytochrome P450	p450
Rsa10038706	522.153	222.404	115.382	1563.93	1826.88	1226.22	286.646	1539.01	-2.4239	5.80126e-06	8.90448e-05	-	R01	5227479	5246820	-	1629	-	- && - && PF08031:Berberine and berberine like|PF01565:FAD binding domain	FAD_binding_4
Rsa10018314	79.7734	115.99	55.6669	0	0.918032	11.4019	83.8102	4.10663	4.36995	5.84013e-06	8.95959e-05	-	R04	9101504	9103100	-	945	-	- && - && PF03106:WRKY DNA -binding domain	WRKY
Rsa10041738	131.445	142.594	197.365	1.00252	27.541	4.14613	157.134	10.8965	3.8382	5.90561e-06	9.05088e-05	-	R05	7847533	7851483	-	2697	-	- && - && PF00646:F-box domain|PF00201:UDP-glucoronosyl and UDP-glucosyl transferase|PF08387:FBD	UDPGT
Rsa10018077	39.8867	582.08	806.664	3.00755	46.8196	6.2192	476.21	18.6821	4.66684	5.91056e-06	9.05389e-05	-	R04	7446071	7452235	+	1974	-	- && - && PF00916:Sulfate permease family|PF01740:STAS domain	Sulfate_transp
Rsa10022220	587.422	718.289	442.299	101.254	82.6229	224.928	582.67	136.268	2.09741	5.95162e-06	9.10298e-05	-	R09	587247	590253	+	2367	-	- && - && PF07714:Protein tyrosine kinase|PF04564:U-box domain	Pkinase_Tyr
Rsa10026092	8.15865	0	2.02425	21.0528	130.361	89.1419	3.3943	80.1851	-4.53039	5.9737e-06	9.13214e-05	-	R03	13972009	13975095	+	2574	-	- && - && PF02181:Formin Homology 2 Domain	FH2
Rsa10040188	0.906516	0	1.01213	12.0302	88.1311	35.2421	0.639547	45.1345	-6.10923	6.06882e-06	9.24954e-05	-	R06	17891861	17895123	-	1170	-	- && - && PF00107:Zinc-binding dehydrogenase|PF08240:Alcohol dehydrogenase GroES-like domain	ADH_N
Rsa10034785	815.865	573.567	896.743	1629.09	2140.85	2545.73	762.058	2105.22	-1.46581	6.1248e-06	9.33015e-05	-	R01	48142925	48146252	-	906	-	- && - && PF02045:CCAAT-binding transcription factor (CBF-B/NF-YA) subunit B	CBFB_NFYA
Rsa10016200	241.133	178.774	152.831	656.648	483.803	472.659	190.913	537.704	-1.49287	6.17223e-06	9.39215e-05	-	R01	40970476	40974145	-	930	-	- && - && PF03171:2OG-Fe(II) oxygenase superfamily|PF14226:non-haem dioxygenase in morphine synthesis N-terminal	2OG-FeII_Oxy
Rsa10017192	173.145	109.606	216.595	21.0528	53.2458	27.9864	166.448	34.095	2.28394	6.1748e-06	9.39215e-05	-	R09	3253300	3255129	+	1152	-	- && - && PF00892:EamA-like transporter family	DUF6
Rsa10007522	127.819	10.6413	27.3274	1.00252	1.83606	0	55.2625	0.946193	5.83721	6.22376e-06	9.44417e-05	-	R09	4888572	4891183	-	1302	-	- && - && PF01490:Transmembrane amino acid transporter protein	Aa_trans
Rsa10007744	2996.94	2999.79	1141.68	576.447	716.065	592.897	2379.47	628.47	1.92067	6.29057e-06	9.53472e-05	-	R01	13011018	13012884	+	1080	-	- && - && PF01263:Aldose 1-epimerase	Aldose_epim
Rsa10007858	2.71955	83.0023	82.9943	0	0	1.03653	56.2387	0.345511	7.31584	6.35209e-06	9.61833e-05	-	R01	20218033	20219458	+	831	-	- && - && PF00810:ER lumen protein retaining receptor	ER_lumen_recept
Rsa10027083	2514.68	2148.48	2064.74	688.729	817.048	1123.6	2242.63	876.46	1.35561	6.45866e-06	9.76993e-05	-	R01	36572469	36574484	-	1515	-	- && - && PF00067:Cytochrome P450	p450
Rsa10006671	52.5779	24.475	46.5578	139.35	193.705	144.078	41.2036	159.044	-1.94503	6.63955e-06	0.000100235	-	R04	41049678	41051424	+	1353	-	- && - && PF03953:Tubulin C-terminal domain|PF00091:Tubulin/FtsZ family, GTPase domain	Tubulin
Rsa10042237	294.618	1268.45	999.98	89.224	175.344	181.393	854.348	148.654	2.52252	6.64597e-06	0.000100282	-	R05	5179726	5181744	-	1101	-	- && - && PF00153:Mitochondrial carrier protein	Mito_carr
Rsa10036180	1054.28	3289.23	3831.91	677.701	518.688	612.591	2725.14	602.994	2.17609	6.71284e-06	0.00010112	-	R03	2464318	2465424	+	747	-	- && - && PF02365:No apical meristem (NAM) protein	NAM
Rsa10029913	730.652	436.294	314.771	142.357	156.983	107.8	493.906	135.713	1.86356	6.71483e-06	0.00010112	-	R05	21651683	21655272	+	1809	-	- && - && PF00117:Glutamine amidotransferase class-I|PF06418:CTP synthase N-terminus	CTP_synth_N
Rsa10033096	213.031	65.9762	121.455	30.0755	20.1967	11.4019	133.488	20.558	2.69915	6.73716e-06	0.000101355	-	R01	15709379	15711973	-	1986	-	- && - && PF08488:Wall-associated kinase|PF07714:Protein tyrosine kinase|PF13947:Wall-associated receptor kinase galacturonan-binding	Pkinase_Tyr
Rsa10032395	11991.4	31604.7	29170.5	6988.54	4547.01	7250.55	24255.5	6262.04	1.95361	6.81366e-06	0.000102404	-	R03	7533650	7537540	-	2502	-	- && - && PF07724:AAA domain (Cdc48 subfamily)|PF00004:ATPase family associated with various cellular activities (AAA)|PF10431:C-terminal, D2-small domain, of ClpB protein|PF02861:Clp amino terminal domain, pathogenicity island component	Clp_N
Rsa10025663	163.173	103.221	152.831	386.971	337.836	414.613	139.742	379.807	-1.44088	7.14462e-06	0.000106977	-	R09	12033175	12035324	+	1485	-	- && - && PF13414:TPR repeat|PF07714:Protein tyrosine kinase	Pkinase_Tyr
Rsa10019598	36.2606	35.1164	31.3759	90.2265	124.852	129.567	34.251	114.882	-1.74547	7.15922e-06	0.000107119	-	R01	40636562	40638102	-	894	-	- && - && PF02701:Dof domain, zinc finger	zf-Dof
Rsa10036958	628.216	562.926	507.075	236.594	248.787	272.608	566.072	252.663	1.16414	7.26738e-06	0.000108507	-	R04	2508709	2512151	+	1662	-	- && - && PF03969:AFG1-like ATPase	AFG1_ATPase
Rsa10019628	923.74	1519.58	917.998	379.954	386.491	452.965	1120.44	406.47	1.46276	7.2699e-06	0.000108507	-	R01	40429844	40433491	-	1737	-	- && - && PF07002:Copine|PF00168:C2 domain	C2
Rsa10018229	1017.11	203.249	374.487	5117.85	1967.34	3348	531.616	3477.73	-2.70923	7.31111e-06	0.000109069	-	R04	9658770	9662032	+	1695	-	- && - && PF00067:Cytochrome P450|PF03141:Putative S-adenosyl-L-methionine-dependent methyltransferase	p450
Rsa10002243	2481.13	2169.77	1983.77	477.198	772.983	985.744	2211.56	745.308	1.56924	7.3422e-06	0.000109425	-	R01	46252832	46256240	+	3015	-	- && - && PF13855:Leucine rich repeat|PF08263:Leucine rich repeat N-terminal domain|PF00069:Protein kinase domain	Pkinase
Rsa10013517	63.4561	193.672	214.571	655.646	2167.47	555.582	157.233	1126.23	-2.84146	7.355e-06	0.000109562	-	R07	21347011	21349246	+	1011	-	- && - && PF14226:non-haem dioxygenase in morphine synthesis N-terminal|PF03171:2OG-Fe(II) oxygenase superfamily	2OG-FeII_Oxy
Rsa10001165	6.34561	113.862	47.5699	2.00503	0.918032	0	55.9259	0.974355	5.83328	7.36565e-06	0.000109666	-	Scaffold959	6511	7996	+	1026	-	- && - && PF02365:No apical meristem (NAM) protein	NAM
Rsa10014339	5421.87	9259.01	8027.17	2741.88	2295.08	3295.14	7569.35	2777.37	1.44646	7.46703e-06	0.000111067	-	R02	6369449	6373846	+	2040	-	- && - && PF00501:AMP-binding enzyme	AMP-binding
Rsa10011355	123.286	257.52	157.892	26.0654	52.3278	45.6075	179.566	41.3336	2.11684	7.62402e-06	0.000113124	-	R04	41862205	41863227	+	1023	-	- && - && PF07714:Protein tyrosine kinase	Pkinase_Tyr
Rsa10033710	616.431	839.6	568.815	229.576	100.984	230.11	674.949	186.89	1.85342	7.69152e-06	0.00011407	-	R09	6649643	6652749	+	1566	-	- && - && PF00240:Ubiquitin family|PF00454:Phosphatidylinositol 3- and 4-kinase	PI3_PI4_kinase
Rsa10033661	40.7932	2.12826	20.2425	123.31	303.869	262.243	21.0547	229.807	-3.44094	7.7386e-06	0.000114712	-	R09	6919662	6920291	-	630	-	- && - && PF03634:TCP family transcription factor	TCP
Rsa10011213	197.621	124.503	188.255	633.59	537.049	378.335	170.126	516.325	-1.60087	7.77458e-06	0.000115119	-	R05	35764137	35766464	+	1161	-	- && - && PF01040:UbiA prenyltransferase family	UbiA
Rsa10004552	21.7564	106.413	9.10913	0	0.918032	0	45.7596	0.306011	7.01788	7.85523e-06	0.000116156	-	R05	40556866	40559319	-	1857	-	- && - && PF07714:Protein tyrosine kinase	Pkinase_Tyr
Rsa10010270	47.1388	1442.96	732.779	37.0931	22.9508	80.8496	740.96	46.9645	3.98077	7.89537e-06	0.000116636	-	R05	27653869	27654335	-	411	-	- && - && PF01381:Helix-turn-helix|PF08523:Multiprotein bridging factor 1	HTH_3
Rsa10038280	81.5865	83.0023	36.4365	7.01762	12.8524	11.4019	67.0084	10.424	2.68219	7.90416e-06	0.000116709	-	R06	19337918	19338476	-	354	-	- && - && PF00314:Thaumatin family	Thaumatin
Rsa10041304	1122.27	918.346	906.865	1921.82	2419.93	2131.11	982.493	2157.62	-1.13478	8.06896e-06	0.000118968	-	R08	25793537	25796252	+	1173	-	- && - && PF01370:NAD dependent epimerase/dehydratase family	Epimerase
Rsa10036768	20.8499	27.6674	35.4244	124.312	111.082	83.9592	27.9806	106.451	-1.93121	8.17711e-06	0.000120387	-	R04	3543396	3546398	+	1218	-	- && - && PF01762:Galactosyltransferase|PF13334:Domain of unknown function (DUF4094)	Galactosyl_T
Rsa10032819	52.5779	5.32066	55.6669	211.531	470.032	316.143	37.8552	332.569	-3.13229	8.23299e-06	0.000121151	-	R01	13752490	13756459	+	1431	-	- && - && PF00612:IQ calmodulin-binding motif	IQ
Rsa10024210	519.434	243.686	295.541	1108.78	1061.24	1111.16	352.887	1093.73	-1.63104	8.32084e-06	0.000122324	-	R05	12973528	12976796	+	1098	-	- && - && PF00010:Helix-loop-helix DNA-binding domain	HLH
Rsa10038163	264.703	41.5012	76.9216	908.28	1038.29	682.039	127.708	876.204	-2.77649	8.34913e-06	0.000122681	-	R06	20002862	20004978	+	1032	-	- && - && PF14833:NAD-binding of NADP-dependent 3-hydroxyisobutyrate dehydrogenase|PF03446:NAD binding domain of 6-phosphogluconate dehydrogenase	NAD_binding_2
Rsa10033095	71.6148	57.4631	44.5335	1.00252	4.59016	11.4019	57.8705	5.66485	3.36209	8.38271e-06	0.000123055	-	R01	15706607	15708868	-	2184	-	- && - && PF07714:Protein tyrosine kinase|PF08488:Wall-associated kinase|PF13947:Wall-associated receptor kinase galacturonan-binding	Pkinase_Tyr
Rsa10024330	157.734	523.553	387.644	28.0705	86.295	14.5115	356.31	42.959	3.0483	8.54631e-06	0.000125093	-	R05	13678201	13680333	-	1305	-	- && Q96QD8.2 RecName: Full=Sodium-coupled neutral amino acid transporter 2; AltName: Full=Amino acid transporter A2; AltName: Full=Protein 40-9-1; AltName: Full=Solute carrier family 38 member 2; AltName: Full=System A amino acid transporter 2; AltName: Full=System A transporter 1; AltName: Full=System N amino acid transporter 2 && PF01490:Transmembrane amino acid transporter protein	Aa_trans
Rsa10033056	1326.23	743.828	937.229	1.00252	82.6229	100.544	1002.43	61.3897	4.02929	8.64595e-06	0.000126368	-	R01	15384753	15386566	-	1311	-	- && - && PF04078:Cell differentiation family, Rcd1-like|PF04564:U-box domain	U-box
Rsa10015472	58.017	117.055	44.5335	337.848	214.819	419.796	73.2017	324.155	-2.14839	8.81409e-06	0.000128577	-	R04	13197851	13201219	+	2067	-	- && - && PF00067:Cytochrome P450|PF13041:PPR repeat family	p450
Rsa10034048	2196.49	2315.55	2724.64	5735.4	4502.95	5458.39	2412.23	5232.24	-1.11707	8.82629e-06	0.000128693	-	R07	17191248	17193291	-	1350	-	- && - && PF01842:ACT domain	ACT
Rsa10038991	18453	2660.33	3933.12	1286.23	709.639	1188.9	8348.83	1061.59	2.97542	8.94868e-06	0.000130343	-	R01	3562928	3564535	-	1608	-	- && Q96303.1 RecName: Full=Inorganic phosphate transporter 1-4; Short=AtPht1;4; AltName: Full=H(+)/Pi cotransporter && PF00083:Sugar (and other) transporter	Sugar_tr
Rsa10033235	504.023	421.396	423.069	206.518	173.508	206.27	449.496	195.432	1.20249	9.03796e-06	0.000131148	-	R01	16778138	16780153	-	1449	-	- && - && PF03106:WRKY DNA -binding domain	WRKY
Rsa10034201	5.4391	0	3.03638	23.0579	50.4918	67.3747	2.82516	46.9748	-4.02238	9.12476e-06	0.000132279	-	R07	18142914	18144132	-	1014	-	- && - && PF04770:ZF-HD protein dimerisation region	ZF-HD_dimer
Rsa10011430	5.4391	0	13.1576	72.1812	174.426	49.7536	6.19891	98.787	-3.99059	9.129e-06	0.000132279	-	R08	3868192	3870879	-	1932	-	- && - && PF00069:Protein kinase domain|PF08263:Leucine rich repeat N-terminal domain|PF13855:Leucine rich repeat	Pkinase
Rsa10002340	1149.46	773.624	585.009	3036.62	2934.95	1904.11	836.032	2625.23	-1.6506	9.19295e-06	0.000133083	-	R04	47915108	47916730	+	1206	-	- && - && PF01370:NAD dependent epimerase/dehydratase family	Epimerase
novel.1746	110.595	11.7055	66.8003	292.735	654.557	582.532	63.0336	509.941	-3.01346	9.19329e-06	0.000133083	-	R05	31626339	31628422	+	1961	-	- && Q39085.2 RecName: Full=Delta(24)-sterol reductase; AltName: Full=Cell elongation protein DIMINUTO; AltName: Full=Cell elongation protein Dwarf1; AltName: Full=Protein CABBAGE1; AltName: Full=Protein ENHANCED VERY-LOW-FLUENCE RESPONSE 1 && PF01565:FAD binding domain	FAD_binding_4
Rsa10026369	96.9972	2203.82	693.306	126.317	32.1311	44.571	998.04	67.6731	3.88272	9.39125e-06	0.000135754	-	R02	979616	982050	-	1497	-	- && - && PF00067:Cytochrome P450	p450
novel.340	1599.09	1517.45	1846.12	4338.89	3209.44	3476.53	1654.22	3674.96	-1.15155	9.88176e-06	0.000142098	-	R01	9552047	9554101	-	1528	-	- && Q9LVY1.1 RecName: Full=Tyrosine aminotransferase; Short=TAT; AltName: Full=L-tyrosine:2-oxoglutarate aminotransferase && PF00155:Aminotransferase class I and II	Aminotran_1_2
Rsa10009744	1.81303	0	9.10913	108.272	33.0491	59.0824	3.64072	66.8011	-4.1977	9.90702e-06	0.000142327	-	R07	14805859	14808370	+	1122	-	- && - && PF00892:EamA-like transporter family	DUF6
Rsa10032566	101.53	110.67	70.8488	5.01258	24.7869	6.2192	94.3495	12.0062	2.96246	1.03004e-05	0.000147627	-	R03	6438030	6440905	-	1320	-	- && - && PF07714:Protein tyrosine kinase	Pkinase_Tyr
Rsa10004790	15.4108	5.32066	8.09701	54.1359	49.5737	84.9958	9.60948	62.9018	-2.69572	1.04032e-05	0.000148989	-	R07	23043612	23044734	+	960	-	- && - && PF00249:Myb-like DNA-binding domain	Myb_DNA-binding
Rsa10016085	975.411	1123.72	790.47	379.954	174.426	338.947	963.202	297.775	1.69417	1.04053e-05	0.000148989	-	R01	41732021	41733593	+	1071	-	- && - && PF00082:Subtilase family|PF02225:PA domain	Peptidase_S8
Rsa10025687	1376.09	195.8	768.204	3446.65	4792.13	7548.04	780.032	5262.27	-2.75381	1.05861e-05	0.000151293	-	R09	11873062	11875787	+	1677	-	- && - && PF00067:Cytochrome P450	p450
Rsa10024562	0.906516	0	2.02425	35.0881	28.459	21.7672	0.976923	28.4381	-4.84931	1.07781e-05	0.000153457	-	R09	31251738	31254143	-	942	-	- && - && PF02984:Cyclin, C-terminal domain|PF00134:Cyclin, N-terminal domain	Cyclin_C
Rsa10007918	0	0	0	1.00252	72.5245	46.644	0	40.057	-7.77876	1.08044e-05	0.000153759	-	R07	25443957	25446474	+	1113	-	- && - && PF00481:Protein phosphatase 2C	PP2C
Rsa10030245	13.5977	9.57719	1.01213	65.1636	83.5409	65.3016	8.06235	71.3354	-3.13666	1.0864e-05	0.000154535	-	R04	45886609	45889163	+	636	-	- && - && PF00719:Inorganic pyrophosphatase	Pyrophosphatase
Rsa10017523	1079.66	1232.27	1320.82	631.585	484.721	528.632	1210.92	548.313	1.14308	1.11749e-05	0.000158659	-	R06	23697515	23699137	+	1101	-	- && - && PF03171:2OG-Fe(II) oxygenase superfamily|PF14226:non-haem dioxygenase in morphine synthesis N-terminal	2OG-FeII_Oxy
Rsa10004979	3.62606	42.5653	36.4365	0	0	0	27.5426	0	7.24678	1.12567e-05	0.000159671	-	R03	27544363	27548081	+	1056	-	- && - && PF03171:2OG-Fe(II) oxygenase superfamily|PF14226:non-haem dioxygenase in morphine synthesis N-terminal	2OG-FeII_Oxy
novel.1572	321.813	59.5914	152.831	844.119	1301.77	860.323	178.079	1002.07	-2.49108	1.13433e-05	0.000160824	-	R05	654742	657493	+	2238	-	- && Q0WV37.1 RecName: Full=Heavy metal-associated isoprenylated plant protein 34; Short=AtHIP34; Flags: Precursor && PF00403:Heavy-metal-associated domain	HMA
Rsa10020731	7.25213	408.627	279.347	0	0	0	231.742	0	10.3216	1.13502e-05	0.000160847	-	R01	36027328	36028712	-	978	-	- && - && PF00685:Sulfotransferase domain	Sulfotransfer_1
Rsa10001783	17.2238	3.1924	11.1334	46.1158	100.984	99.5072	10.5165	82.2022	-2.95399	1.13587e-05	0.000160892	-	R07	22686344	22689936	-	2331	-	- && - && PF07714:Protein tyrosine kinase|PF13855:Leucine rich repeat	Pkinase_Tyr
Rsa10038538	8.15865	0	5.06063	46.1158	106.492	38.3517	4.40642	63.6531	-3.83048	1.15208e-05	0.000162825	-	R01	6249391	6251466	-	1470	-	- && - && PF00067:Cytochrome P450	p450
Rsa10026150	50.7649	15.962	13.1576	214.539	143.213	128.53	26.6282	162.094	-2.59795	1.15714e-05	0.000163293	-	R03	14354111	14355250	+	834	-	- && - && PF00847:AP2 domain	AP2
Rsa10027103	0	0	0	14.0352	57.836	7.25574	0	26.3757	-7.17771	1.17569e-05	0.000165492	-	R01	36708684	36710440	+	1128	-	- && - && PF07714:Protein tyrosine kinase	Pkinase_Tyr
Rsa10032307	0	0	0	11.0277	47.7377	11.4019	0	23.3891	-7.00444	1.21029e-05	0.000169452	-	R03	8229717	8231859	+	603	-	- && - && PF03188:Eukaryotic cytochrome b561	Cytochrom_B561
Rsa10001200	18.1303	12.7696	7.08488	53.1334	88.1311	66.3382	12.6616	69.2009	-2.44444	1.21352e-05	0.000169746	-	R07	22620187	22623034	-	2322	-	- && - && PF13855:Leucine rich repeat|PF07714:Protein tyrosine kinase	Pkinase_Tyr
Rsa10039420	747.876	1187.57	1171.03	425.067	307.541	420.833	1035.49	384.48	1.42943	1.21529e-05	0.000169838	-	R01	1163735	1165775	-	1542	-	- && Q50EK3.1 RecName: Full=Cytochrome P450 704C1; AltName: Full=Cytochrome P450 CYPD [Pinus taeda] && PF00067:Cytochrome P450	p450
Rsa10004028	581.077	1007.73	818.81	29.073	145.967	201.088	802.54	125.376	2.67831	1.21931e-05	0.000170164	-	R08	27321682	27324243	+	2034	-	- && - && PF07714:Protein tyrosine kinase|PF01657:Salt stress response/antifungal	Pkinase_Tyr
Rsa10035323	20.8499	74.4893	35.4244	219.551	243.278	165.845	43.5878	209.558	-2.27063	1.22014e-05	0.000170201	-	R04	30195119	30200001	-	1011	-	- && - && PF00892:EamA-like transporter family	DUF6
Rsa10008226	2918.98	2525.19	2884.56	1448.64	860.196	973.305	2776.24	1094.05	1.34358	1.22631e-05	0.000170904	-	R08	5229368	5231766	+	1371	-	- && - && PF00112:Papain family cysteine protease|PF00396:Granulin|PF08246:Cathepsin propeptide inhibitor domain (I29)	Peptidase_C1
Rsa10018969	11.7847	0	2.02425	49.1233	122.098	65.3016	4.60299	78.8411	-4.06831	1.23492e-05	0.000171947	-	R02	4075903	4079730	+	1608	-	- && - && PF00332:Glycosyl hydrolases family 17|PF07983:X8 domain	Glyco_hydro_17
Rsa10024190	3.62606	0	0	39.0981	673.835	206.27	1.20869	306.401	-7.94928	1.24111e-05	0.000172569	-	R05	12835638	12837480	+	969	-	- && - && PF00170:bZIP transcription factor	bZIP_1
Rsa10001342	39.8867	30.8598	29.3516	89.224	123.016	209.38	33.3661	140.54	-2.07186	1.27186e-05	0.00017644	-	Scaffold711	16135	17490	-	945	-	- && - && PF00249:Myb-like DNA-binding domain	Myb_DNA-binding
Rsa10007730	3.62606	8.51306	10.1213	164.413	30.2951	50.7902	7.42013	81.8326	-3.47044	1.29949e-05	0.000179944	-	R01	13097209	13100236	-	2025	-	- && - && PF00027:Cyclic nucleotide-binding domain|PF00520:Ion transport protein	Ion_trans
Rsa10009347	2519.21	1525.97	1611.3	6417.11	6451.01	3861.09	1885.49	5576.4	-1.56429	1.30096e-05	0.000180065	-	R04	10776191	10777767	-	1140	-	- && - && PF01370:NAD dependent epimerase/dehydratase family	Epimerase
Rsa10038115	38.0737	35.1164	48.582	1.00252	7.34425	3.1096	40.5907	3.81879	3.39071	1.30227e-05	0.000180164	-	R06	20212879	20215448	+	1398	-	- && - && PF00067:Cytochrome P450	p450
Rsa10025914	67.9887	55.3349	76.9216	154.388	284.59	207.307	66.7484	215.428	-1.69033	1.31048e-05	0.000181217	-	R09	10223350	10225317	-	960	-	- && - && PF00091:Tubulin/FtsZ family, GTPase domain	Tubulin
Rsa10002237	281.02	462.897	370.438	159.4	116.59	116.092	371.452	130.694	1.50661	1.32552e-05	0.000183129	-	R04	14160698	14162641	-	1365	-	- && - && PF01344:Kelch motif	Kelch_1
Rsa10015278	133.258	229.853	191.292	39.0981	70.6885	42.4979	184.801	50.7615	1.86063	1.33343e-05	0.00018411	-	R01	26637329	26639461	-	1701	-	- && - && PF13537:Glutamine amidotransferase domain|PF00156:Phosphoribosyl transferase domain	Pribosyltran
Rsa10014266	66.1757	153.235	124.491	29.073	9.18032	5.18267	114.634	14.4787	2.98506	1.33383e-05	0.00018411	-	R02	6833825	6834354	+	426	-	- && Q9C5S9.1 RecName: Full=Cysteine-rich receptor-like protein kinase 6; Short=Cysteine-rich RLK6; AltName: Full=Receptor-like protein kinase 5; Flags: Precursor && PF07714:Protein tyrosine kinase	Pkinase_Tyr
Rsa10019893	218.47	258.584	256.068	101.254	80.7868	107.8	244.374	96.6135	1.33961	1.33674e-05	0.000184343	-	R05	17303432	17308002	-	3204	-	- && - && PF13855:Leucine rich repeat|PF08263:Leucine rich repeat N-terminal domain	LRRNT_2
Rsa10029136	3.62606	0	4.0485	27.0679	47.7377	34.2056	2.55819	36.3371	-3.80527	1.35119e-05	0.000185913	-	R01	17978522	17982480	-	1917	-	- && - && PF01762:Galactosyltransferase|PF00337:Galactoside-binding lectin	Galactosyl_T
Rsa10008895	3.62606	0	1.01213	29.073	27.541	36.2787	1.54606	30.9642	-4.2647	1.36113e-05	0.000187026	-	R05	24404725	24407105	-	1326	-	- && - && PF01490:Transmembrane amino acid transporter protein	Aa_trans
Rsa10026366	607.366	5328.11	5905.75	708.779	303.869	424.979	3947.08	479.209	3.04209	1.39583e-05	0.000190951	-	R02	966893	968563	-	1374	-	- && - && PF00067:Cytochrome P450	p450
Rsa10025328	6.34561	95.7719	97.1641	5.01258	1.83606	1.03653	66.4272	2.62839	4.65926	1.396e-05	0.000190951	-	R04	6845637	6847780	+	1080	-	- && - && PF00892:EamA-like transporter family	DUF6
Rsa10021638	22.6629	9.57719	24.291	0	0	0	18.8437	0	6.70295	1.42564e-05	0.000194478	-	R02	25140456	25143817	+	1809	-	- && - && PF02037:SAP domain|PF05406:WGR domain|PF00644:Poly(ADP-ribose) polymerase catalytic domain|PF02877:Poly(ADP-ribose) polymerase, regulatory domain	WGR
Rsa10033307	2.71955	0	2.02425	44.1107	33.0491	18.6576	1.58127	31.9392	-4.29918	1.44993e-05	0.000197614	-	R09	9607050	9607787	-	738	-	- && - && PF00847:AP2 domain	AP2
Rsa10008946	381.643	539.515	758.082	2292.76	1218.23	1990.14	559.747	1833.71	-1.71209	1.46283e-05	0.000199192	-	R01	42502331	42505858	+	1401	-	- && - && PF01490:Transmembrane amino acid transporter protein	Aa_trans
Rsa10019145	26.289	20.2185	18.2183	69.1736	81.7048	91.215	21.5752	80.6978	-1.89917	1.48129e-05	0.000201344	-	R02	3138278	3141102	+	1722	-	- && - && PF03000:NPH3 family|PF00651:BTB/POZ domain	BTB
Rsa10026159	46.2323	72.361	33.4002	134.337	222.164	219.745	50.6645	192.082	-1.92482	1.51068e-05	0.000204787	-	R03	14460714	14463384	-	687	-	- && - && PF04690:YABBY protein	YABBY
Rsa10039610	405.213	294.765	248.983	709.782	853.77	827.154	316.32	796.902	-1.33233	1.51733e-05	0.000205596	-	R06	13353805	13355819	+	1611	-	- && - && PF03759:PRONE (Plant-specific Rop nucleotide exchanger)	DUF315
Rsa10025627	189.462	225.596	205.462	61.1535	78.9507	31.096	206.84	57.0668	1.85464	1.52539e-05	0.000206596	-	R04	4870795	4873597	-	1404	-	- && - && PF01979:Amidohydrolase family	Amidohydro_1
Rsa10002158	117.847	101.093	125.504	43.1082	20.1967	29.0229	114.814	30.776	1.90257	1.52753e-05	0.000206794	-	Scaffold345	105035	110411	+	3207	-	- && - && PF03435:Saccharopine dehydrogenase NADP binding domain|PF04455:LOR/SDH bifunctional enzyme conserved region|PF05222:Alanine dehydrogenase/PNT, N-terminal domain|PF16653:Saccharopine dehydrogenase C-terminal domain	Saccharop_dh
Rsa10033445	1273.66	781.073	496.954	301.757	174.426	208.343	850.561	228.176	1.89876	1.53175e-05	0.00020718	-	R09	8594147	8600524	+	2835	-	- && - && PF08030:Ferric reductase NAD binding domain|PF08414:Respiratory burst NADPH oxidase|PF01794:Ferric reductase like transmembrane component|PF08022:FAD-binding domain	FAD_binding_8
Rsa10033735	0.906516	0	0	56.1409	21.1147	13.4749	0.302172	30.2435	-6.41077	1.55017e-05	0.000209484	-	R09	6508563	6522519	+	564	-	- && - && PF02298:Plastocyanin-like domain	Cu_bind_like
Rsa10007254	78.8669	125.568	104.249	745.872	321.311	259.133	102.894	442.106	-2.10414	1.55348e-05	0.000209837	-	R01	7272961	7274856	-	1485	-	- && - && PF00201:UDP-glucoronosyl and UDP-glucosyl transferase	UDPGT
Rsa10035934	332.691	417.14	341.086	157.395	154.229	166.882	363.639	159.502	1.18875	1.59902e-05	0.000215317	-	R03	3724865	3733969	-	5925	-	- && - && PF00931:NB-ARC domain|PF07725:Leucine Rich Repeat|PF01582:TIR domain	TIR
Rsa10019307	3.62606	25.5392	50.6063	0	0	0	26.5905	0	7.1966	1.62986e-05	0.000218983	-	R04	26154997	26158071	+	2532	-	- && - && PF01453:D-mannose binding lectin|PF00954:S-locus glycoprotein domain|PF08276:PAN-like domain|PF07714:Protein tyrosine kinase	Pkinase_Tyr
Rsa10011650	48.9519	23.4109	46.5578	168.423	149.639	118.165	39.6402	145.409	-1.87148	1.66754e-05	0.000223649	-	R03	10792144	10793870	+	1134	-	- && - && PF00022:Actin	Actin
novel.911	6674.68	17352.8	10059.5	4230.62	2360.26	2534.32	11362.3	3041.73	1.90128	1.68177e-05	0.000225196	-	R03	104831	106422	+	953	-	- && Q96540.1 RecName: Full=Ferritin-1, chloroplastic; Flags: Precursor && PF00210:Ferritin-like domain	Ferritin
Rsa10039506	9.06516	5.32066	4.0485	52.1309	45.9016	32.1325	6.14478	43.3883	-2.8085	1.68205e-05	0.000225196	-	R06	12337905	12340156	+	1164	-	- && - && PF13334:Domain of unknown function (DUF4094)|PF01762:Galactosyltransferase	Galactosyl_T
Rsa10012298	1.81303	0	2.02425	15.0377	59.6721	27.9864	1.27909	34.2321	-4.71592	1.71116e-05	0.000228789	-	R01	32354013	32355564	+	801	-	- && - && PF00249:Myb-like DNA-binding domain	Myb_DNA-binding
Rsa10029598	436.941	2325.13	2595.09	350.881	251.541	323.399	1785.72	308.607	2.53267	1.71799e-05	0.000229601	-	R07	10170374	10175556	-	4485	-	- && - && PF00664:ABC transporter transmembrane region|PF00005:ABC transporter	ABC_membrane
Rsa10042015	1180.28	1909.05	2051.58	695.746	545.311	698.624	1713.64	646.56	1.40622	1.72281e-05	0.000229947	-	R05	6310484	6312189	+	1227	-	- && - && PF00795:Carbon-nitrogen hydrolase	CN_hydrolase
Rsa10008429	66.1757	44.6936	63.7639	133.335	289.18	206.27	58.2111	209.595	-1.84726	1.72286e-05	0.000229947	-	R02	31686259	31688854	+	1515	-	- && - && PF00332:Glycosyl hydrolases family 17|PF07983:X8 domain	Glyco_hydro_17
novel.956	189.462	84.0664	40.485	336.846	1129.18	578.386	104.671	681.47	-2.70142	1.73238e-05	0.000231015	-	R03	8222589	8224864	+	1001	-	- && P42761.3 RecName: Full=Glutathione S-transferase F10; Short=AtGSTF10; AltName: Full=AtGSTF4; AltName: Full=GST class-phi member 10; AltName: Full=Protein EARLY RESPONSE TO DEHYDRATION 13 && PF02798:Glutathione S-transferase, N-terminal domain	GST_N
novel.1339	53.4845	15.962	31.3759	123.31	178.098	159.626	33.6074	153.678	-2.18682	1.73969e-05	0.000231786	-	R04	49007224	49010313	+	1152	-	- && Q3EAI1.1 RecName: Full=Transcription factor bHLH60; AltName: Full=Basic helix-loop-helix protein 60; Short=AtbHLH60; Short=bHLH 60; AltName: Full=Transcription factor EN 91; AltName: Full=bHLH transcription factor bHLH060 && PF00010:Helix-loop-helix DNA-binding domain	HLH
Rsa10025475	25.3825	34.0522	28.3395	73.1837	152.393	118.165	29.2581	114.581	-1.97252	1.76252e-05	0.000234194	-	R04	5822095	5825260	-	1974	-	- && - && PF07714:Protein tyrosine kinase|PF01657:Salt stress response/antifungal	Pkinase_Tyr
Rsa10024072	628.216	1388.69	347.159	0	14.6885	23.8403	788.022	12.8429	5.93959	1.76318e-05	0.000234194	-	R05	12250234	12252904	-	1620	-	- && - && PF00232:Glycosyl hydrolase family 1	Glyco_hydro_1
Rsa10018239	56.204	28.7316	9.10913	1.00252	0	0	31.3482	0.334172	6.47592	1.77049e-05	0.000234856	-	R04	9597538	9600224	-	1602	-	- && - && PF00067:Cytochrome P450	p450
Rsa10013020	71.6148	15.962	19.2304	1.00252	0.918032	0	35.6024	0.640183	5.77547	1.85747e-05	0.000245533	-	R05	35324372	35327235	-	864	-	- && Q84TE6.2 RecName: Full=NAC domain-containing protein 21/22; Short=ANAC021/ANAC022 && PF02365:No apical meristem (NAM) protein	NAM
Rsa10024637	0	0	2.02425	55.1384	14.6885	33.1691	0.674751	34.332	-5.69054	1.88143e-05	0.000248182	-	R04	12532684	12534519	-	1533	-	- && - && PF00067:Cytochrome P450	p450
Rsa10005582	934.618	284.123	242.91	100.252	86.295	96.3976	487.217	94.3148	2.36973	1.88262e-05	0.000248208	-	R09	25931269	25933260	+	1113	-	- && - && PF00657:GDSL-like Lipase/Acylhydrolase	Lipase_GDSL
Rsa10005873	5859.72	969.424	1139.65	190.478	512.262	319.252	2656.27	340.664	2.96288	1.88696e-05	0.000248671	-	R09	25474116	25475465	+	615	-	- && - && PF03358:NADPH-dependent FMN reductase	FMN_red
Rsa10042189	755.128	2666.72	1811.71	115.289	325.901	460.221	1744.52	300.471	2.5375	1.89749e-05	0.000249625	-	R05	5472941	5473895	+	873	-	- && - && PF00447:HSF-type DNA-binding	HSF_DNA-bind
Rsa10015136	20.8499	30.8598	34.4123	71.1787	149.639	138.896	28.7073	119.904	-2.06586	1.92537e-05	0.000252963	-	R07	23866873	23868943	-	1479	-	- && - && PF00004:ATPase family associated with various cellular activities (AAA)|PF14363:Domain associated at C-terminal with AAA	AAA
Rsa10007471	502.21	1006.67	912.938	312.785	256.131	261.207	807.272	276.708	1.54443	1.9323e-05	0.000253764	-	R04	33640856	33642812	+	894	-	- && - && PF01370:NAD dependent epimerase/dehydratase family	Epimerase
Rsa10036564	19.9434	9.57719	13.1576	51.1283	75.2786	78.7766	14.2261	68.3945	-2.25671	1.94377e-05	0.000255159	-	R04	4655023	4659239	-	2691	-	- && - && PF00931:NB-ARC domain|PF13676:TIR domain	NB-ARC
Rsa10035150	199.434	450.128	206.474	55.1384	73.4425	90.1784	285.345	72.9198	1.96793	1.94527e-05	0.000255245	-	R04	28702334	28702835	+	405	-	- && - && PF00168:C2 domain	C2
Rsa10041264	546.629	1519.58	1674.06	331.833	360.787	277.791	1246.76	323.47	1.94615	1.95868e-05	0.000256782	-	R08	25586644	25589252	-	999	-	- && - && PF00083:Sugar (and other) transporter	Sugar_tr
Rsa10033334	0	0	0	10.0252	24.7869	18.6576	0	17.8232	-6.61099	2.00891e-05	0.000262759	-	R09	9353095	9356551	-	1809	-	- && - && PF00010:Helix-loop-helix DNA-binding domain|PF14215:bHLH-MYC and R2R3-MYB transcription factors N-terminal	HLH
Rsa10037078	698.017	308.598	491.893	3332.37	1016.26	2272.08	499.503	2206.9	-2.14308	2.02067e-05	0.00026395	-	R04	1849756	1852623	+	1356	-	- && - && PF05920:Homeobox KN domain|PF07526:Associated with HOX	POX
Rsa10035152	47.1388	13.8337	28.3395	110.277	134.033	183.466	29.7707	142.592	-2.25296	2.03984e-05	0.00026604	-	R04	28710032	28712076	-	1617	-	- && - && PF00069:Protein kinase domain	Pkinase
Rsa10018184	779.604	2448.57	1477.7	82.2064	240.524	433.271	1568.63	252.001	2.6381	2.04479e-05	0.000266509	-	R04	9981775	9983478	+	1116	-	- && - && PF08263:Leucine rich repeat N-terminal domain|PF13855:Leucine rich repeat	LRRNT_2
Rsa10029450	61.6431	101.093	91.0913	3.00755	20.1967	3.1096	84.609	8.77128	3.2541	2.05352e-05	0.000267365	-	R09	20340475	20342756	-	1140	-	- && - && PF00892:EamA-like transporter family	DUF6
Rsa10023077	2785.72	856.626	3926.04	115.289	597.639	358.641	2522.8	357.19	2.82004	2.06024e-05	0.000268123	-	R01	11352646	11355995	+	1347	-	- && - && PF03055:Retinal pigment epithelial membrane protein	RPE65
Rsa10020701	12.6912	0	1.01213	146.367	736.262	307.851	4.56778	396.826	-6.42666	2.11359e-05	0.000274477	-	R01	35784263	35797138	-	1320	-	- && - && PF00450:Serine carboxypeptidase	Peptidase_S10
Rsa10010232	530.312	400.114	307.686	1072.69	997.901	995.072	412.704	1021.89	-1.30751	2.13364e-05	0.000276724	-	R05	28171389	28173423	-	1704	-	- && - && PF03759:PRONE (Plant-specific Rop nucleotide exchanger)	DUF315
Rsa10022732	321.813	225.596	186.231	75.1887	98.2294	71.5208	244.547	81.6463	1.5822	2.14618e-05	0.00027815	-	R09	29111038	29113290	+	2019	-	- && - && PF00139:Legume lectin domain|PF00069:Protein kinase domain	Pkinase
Rsa10037737	73.4278	50.0142	65.7882	289.727	204.721	143.042	63.0767	212.497	-1.75074	2.14683e-05	0.00027815	-	R06	25600539	25606923	+	2649	-	- && - && PF08323:Starch synthase catalytic domain|PF13334:Domain of unknown function (DUF4094)|PF01762:Galactosyltransferase|PF16760:Starch/carbohydrate-binding module (family 53)	Galactosyl_T
Rsa10018689	9.06516	13.8337	6.07276	27.0679	73.4425	165.845	9.65721	88.7853	-3.20312	2.1507e-05	0.00027846	-	R02	10853995	10857331	+	1296	-	- && - && PF01490:Transmembrane amino acid transporter protein	Aa_trans
Rsa10017564	160.453	55.3349	103.237	18.0453	27.541	12.4384	106.342	19.3416	2.45599	2.1671e-05	0.000280463	-	R04	40080285	40083396	+	1281	-	- && - && PF07714:Protein tyrosine kinase	Pkinase_Tyr
Rsa10038196	29.0085	101.093	79.9579	10.0252	12.8524	7.25574	70.0197	10.0444	2.79473	2.18357e-05	0.000282113	-	R06	19831646	19832769	-	858	-	- && - && PF00657:GDSL-like Lipase/Acylhydrolase	Lipase_GDSL
Rsa10030216	127.819	61.7197	109.31	359.903	327.737	254.987	99.616	314.209	-1.6553	2.20222e-05	0.000284401	-	R04	46097482	46100677	+	1479	-	- && - && PF07714:Protein tyrosine kinase	Pkinase_Tyr
Rsa10037591	306.402	984.322	719.621	198.498	43.1475	81.8862	670.115	107.844	2.63592	2.24159e-05	0.000288993	-	R06	24808139	24809822	+	516	-	- && Q8L4N1.1 RecName: Full=Universal stress protein PHOS34; AltName: Full=Phosphorylated protein of 34 kDa; Short=AtPHOS34; Flags: Precursor && PF00582:Universal stress protein family	Usp
Rsa10042224	162.266	19.1544	162.952	467.173	1023.61	1113.24	114.791	868.005	-2.91765	2.27867e-05	0.000293398	-	R05	5253411	5256906	+	1428	-	- && - && PF13178:Protein of unknown function (DUF4005)|PF00612:IQ calmodulin-binding motif	IQ
Rsa10025146	337.224	401.178	367.402	1475.7	871.212	764.962	368.601	1037.29	-1.49286	2.27977e-05	0.000293415	-	R02	11852436	11854492	+	744	-	- && - && PF00254:FKBP-type peptidyl-prolyl cis-trans isomerase	FKBP_C
Rsa10021181	13.5977	4.25653	14.1698	49.1233	91.8032	58.0459	10.6747	66.3241	-2.628	2.29684e-05	0.000295361	-	R08	15652796	15656416	+	2988	-	- && - && PF08263:Leucine rich repeat N-terminal domain|PF13855:Leucine rich repeat|PF00069:Protein kinase domain	Pkinase
Rsa10025406	2581.76	3120.04	2834.96	1219.06	719.737	1322.62	2845.59	1087.14	1.38836	2.3115e-05	0.00029712	-	R04	6353508	6356689	+	1944	-	- && - && PF03372:Endonuclease/Exonuclease/phosphatase family	Exo_endo_phos
Rsa10026621	16.3173	2.12826	18.2183	49.1233	167.082	115.055	12.2213	110.42	-3.1691	2.32599e-05	0.000298602	-	R02	2290106	2292633	+	1701	-	- && - && PF00389:D-isomer specific 2-hydroxyacid dehydrogenase, catalytic domain|PF02826:D-isomer specific 2-hydroxyacid dehydrogenase, NAD binding domain|PF01842:ACT domain	2-Hacid_dh_C
Rsa10040175	525.779	865.139	884.598	285.717	313.967	288.156	758.506	295.947	1.35735	2.34553e-05	0.000300983	-	R06	17803130	17804140	-	768	-	- && - && PF00249:Myb-like DNA-binding domain	Myb_DNA-binding
Rsa10017789	28.102	51.0783	18.2183	1.00252	2.7541	3.1096	32.4662	2.28874	3.82307	2.35161e-05	0.000301507	-	R03	12507636	12509339	+	591	-	- && - && PF03106:WRKY DNA -binding domain	WRKY
Rsa10010360	20.8499	8.51306	11.1334	57.1434	119.344	59.0824	13.4988	78.5233	-2.53226	2.36023e-05	0.000302485	-	R08	17404600	17407361	+	2031	-	- && - && PF03081:Exo70 exocyst complex subunit	Exo70
Rsa10030570	93.3712	63.8479	47.5699	478.2	320.393	144.078	68.263	314.224	-2.2013	2.37757e-05	0.000304192	-	R02	37558400	37559764	-	1044	-	- && - && PF00160:Cyclophilin type peptidyl-prolyl cis-trans isomerase/CLD	Pro_isomerase
Rsa10024635	9.97168	35.1164	25.3031	94.2366	117.508	118.165	23.4637	109.97	-2.23689	2.4016e-05	0.000307137	-	R04	12543729	12546196	+	1698	-	- && - && PF00069:Protein kinase domain	Pkinase
Rsa10043201	444.193	601.235	528.33	1183.97	1153.05	1030.31	524.586	1122.44	-1.09788	2.40599e-05	0.000307569	-	R05	133112	135707	+	1635	-	- && - && PF01053:Cys/Met metabolism PLP-dependent enzyme	Cys_Met_Meta_PP
Rsa10004469	313.655	460.769	703.427	174.438	56.918	104.69	492.617	112.015	2.13748	2.40879e-05	0.000307797	-	R02	28589334	28592379	+	891	-	- && - && PF03106:WRKY DNA -binding domain	WRKY
Rsa10003238	123.286	81.9382	121.455	360.906	293.77	244.622	108.893	299.766	-1.45968	2.41032e-05	0.000307862	-	Scaffold255	208303	213962	-	1947	-	- && - && PF00515:Tetratricopeptide repeat|PF12569:NMDA receptor-regulated protein 1	TPR_1
Rsa10010364	2138.47	1803.7	2484.77	197.496	563.672	770.145	2142.31	510.437	2.06942	2.41555e-05	0.0003084	-	R08	17387454	17389176	+	996	-	- && - && PF03106:WRKY DNA -binding domain|PF10533:Plant zinc cluster domain	WRKY
Rsa10022147	90.6516	75.5534	52.6305	304.765	254.295	163.772	72.9452	240.944	-1.72282	2.43767e-05	0.0003107	-	R09	178308	179494	-	567	-	- && - && PF02545:Maf-like protein	Maf
Rsa10013029	446.006	439.487	348.171	960.411	985.966	778.437	411.221	908.271	-1.14321	2.48768e-05	0.000316542	-	R05	35271499	35272815	+	597	-	- && - && PF00338:Ribosomal protein S10p/S20e	Ribosomal_S10
Rsa10027358	98.8103	251.135	124.491	41.1032	37.6393	37.3152	158.146	38.6859	2.03009	2.50903e-05	0.00031899	-	R01	38427559	38429306	+	1224	-	- && - && PF00249:Myb-like DNA-binding domain|PF14379:MYB-CC type transfactor, LHEQLE motif	Myb_DNA-binding
Rsa10034513	205.779	523.553	593.106	90.2265	112	135.786	440.813	112.671	1.96778	2.51427e-05	0.000319522	-	R01	49759624	49761599	-	1173	-	- && - && PF07714:Protein tyrosine kinase	Pkinase_Tyr
Rsa10025900	32.6346	3.1924	4.0485	70.1762	208.393	194.868	13.2918	157.813	-3.55708	2.5685e-05	0.000325867	-	R09	10312495	10315640	+	2400	-	- && - && PF05922:Peptidase inhibitor I9|PF00082:Subtilase family|PF06280:Fn3-like domain|PF02225:PA domain	Peptidase_S8
Rsa10020929	262.89	161.748	297.565	735.847	550.819	695.514	240.734	660.727	-1.45587	2.58214e-05	0.000327324	-	R07	20217875	20218804	-	822	-	- && - && PF00249:Myb-like DNA-binding domain	Myb_DNA-binding
Rsa10007224	412.465	1241.84	949.374	257.647	209.311	247.732	867.894	238.23	1.86502	2.58873e-05	0.000327884	-	R01	7426500	7428278	-	789	-	- && - && PF00106:short chain dehydrogenase	adh_short
Rsa10017528	184.929	527.81	382.584	115.289	57.836	90.1784	365.107	87.7679	2.05689	2.59478e-05	0.000328376	-	R06	23714805	23716537	-	1101	-	- && - && PF07714:Protein tyrosine kinase	Pkinase_Tyr
Rsa10016730	311.842	361.805	326.917	726.824	770.229	615.701	333.521	704.251	-1.07883	2.6434e-05	0.000333692	-	R08	12507180	12509627	+	1374	-	- && - && PF14829:Glycerol-3-phosphate acyltransferase N-terminal|PF01553:Acyltransferase	Acyltransferase
Rsa10030988	2451.22	2705.02	2098.14	1297.26	849.179	925.625	2418.13	1024.02	1.23971	2.65399e-05	0.000334749	-	R07	7734374	7735851	-	480	-	- && - && PF00582:Universal stress protein family	Usp
Rsa10025170	65.2692	31.924	35.4244	108.272	258.885	203.161	44.2058	190.106	-2.10118	2.66456e-05	0.000335803	-	R02	11740484	11746803	-	3153	-	- && - && PF04515:Plasma-membrane choline transporter|PF07690:Major Facilitator Superfamily	MFS_1
Rsa10043100	196.714	15.962	76.9216	650.633	629.77	956.721	96.5325	745.708	-2.94737	2.68914e-05	0.000338757	-	R05	562731	565847	+	1773	-	- && - && PF00069:Protein kinase domain	Pkinase
Rsa10014148	162.266	226.66	312.747	30.0755	53.2458	84.9958	233.891	56.1057	2.06027	2.69123e-05	0.000338757	-	R02	7475428	7476396	+	969	-	- && - && PF01453:D-mannose binding lectin|PF00954:S-locus glycoprotein domain	B_lectin
Rsa10024518	3.62606	0	0	17.0428	100.984	24.8768	1.20869	47.6344	-5.23568	2.70545e-05	0.00034039	-	R09	31605708	31607491	-	570	-	- && Q9S784.1 RecName: Full=HVA22-like protein c; Short=AtHVA22c && PF03134:TB2/DP1, HVA22 family	TB2_DP1_HVA22
Rsa10014230	1673.43	2976.38	2684.16	949.383	801.442	1071.78	2444.65	940.867	1.37757	2.81061e-05	0.000352303	-	R02	7014522	7015383	+	789	-	- && - && PF08241:Methyltransferase domain	Methyltransf_11
Rsa10031333	357.167	427.781	603.227	1175.95	1487.21	1001.29	462.725	1221.49	-1.40079	2.82143e-05	0.000353513	-	R01	29530876	29533263	+	1194	-	- && - && PF01040:UbiA prenyltransferase family	UbiA
Rsa10030119	20.8499	6.38479	10.1213	67.1686	81.7048	57.0094	12.452	68.6276	-2.44985	2.83328e-05	0.000354705	-	R05	19455479	19458074	-	1809	-	- && - && PF00752:XPG N-terminal domain|PF00867:XPG I-region	XPG_I
Rsa10009882	501.303	623.581	496.954	190.478	212.065	276.755	540.613	226.433	1.25571	2.83797e-05	0.000354998	-	R01	403485	409203	+	3843	-	- && - && PF00664:ABC transporter transmembrane region|PF00005:ABC transporter	ABC_membrane
Rsa10009539	2.71955	0	2.02425	30.0755	25.7049	24.8768	1.58127	26.8857	-4.04867	2.89047e-05	0.000360969	-	R09	13558976	13560853	+	1275	-	- && - && PF00620:RhoGAP domain	RhoGAP
Rsa10001092	4736.55	4889.69	8027.17	1936.86	1765.38	2715.72	5884.47	2139.32	1.45981	2.90699e-05	0.000362882	-	Scaffold1083	6278	11623	+	3219	-	- && - && PF03435:Saccharopine dehydrogenase NADP binding domain|PF16653:Saccharopine dehydrogenase C-terminal domain|PF05222:Alanine dehydrogenase/PNT, N-terminal domain|PF04455:LOR/SDH bifunctional enzyme conserved region	Saccharop_dh
Rsa10041432	5.4391	26.6033	27.3274	0	0	0	19.7899	0	6.76951	2.90988e-05	0.000362945	-	R08	26359587	26362129	+	2133	-	- && - && PF08488:Wall-associated kinase|PF07645:Calcium-binding EGF domain|PF13947:Wall-associated receptor kinase galacturonan-binding|PF00069:Protein kinase domain	Pkinase
Rsa10027060	480.454	455.449	497.966	1082.72	1172.33	839.592	477.956	1031.55	-1.10996	3.01584e-05	0.000374771	-	R08	20218323	20225660	-	3534	-	- && - && PF03765:CRAL/TRIO, N-terminal domain|PF00650:CRAL/TRIO domain|PF15963:Myb DNA-binding like	CRAL_TRIO_N
Rsa10036130	33.5411	4.25653	34.4123	124.312	178.098	177.247	24.07	159.886	-2.72665	3.02763e-05	0.000376081	-	R03	2710300	2713218	-	2361	-	- && - && PF13855:Leucine rich repeat|PF07714:Protein tyrosine kinase	Pkinase_Tyr
Rsa10036937	12.6912	35.1164	24.291	1.00252	0	0	24.0329	0.334172	6.08783	3.0775e-05	0.000381494	-	R04	2636438	2640433	-	2634	-	- && - && PF00122:E1-E2 ATPase|PF00702:haloacid dehalogenase-like hydrolase	E1-E2_ATPase
Rsa10024663	128.725	24.475	51.6184	247.622	635.278	364.86	68.2729	415.92	-2.60402	3.08122e-05	0.000381798	-	R04	12327405	12330721	-	3045	-	- && - && PF00069:Protein kinase domain|PF08263:Leucine rich repeat N-terminal domain|PF13855:Leucine rich repeat	Pkinase
Rsa10029260	283.74	145.786	78.9458	44.1107	27.541	30.0595	169.49	33.9037	2.32346	3.13293e-05	0.000387255	-	R01	19291498	19292452	+	879	-	- && - && PF02493:MORN repeat	MORN
Rsa10026862	0.906516	0	0	13.0327	24.7869	33.1691	0.302172	23.6629	-6.05659	3.17051e-05	0.000391421	-	R08	18927743	18928526	-	318	-	- && - && PF02519:Auxin responsive protein	Auxin_inducible
Rsa10008398	74.3343	91.5154	63.7639	185.466	451.672	216.636	76.5379	284.591	-1.89585	3.18811e-05	0.000393434	-	R02	31984229	31992153	-	3939	-	- && - && PF07714:Protein tyrosine kinase|PF14380:Wall-associated receptor kinase C-terminal|PF03009:Glycerophosphoryl diester phosphodiesterase family	Pkinase_Tyr
Rsa10041977	940.057	2010.15	1899.76	571.434	537.049	576.313	1616.65	561.599	1.52526	3.19693e-05	0.000394362	-	R05	6502388	6506352	+	1848	-	- && - && PF03106:WRKY DNA -binding domain|PF00071:Ras family	WRKY
Rsa10012877	9.06516	7.44893	9.10913	25.0629	116.59	57.0094	8.54107	66.2208	-2.95462	3.40015e-05	0.000417898	-	R09	5528321	5532447	-	1956	-	- && - && PF00307:Calponin homology (CH) domain	CH
Rsa10041715	17.2238	23.4109	9.10913	0	0	0	16.5813	0	6.51621	3.45445e-05	0.000424056	-	R05	7990411	7992223	+	1161	-	- && - && PF07727:Reverse transcriptase (RNA-dependent DNA polymerase)	RVT_2
Rsa10036551	256.544	908.769	815.773	146.367	106.492	194.868	660.362	149.242	2.14585	3.47246e-05	0.000425921	-	R04	4716968	4719380	-	1941	-	- && - && PF07714:Protein tyrosine kinase|PF01657:Salt stress response/antifungal	Pkinase_Tyr
Rsa10013488	1499.38	1316.33	1175.08	4684.76	2695.34	2861.87	1330.26	3413.99	-1.35966	3.50102e-05	0.000429077	-	R07	21222503	21227498	+	1449	-	- && - && PF00450:Serine carboxypeptidase	Peptidase_S10
Rsa10034671	55.2975	53.2066	31.3759	213.536	166.164	112.982	46.6267	164.227	-1.81584	3.51773e-05	0.000430951	-	R01	48844789	48851808	+	1203	-	- && - && PF00450:Serine carboxypeptidase	Peptidase_S10
Rsa10004207	865.723	775.752	710.512	411.032	322.229	378.335	783.996	370.532	1.0817	3.525e-05	0.000431469	-	R05	38538351	38541083	+	1584	-	- && - && PF08263:Leucine rich repeat N-terminal domain|PF12819:Carbohydrate-binding protein of the ER	LRRNT_2
Rsa10007555	280.113	223.468	294.529	636.598	509.508	764.962	266.037	637.023	-1.25908	3.52756e-05	0.000431469	-	R09	4727217	4728953	-	1500	-	- && O65786.2 RecName: Full=Cytochrome P450 71B4 && PF00067:Cytochrome P450	p450
Rsa10004512	889.292	841.729	1435.19	2945.39	2534.69	2453.48	1055.41	2644.52	-1.32524	3.52766e-05	0.000431469	-	R05	40321147	40323316	-	1185	-	- && - && PF01053:Cys/Met metabolism PLP-dependent enzyme	Cys_Met_Meta_PP
Rsa10019629	29.915	20.2185	30.3638	0	0.918032	3.1096	26.8324	1.34254	4.34439	3.53242e-05	0.000431876	-	R01	40424677	40425723	-	747	-	- && - && PF00847:AP2 domain	AP2
Rsa10026346	0	0	0	5.01258	33.0491	21.7672	0	19.943	-6.77331	3.54274e-05	0.000432789	-	R02	801939	803728	-	1410	-	- && - && PF00155:Aminotransferase class I and II	Aminotran_1_2
Rsa10040780	88.8386	106.413	81.9822	207.521	306.623	217.672	92.4113	243.939	-1.40172	3.61918e-05	0.000440882	-	R08	23118634	23127493	-	591	-	- && - && PF00071:Ras family	Ras
Rsa10002061	24312.8	10053.9	11402.6	1792.5	5303.47	3640.31	15256.4	3578.76	2.09187	3.63449e-05	0.000442569	-	Scaffold359	28500	30023	+	1188	-	- && - && PF02797:Chalcone and stilbene synthases, C-terminal domain|PF00195:Chalcone and stilbene synthases, N-terminal domain	Chal_sti_synt_N
Rsa10030394	322.72	146.85	213.559	65.1636	29.377	71.5208	227.71	55.3538	2.04358	3.65355e-05	0.000444711	-	R04	44044572	44047178	+	2607	-	- && - && PF08263:Leucine rich repeat N-terminal domain|PF13855:Leucine rich repeat	LRRNT_2
Rsa10042491	0.906516	5.32066	0	70.1762	41.3114	16.5845	2.07573	42.6907	-4.39435	3.68015e-05	0.00044723	-	R05	3729983	3733938	+	1809	-	- && - && PF00069:Protein kinase domain	Pkinase
Rsa10015592	35.3541	120.247	77.9337	7.01762	12.8524	16.5845	77.8449	12.1515	2.67834	3.70364e-05	0.000449904	-	R04	14384956	14386170	+	858	-	- && - && PF14299:Phloem protein 2|PF00646:F-box domain	F-box
Rsa10036179	131.445	233.045	144.734	6.0151	6.42622	45.6075	169.741	19.3496	3.13848	3.70972e-05	0.000450462	-	R03	2481167	2482681	+	588	-	- && - && PF09425:Divergent CCT motif|PF06200:tify domain	Zim
Rsa10033892	17.2238	27.6674	28.3395	71.1787	91.8032	98.4707	24.4103	87.1509	-1.84084	3.71159e-05	0.000450509	-	R07	16152066	16156711	+	2493	-	- && - && PF00954:S-locus glycoprotein domain|PF07714:Protein tyrosine kinase|PF08276:PAN-like domain|PF12398:Receptor serine/threonine kinase|PF01453:D-mannose binding lectin|PF11883:Domain of unknown function (DUF3403)	Pkinase_Tyr
Rsa10023281	0.906516	4.25653	0	12.0302	158.82	18.6576	1.72101	63.1691	-5.22411	3.72896e-05	0.000452073	-	R02	20554772	20556915	-	1911	-	- && - && PF00403:Heavy-metal-associated domain	HMA
Rsa10026156	659.037	748.085	534.402	1535.86	1209.97	1598.34	647.175	1448.05	-1.16186	3.76481e-05	0.000456031	-	R03	14418995	14421279	-	1590	-	- && - && PF03514:GRAS domain family	GRAS
Rsa10042404	72.5213	53.2066	24.291	10.0252	2.7541	4.14613	50.0063	5.6418	3.15516	3.76612e-05	0.000456031	-	R05	4140667	4144831	-	1719	-	- && - && PF00501:AMP-binding enzyme|PF13193:AMP-binding enzyme C-terminal domain	AMP-binding
Rsa10037655	956.375	720.417	922.047	1643.12	2278.56	3581.22	866.28	2500.97	-1.52943	3.78976e-05	0.000458709	-	R06	25143518	25146227	+	2124	-	- && - && PF00514:Armadillo/beta-catenin-like repeat|PF04564:U-box domain	U-box
Rsa10041813	0	1.06413	3.03638	15.0377	29.377	48.7171	1.36684	31.044	-4.53392	3.87263e-05	0.000467805	-	R05	7439832	7441173	+	774	-	- && - && PF00043:Glutathione S-transferase, C-terminal domain|PF02798:Glutathione S-transferase, N-terminal domain	GST_N
Rsa10005694	72.5213	128.76	50.6063	21.0528	13.7705	17.6211	83.9625	17.4815	2.2648	3.9207e-05	0.00047337	-	R05	18644532	18645819	+	477	-	- && - && PF00583:Acetyltransferase (GNAT) family	Acetyltransf_1
Rsa10034669	224.816	163.876	186.231	378.951	474.622	472.659	191.641	442.078	-1.20494	3.93227e-05	0.000474442	-	R01	48857768	48860573	+	1605	-	- && - && PF00069:Protein kinase domain	Pkinase
Rsa10016624	515.808	480.988	554.645	1239.11	953.835	1022.02	517.147	1071.66	-1.05106	3.93874e-05	0.000475033	-	R04	37003044	37005470	+	1506	-	- && - && PF00201:UDP-glucoronosyl and UDP-glucosyl transferase	UDPGT
Rsa10004984	413.371	513.976	537.439	1958.92	1527.6	853.067	488.262	1446.53	-1.56711	3.97831e-05	0.000479423	-	R03	27517437	27517993	+	372	-	- && - && PF05899:Protein of unknown function (DUF861)	Cupin_3
Rsa10039825	223.909	172.389	145.746	518.301	358.032	552.472	180.682	476.269	-1.39713	4.05313e-05	0.000488051	-	R06	15492808	15494702	+	900	-	- && - && PF02701:Dof domain, zinc finger	zf-Dof
Rsa10039812	195.807	105.349	88.0549	357.898	471.868	398.029	129.737	409.265	-1.65562	4.05612e-05	0.000488217	-	R06	15348519	15351627	-	2487	-	- && - && PF08263:Leucine rich repeat N-terminal domain|PF00069:Protein kinase domain|PF13855:Leucine rich repeat	Pkinase
Rsa10001655	46.2323	1.06413	5.06063	124.312	544.393	201.088	17.4524	289.931	-4.04605	4.17465e-05	0.000500802	-	R05	24843405	24845300	+	1419	-	- && - && PF00332:Glycosyl hydrolases family 17|PF07983:X8 domain	Glyco_hydro_17
Rsa10010556	533.031	833.215	634.603	269.677	118.426	240.476	666.95	209.526	1.67103	4.26259e-05	0.000510432	-	R02	22760593	22764007	+	2127	-	- && - && PF00224:Pyruvate kinase, barrel domain	PK
Rsa10001583	409.745	394.793	505.051	196.493	188.197	216.636	436.53	200.442	1.12321	4.3175e-05	0.000516191	-	Scaffold509	1788	5189	+	1626	-	- && - && PF01979:Amidohydrolase family	Amidohydro_1
Rsa10026924	76.1474	10.6413	20.2425	245.617	267.147	191.759	35.6771	234.841	-2.71236	4.34729e-05	0.000519137	-	R08	19313142	19314397	+	900	-	- && - && PF00010:Helix-loop-helix DNA-binding domain	HLH
Rsa10000919	25.3825	75.5534	20.2425	0	0	4.14613	40.3928	1.38204	4.9074	4.3527e-05	0.000519578	-	Scaffold1470	4477	5609	+	1023	-	- && - && PF00332:Glycosyl hydrolases family 17	Glyco_hydro_17
Rsa10043216	22.6629	155.363	18.2183	5.01258	0	3.1096	65.4148	2.70739	4.60823	4.39922e-05	0.000524306	-	R05	84165	85039	+	618	-	- && - && PF00249:Myb-like DNA-binding domain	Myb_DNA-binding
Rsa10031147	0.906516	2.12826	1.01213	31.078	15.6065	26.9499	1.34897	24.5448	-4.20489	4.40916e-05	0.000525077	-	R01	31628581	31630618	-	1302	-	- && - && PF00225:Kinesin motor domain	Kinesin
Rsa10020767	54.391	445.871	320.844	32.0805	52.3278	33.1691	273.702	39.1925	2.80215	4.41968e-05	0.000526123	-	R01	36420290	36421845	+	846	-	- && Q9LUA2.1 RecName: Full=Ethylene-responsive transcription factor ERF119 && PF00847:AP2 domain	AP2
Rsa10031761	1105.04	716.161	766.179	349.878	246.033	393.883	862.461	329.931	1.38704	4.43228e-05	0.000527416	-	R06	1293276	1294730	+	966	-	- && - && PF02365:No apical meristem (NAM) protein	NAM
Rsa10024494	1186.63	10848.8	13177.9	1686.23	383.737	792.948	8404.45	954.306	3.13866	4.45042e-05	0.000529365	-	R09	31793734	31795147	-	945	-	- && - && PF08241:Methyltransferase domain	Methyltransf_11
Rsa10019016	249.292	65.9762	89.0671	435.092	773.901	666.491	134.778	625.161	-2.21177	4.49674e-05	0.000534456	-	R02	3866113	3869158	-	2451	-	- && - && PF05922:Peptidase inhibitor I9|PF06280:Fn3-like domain|PF00082:Subtilase family	Peptidase_S8
Rsa10006364	129.632	7.44893	17.2061	215.541	911.606	792.948	51.429	640.032	-3.63423	4.51058e-05	0.000535891	-	R04	43212586	43216806	-	1962	-	- && - && PF00501:AMP-binding enzyme	AMP-binding
Rsa10025831	314.561	258.584	196.352	89.224	35.8032	87.0688	256.499	70.6987	1.86169	4.51295e-05	0.000535961	-	R09	10864401	10866652	-	1170	-	- && - && PF08263:Leucine rich repeat N-terminal domain	LRRNT_2
Rsa10021045	342.663	395.857	528.33	53.1334	112.918	168.955	422.283	111.669	1.9193	4.57949e-05	0.000542375	-	R07	19680255	19683470	-	3135	-	- && - && PF08263:Leucine rich repeat N-terminal domain|PF13855:Leucine rich repeat|PF07714:Protein tyrosine kinase	Pkinase_Tyr
Rsa10038829	370.765	709.776	583.997	229.576	188.197	201.088	554.846	206.287	1.42711	4.58366e-05	0.000542656	-	R01	4541118	4542608	+	1491	-	- && - && PF00201:UDP-glucoronosyl and UDP-glucosyl transferase	UDPGT
Rsa10003571	854.845	1564.27	1901.78	498.251	410.36	568.02	1440.3	492.21	1.54905	4.64483e-05	0.000549684	-	R09	12313381	12318431	-	2454	-	- && - && PF13246:Cation transport ATPase (P-type)|PF00702:haloacid dehalogenase-like hydrolase|PF00122:E1-E2 ATPase|PF00689:Cation transporting ATPase, C-terminus	Cation_ATPase_C
Rsa10041405	17.2238	211.762	77.9337	3.00755	12.8524	8.29227	102.307	8.05076	3.6617	4.65329e-05	0.000550346	-	R08	26223511	26225272	+	1323	-	- && - && PF00201:UDP-glucoronosyl and UDP-glucosyl transferase	UDPGT
Rsa10028462	141.417	86.1947	123.479	246.619	357.114	350.348	117.03	318.027	-1.44081	4.65406e-05	0.000550346	-	R05	15624082	15624998	-	678	-	- && - && PF00091:Tubulin/FtsZ family, GTPase domain	Tubulin
Rsa10020974	77.0539	45.7577	47.5699	154.388	205.639	154.444	56.7938	171.49	-1.59137	4.67293e-05	0.000552362	-	R07	20028094	20030086	+	1902	-	- && - && PF00069:Protein kinase domain|PF13855:Leucine rich repeat|PF08263:Leucine rich repeat N-terminal domain	Pkinase
Rsa10037029	35.3541	15.962	24.291	117.294	89.9671	81.8862	25.2024	96.3826	-1.92854	4.68341e-05	0.000552748	-	R04	2123724	2127098	+	1713	-	- && - && PF03000:NPH3 family|PF00651:BTB/POZ domain	BTB
Rsa10013896	59.8301	23.4109	85.0186	172.433	269.901	278.828	56.0865	240.387	-2.09808	4.6835e-05	0.000552748	-	R04	17625531	17628769	-	2514	-	- && - && PF00082:Subtilase family|PF05922:Peptidase inhibitor I9	Peptidase_S8
Rsa10033744	757.847	394.793	236.837	88.2215	112	147.188	463.159	115.803	2.00057	4.69652e-05	0.000553637	-	R09	6435630	6437571	+	1707	-	- && - && PF00646:F-box domain	F-box
Rsa10027428	12.6912	0	0	608.528	1597.38	575.276	4.23041	927.06	-7.76488	4.72258e-05	0.000555627	-	R01	38931390	38934391	-	1674	-	- && - && PF00232:Glycosyl hydrolase family 1	Glyco_hydro_1
Rsa10037477	10.8782	7.44893	8.09701	51.1283	33.9672	51.8267	8.80804	45.6407	-2.36579	4.73587e-05	0.000556758	-	R06	24294354	24297128	-	2445	-	- && - && PF00999:Sodium/hydrogen exchanger family	Na_H_Exchanger
Rsa10031342	3.62606	14.8979	106.273	0	0.918032	0	41.599	0.306011	6.88134	4.75093e-05	0.000558096	-	R01	29403513	29405791	+	1512	-	- && - && PF00041:Fibronectin type III domain|PF07227:PHD - plant homeodomain finger protein	fn3
Rsa10030147	78.8669	84.0664	93.1156	206.518	178.098	249.805	85.3496	211.474	-1.30893	4.83264e-05	0.000567255	-	R05	19262535	19263089	-	555	-	- && Q1ECI2.1 RecName: Full=Ethylene-responsive transcription factor ERF023 && PF00847:AP2 domain	AP2
Rsa10019222	37.1672	0	34.4123	141.355	448.918	402.175	23.8598	330.816	-3.78998	4.87104e-05	0.000570877	-	R02	2716225	2717618	-	696	-	- && - && PF00847:AP2 domain	AP2
Rsa10032620	19.9434	0	30.3638	144.362	221.246	190.722	16.769	185.443	-3.46348	4.99999e-05	0.000584892	-	R03	6131084	6134271	+	1383	-	- && - && PF00201:UDP-glucoronosyl and UDP-glucosyl transferase	UDPGT
Rsa10004399	814.958	621.453	824.883	1811.55	1859.01	1358.9	753.765	1676.49	-1.15314	5.01116e-05	0.000585781	-	R01	33203236	33211939	-	2340	-	- && - && PF00474:Sodium:solute symporter family|PF00226:DnaJ domain	DnaJ
Rsa10017136	5.4391	10.6413	5.06063	64.1611	76.1966	21.7672	7.04702	54.0416	-2.94834	5.04405e-05	0.000589102	-	R09	2969796	2971467	-	1446	-	- && - && PF08031:Berberine and berberine like|PF01565:FAD binding domain	FAD_binding_4
Rsa10007503	3117.51	2157	1032.37	125.315	508.59	544.18	2102.29	392.695	2.42047	5.05651e-05	0.000590329	-	R02	28919962	28920923	-	642	-	- && - && PF02798:Glutathione S-transferase, N-terminal domain|PF00043:Glutathione S-transferase, C-terminal domain	GST_N
Rsa10041723	558.414	105.349	61.7397	12.0302	42.2295	15.548	241.834	23.2692	3.37502	5.06529e-05	0.000590898	-	R05	7942451	7944779	+	483	-	- && - && PF00188:Cysteine-rich secretory protein family	SCP
Rsa10034102	36.2606	30.8598	60.7276	9.02265	3.67213	6.2192	42.616	6.30466	2.76362	5.09458e-05	0.000594087	-	R07	17542513	17546534	+	1620	-	- && - && PF00083:Sugar (and other) transporter	Sugar_tr
Rsa10022257	81.5865	139.401	101.213	23.0579	38.5573	30.0595	107.4	30.5582	1.80966	5.10188e-05	0.000594536	-	R09	783589	785880	-	567	-	- && - && PF02365:No apical meristem (NAM) protein	NAM
Rsa10033753	143.23	244.75	132.588	37.0931	67.9344	36.2787	173.523	47.102	1.87767	5.10236e-05	0.000594536	-	R09	6380433	6381898	+	513	-	- && - && PF02845:CUE domain	CUE
Rsa10035185	31.7281	17.0261	28.3395	2.00503	0	0	25.6979	0.668344	5.28735	5.15029e-05	0.000599659	-	R04	29159915	29164550	-	1557	-	- && - && PF00067:Cytochrome P450	p450
Rsa10009296	62.5496	189.416	158.904	34.0856	33.0491	27.9864	136.956	31.707	2.10881	5.18993e-05	0.000603578	-	R04	10422249	10426490	-	2097	-	- && - && PF00501:AMP-binding enzyme	AMP-binding
Rsa10020334	5186.18	6998.8	7465.44	3195.02	2853.24	1917.59	6550.14	2655.28	1.3026	5.23323e-05	0.00060796	-	R04	39521292	39525200	-	1401	-	- && - && PF01699:Sodium/calcium exchanger protein	Na_Ca_ex
Rsa10041411	203.06	189.416	216.595	434.09	471.868	379.371	203.023	428.443	-1.07758	5.36527e-05	0.000621584	-	R08	26256222	26260954	-	1803	-	- && Q8L706.1 RecName: Full=Synaptotagmin-5; AltName: Full=NTMC2T2.1; AltName: Full=Synaptotagmin E && PF00168:C2 domain|PF17047:Synaptotagmin-like mitochondrial-lipid-binding domain	C2
Rsa10006028	327.252	429.909	197.365	59.1485	113.836	103.653	318.175	92.2126	1.78605	5.43315e-05	0.000628486	-	R05	29970688	29975589	-	2667	-	- && - && PF00305:Lipoxygenase|PF01477:PLAT/LH2 domain	Lipoxygenase
Rsa10036035	1561.93	2073.99	1552.6	852.139	705.966	871.725	1729.51	809.943	1.09451	5.4563e-05	0.000630923	-	R03	3191461	3193386	-	1662	-	- && Q9FFE6.1 RecName: Full=Probable acyl-activating enzyme 5, peroxisomal; AltName: Full=AMP-binding protein 5; Short=AtAMPBP5 && PF13193:AMP-binding enzyme C-terminal domain|PF00501:AMP-binding enzyme	AMP-binding
Rsa10033706	3813.71	3643.59	2435.17	573.439	846.425	1538.22	3297.49	986.027	1.74179	5.48294e-05	0.000633278	-	R09	6677954	6680565	-	1068	-	- && - && PF01764:Lipase (class 3)	Lipase_3
Rsa10034181	455.978	526.745	569.827	169.425	223.082	265.353	517.517	219.287	1.23878	5.52125e-05	0.000637459	-	R07	17959768	17961044	-	960	-	- && - && PF00643:B-box zinc finger	zf-B_box
Rsa10036783	0	0	2.02425	24.0604	22.9508	25.9133	0.674751	24.3082	-5.19451	5.5848e-05	0.00064406	-	R04	3491486	3493456	+	1002	-	- && - && PF01370:NAD dependent epimerase/dehydratase family	Epimerase
Rsa10018389	1396.94	2908.27	3296.49	842.114	693.114	980.561	2533.9	838.596	1.59532	5.60893e-05	0.00064635	-	R04	8667172	8671649	-	2175	-	- && - && PF00501:AMP-binding enzyme|PF13193:AMP-binding enzyme C-terminal domain	AMP-binding
Rsa10030478	1.81303	0	1.01213	4.01007	55.9999	57.0094	0.941719	39.0065	-5.33078	5.74566e-05	0.000660912	-	R02	36885591	36886426	-	360	-	- && - && PF02519:Auxin responsive protein	Auxin_inducible
Rsa10034572	261.077	403.306	425.093	77.1938	165.246	94.3246	363.159	112.255	1.69196	5.74747e-05	0.000660912	-	R01	49386822	49389081	-	1611	-	- && - && PF02365:No apical meristem (NAM) protein	NAM
Rsa10010104	341.757	204.313	229.753	672.689	561.835	672.71	258.608	635.745	-1.29646	5.75409e-05	0.000661316	-	R05	39131714	39136945	-	2061	-	- && - && PF00069:Protein kinase domain	Pkinase
Rsa10034635	57.1105	95.7719	29.3516	8.02013	7.34425	0	60.7447	5.12146	3.55746	5.76111e-05	0.000661872	-	R01	49035870	49037644	+	765	-	- && - && PF02362:B3 DNA binding domain	B3
Rsa10034728	294.618	216.019	184.207	74.1862	103.738	68.4112	231.614	82.1117	1.49518	5.7948e-05	0.00066533	-	R01	48522892	48528378	+	4638	-	- && - && PF00338:Ribosomal protein S10p/S20e|PF00005:ABC transporter|PF00664:ABC transporter transmembrane region	ABC_tran
Rsa10003647	5.4391	7.44893	6.07276	25.0629	54.1639	41.4613	6.32026	40.2294	-2.67631	5.80115e-05	0.000665714	-	R08	27056094	27059372	-	2124	-	- && - && PF08263:Leucine rich repeat N-terminal domain|PF07714:Protein tyrosine kinase|PF13855:Leucine rich repeat	Pkinase_Tyr
Rsa10006702	118.754	432.038	527.318	88.2215	61.5081	79.8131	359.37	76.5142	2.23167	5.84457e-05	0.000670443	-	R04	40810268	40812283	-	1470	-	- && - && PF12796:Ankyrin repeats (3 copies)|PF11900:Domain of unknown function (DUF3420)|PF00651:BTB/POZ domain	BTB
Rsa10042373	1034.33	1750.5	3579.89	350.881	225.836	722.464	2121.57	433.06	2.29275	5.96106e-05	0.000682513	-	R05	4317154	4320311	-	2958	-	- && - && PF13855:Leucine rich repeat|PF08263:Leucine rich repeat N-terminal domain	LRRNT_2
Rsa10011345	100.623	105.349	146.758	43.1082	20.1967	11.4019	117.577	24.9023	2.23889	6.0458e-05	0.000691431	-	R04	41819703	41823363	+	2334	-	- && - && PF02042:RWP-RK domain|PF00564:PB1 domain	RWP-RK
Rsa10006493	12.6912	0	0	388.976	2675.14	773.254	4.23041	1279.13	-8.23071	6.12228e-05	0.00069965	-	R02	31306203	31308711	+	1512	-	- && - && PF00232:Glycosyl hydrolase family 1	Glyco_hydro_1
Rsa10036052	3.62606	2.12826	4.0485	17.0428	51.4098	31.096	3.26761	33.1829	-3.33933	6.13749e-05	0.000700859	-	R03	3099243	3102090	+	1914	-	- && - && PF00069:Protein kinase domain|PF13855:Leucine rich repeat|PF08263:Leucine rich repeat N-terminal domain	Pkinase
Rsa10024212	60.7366	139.401	45.5457	11.0277	0.918032	13.4749	81.8945	8.47355	3.28212	6.16148e-05	0.000703068	-	R05	12979284	12980294	+	1011	-	- && - && PF00069:Protein kinase domain	Pkinase
Rsa10041007	145.949	45.7577	75.9094	8.02013	17.4426	20.7307	89.2054	15.3978	2.53633	6.25686e-05	0.000712609	-	R08	24249289	24250188	+	462	-	- && - && PF00179:Ubiquitin-conjugating enzyme	UQ_con
Rsa10037912	0	0	0	6.0151	22.9508	20.7307	0	16.5655	-6.50505	6.27137e-05	0.000713725	-	R06	21316339	21317253	+	915	-	- && - && PF04770:ZF-HD protein dimerisation region	ZF-HD_dimer
Rsa10010799	3320.57	2282.56	2431.13	10729.9	6213.24	5408.63	2678.09	7450.6	-1.47609	6.28728e-05	0.000714998	-	R06	5328239	5329468	+	1230	-	- && - && PF02852:Pyridine nucleotide-disulphide oxidoreductase, dimerisation domain|PF07992:Pyridine nucleotide-disulphide oxidoreductase	Pyr_redox_2
Rsa10042765	190.368	1691.97	1119.41	132.332	190.033	168.955	1000.58	163.773	2.61076	6.3196e-05	0.000718404	-	R05	2174643	2176040	-	714	-	- && - && PF00012:Hsp70 protein	HSP70
Rsa10039011	8.15865	34.0522	10.1213	0	0	0	17.444	0	6.58703	6.34504e-05	0.000721026	-	R01	3417435	3419616	+	1947	-	- && - && PF03081:Exo70 exocyst complex subunit	Exo70
Rsa10023592	14.5043	10.6413	18.2183	0	0	0	14.4546	0	6.31936	6.3788e-05	0.000724047	-	R07	12910533	12911080	-	495	-	- && - && PF01915:Glycosyl hydrolase family 3 C-terminal domain	Glyco_hydro_3_C
Rsa10005527	819.491	596.978	577.924	2174.46	1299.93	1516.45	664.798	1663.61	-1.323	6.41189e-05	0.000727257	-	R03	23863080	23864608	-	1089	-	- && - && PF01408:Oxidoreductase family, NAD-binding Rossmann fold	GFO_IDH_MocA
Rsa10010059	19.9434	9.57719	3.03638	131.33	72.5245	45.6075	10.8523	83.1539	-2.92801	6.45524e-05	0.000731352	-	R04	32683408	32684737	-	507	-	- && - && PF00847:AP2 domain	AP2
Rsa10035275	3597.96	7660.69	5321.76	2109.29	2163.8	2064.78	5526.8	2112.62	1.38734	6.45827e-05	0.000731422	-	R04	29875116	29876429	+	597	-	- && - && PF01479:S4 domain|PF00163:Ribosomal protein S4/S9 N-terminal domain	S4
Rsa10042545	12.6912	8.51306	1.01213	83.2089	40.3934	61.1555	7.40547	61.5859	-3.04599	6.48326e-05	0.000733978	-	R05	3409737	3411249	+	903	-	- && - && PF08263:Leucine rich repeat N-terminal domain	LRRNT_2
Rsa10029547	21.7564	28.7316	25.3031	62.156	90.8852	142.005	25.2637	98.3488	-1.96239	6.49637e-05	0.000734833	-	R07	9812899	9817972	-	1581	-	- && - && PF01501:Glycosyl transferase family 8	Glyco_transf_8
Rsa10022626	3.62606	0	3.03638	22.0554	22.9508	53.8998	2.22081	32.9686	-3.86201	6.51073e-05	0.000735832	-	R03	25403343	25409322	-	2067	-	- && - && PF14215:bHLH-MYC and R2R3-MYB transcription factors N-terminal|PF00168:C2 domain	C2
novel.2170	153.201	92.5795	60.7276	277.697	358.032	350.348	102.169	328.693	-1.68377	6.58393e-05	0.000743429	-	R06	25282105	25285273	+	3095	-	- && Q84MA9.1 RecName: Full=Inactive leucine-rich repeat receptor-like serine/threonine-protein kinase At1g60630; Flags: Precursor && PF13855:Leucine rich repeat|PF00069:Protein kinase domain	Pkinase
Rsa10041286	9.06516	1.06413	8.09701	30.0755	52.3278	72.5574	6.07543	51.6536	-3.07266	6.60475e-05	0.000745503	-	R08	25707889	25708825	-	693	-	- && - && PF02298:Plastocyanin-like domain	Cu_bind_like
Rsa10031340	5.4391	0	2.02425	17.0428	48.6557	48.7171	2.48778	38.1385	-3.90043	6.63471e-05	0.000748326	-	R01	29474160	29476221	+	972	-	- && - && PF07714:Protein tyrosine kinase	Pkinase_Tyr
novel.1801	762.38	1182.25	939.253	323.813	422.295	463.331	961.295	403.146	1.25345	6.6435e-05	0.000749038	-	R05	39796950	39803208	+	4421	-	- && Q0WVZ1.1 RecName: Full=Putative metallophosphoesterase At3g03305; Flags: Precursor && PF00149:Calcineurin-like phosphoesterase|PF02450:Lecithin:cholesterol acyltransferase	Metallophos
Rsa10022683	1.81303	0	3.03638	19.0478	59.6721	17.6211	1.61647	32.1137	-4.29833	6.65582e-05	0.000750149	-	R09	28753114	28755495	+	1404	-	- && - && PF13855:Leucine rich repeat|PF00069:Protein kinase domain	Pkinase
Rsa10036969	9.06516	23.4109	13.1576	0	0	0	15.2112	0	6.38987	6.66622e-05	0.000751041	-	R04	2448038	2450483	+	2016	-	- && - && PF07714:Protein tyrosine kinase|PF00139:Legume lectin domain	Pkinase_Tyr
Rsa10041204	2075.92	4117.13	1829.92	189.476	494.819	929.771	2674.32	538.022	2.31351	6.66979e-05	0.000751164	-	R08	25313272	25316635	-	2913	-	- && - && PF13855:Leucine rich repeat|PF08263:Leucine rich repeat N-terminal domain|PF00069:Protein kinase domain	Pkinase
Rsa10023400	18.1303	3.1924	40.485	0	0	0	20.6026	0	6.83072	6.68909e-05	0.000753057	-	R02	21800963	21802877	-	1116	-	- && - && PF00657:GDSL-like Lipase/Acylhydrolase	Lipase_GDSL
Rsa10009417	20.8499	40.437	17.2061	0	0	2.07307	26.1643	0.691022	5.29736	6.71839e-05	0.000756075	-	R03	24175413	24177871	+	2010	-	- && - && PF01657:Salt stress response/antifungal|PF07714:Protein tyrosine kinase	Pkinase_Tyr
Rsa10029542	0	0	0	3.00755	57.836	11.4019	0	24.0818	-7.04618	6.77267e-05	0.000761617	-	R07	9759064	9760916	+	1191	-	- && - && PF07714:Protein tyrosine kinase	Pkinase_Tyr
Rsa10027259	4.53258	0	7.08488	32.0805	85.377	30.0595	3.87249	49.1723	-3.65637	6.85036e-05	0.000769497	-	R01	37735749	37739249	+	1398	-	- && - && PF00067:Cytochrome P450	p450
Rsa10003547	0	0	1.01213	10.0252	31.2131	23.8403	0.337375	21.6928	-5.93274	6.90833e-05	0.000774572	-	R05	26589657	26590958	+	741	-	- && - && PF01554:MatE	MatE
Rsa10034884	6.34561	35.1164	21.2546	116.292	157.901	80.8496	20.9055	118.348	-2.50993	6.94214e-05	0.000778075	-	R01	47619523	47620943	-	495	-	- && - && PF00641:Zn-finger in Ran binding protein and others	zf-RanBP
novel.1571	0.906516	51.0783	29.3516	0	0	0	27.1122	0	7.22431	6.9717e-05	0.000780451	-	R04	49733203	49734823	-	1107	-	- && Q9M1J6.1 RecName: Full=Protein STRICTOSIDINE SYNTHASE-LIKE 9; Short=AtSSL9; AltName: Full=Strictosidine synthase 6; Short=AtSS6; Flags: Precursor && PF03088:Strictosidine synthase	Str_synth
Rsa10016805	545.723	691.686	628.53	212.534	206.557	336.873	621.98	251.988	1.30397	6.97365e-05	0.000780451	-	R08	11528843	11532776	-	2877	-	- && - && PF13855:Leucine rich repeat|PF07714:Protein tyrosine kinase	Pkinase_Tyr
Rsa10036159	420.623	409.691	1454.42	89.224	223.082	134.749	761.58	149.018	2.35287	7.03489e-05	0.000786723	-	R03	2602891	2606317	+	1455	-	- && - && PF07690:Major Facilitator Superfamily	MFS_1
Rsa10041907	901.984	459.705	615.373	1265.18	2187.67	2688.77	659.02	2047.2	-1.63493	7.25494e-05	0.000809538	-	R05	6926443	6929512	+	2973	-	- && - && PF13855:Leucine rich repeat|PF00069:Protein kinase domain|PF08263:Leucine rich repeat N-terminal domain	Pkinase
Rsa10027066	19639.7	12030	15258.8	7768.5	5001.44	6511.5	15642.8	6427.15	1.28329	7.27419e-05	0.000811387	-	R08	20244006	20245489	+	1092	-	- && - && PF08246:Cathepsin propeptide inhibitor domain (I29)|PF00112:Papain family cysteine protease	Peptidase_C1
Rsa10022609	208.499	156.427	297.565	712.789	630.688	468.513	220.83	603.997	-1.45149	7.35726e-05	0.000820028	-	R03	25549733	25554293	+	1437	-	- && - && PF01936:NYN domain	DUF88
Rsa10020389	51.6714	56.399	16.194	0	0	5.18267	41.4215	1.72756	4.61857	7.51631e-05	0.000835317	-	R04	39137243	39141186	+	1506	-	- && - && PF03372:Endonuclease/Exonuclease/phosphatase family	Exo_endo_phos
Rsa10037905	9.97168	0	2.02425	38.0956	45.9016	73.5939	3.99864	52.5304	-3.68167	7.55368e-05	0.000838855	-	R06	21341620	21343152	-	1101	-	- && - && PF07714:Protein tyrosine kinase	Pkinase_Tyr
Rsa10004872	1803.97	2685.87	3103.18	1131.84	1106.23	1072.81	2531	1103.63	1.19735	7.57915e-05	0.000841375	-	R04	37542019	37544772	-	1362	-	- && - && PF02803:Thiolase, C-terminal domain|PF00108:Thiolase, N-terminal domain	Thiolase_N
Rsa10023711	373.485	37.2446	14.1698	1382.47	1553.31	1970.45	141.633	1635.41	-3.52817	7.63223e-05	0.000846956	-	R09	28243450	28245852	-	1680	-	- && - && PF09279:Phosphoinositide-specific phospholipase C, efhand-like|PF00168:C2 domain|PF00388:Phosphatidylinositol-specific phospholipase C, X domain|PF00387:Phosphatidylinositol-specific phospholipase C, Y domain	PI-PLC-X
Rsa10004029	58.9235	67.0403	14.1698	0	2.7541	6.2192	46.7112	2.9911	3.97293	7.68281e-05	0.000851634	-	R08	27314579	27317175	-	2022	-	- && - && PF01657:Salt stress response/antifungal|PF07714:Protein tyrosine kinase	Pkinase_Tyr
Rsa10043043	1016.2	1267.38	1759.07	559.404	607.737	563.874	1347.55	577.005	1.2235	7.70347e-05	0.000852986	-	R05	845031	849873	-	2061	-	- && - && PF00501:AMP-binding enzyme	AMP-binding
Rsa10005403	2453.94	2805.05	4568.74	992.491	1456	1285.3	3275.91	1244.6	1.39613	7.74478e-05	0.000857247	-	R04	49414573	49416125	-	483	-	- && - && PF00403:Heavy-metal-associated domain	HMA
Rsa10018096	1917.28	3975.6	2486.79	13.0327	366.295	439.49	2793.22	272.939	3.35523	7.87219e-05	0.000869444	-	R04	7351333	7353087	+	1272	-	- && Q9SVC6.1 RecName: Full=E3 ubiquitin-protein ligase PUB22; AltName: Full=Plant U-box protein 22; AltName: Full=U-box domain-containing protein 22 && PF04564:U-box domain|PF04078:Cell differentiation family, Rcd1-like	U-box
Rsa10015614	5.4391	0	0	22.0554	89.0491	29.0229	1.81303	46.7091	-4.63465	7.89571e-05	0.000871723	-	R04	14530678	14534085	+	3408	-	- && Q9ZPS9.1 RecName: Full=Serine/threonine-protein kinase BRI1-like 2; AltName: Full=BRASSINOSTEROID INSENSITIVE 1-like protein 2; AltName: Full=Protein VASCULAR HIGHWAY 1; Flags: Precursor && PF08263:Leucine rich repeat N-terminal domain|PF13855:Leucine rich repeat|PF00069:Protein kinase domain	Pkinase
Rsa10042617	4.53258	4.25653	16.194	49.1233	104.656	38.3517	8.32771	64.0436	-2.94759	7.9499e-05	0.000877067	-	R05	3047517	3048940	+	492	-	- && - && PF00641:Zn-finger in Ran binding protein and others	zf-RanBP
Rsa10018420	489.519	515.04	467.602	267.672	218.492	244.622	490.72	243.595	1.01072	7.99163e-05	0.000881029	-	R05	36928074	36929705	-	1275	-	- && - && PF00069:Protein kinase domain	Pkinase
Rsa10003271	1.81303	28.7316	35.4244	0	0	0	21.9897	0	6.9221	8.05212e-05	0.00088662	-	R08	2947719	2950809	-	2331	-	- && - && PF00954:S-locus glycoprotein domain|PF11883:Domain of unknown function (DUF3403)|PF07714:Protein tyrosine kinase|PF01453:D-mannose binding lectin|PF08276:PAN-like domain|PF12398:Receptor serine/threonine kinase	B_lectin
Rsa10015656	262.89	448	290.48	111.279	123.016	146.151	333.79	126.816	1.39586	8.05406e-05	0.00088662	-	R04	14950069	14951279	+	546	-	- && - && PF00168:C2 domain	C2
Rsa10018560	68.8952	56.399	40.485	134.337	469.114	164.809	55.2598	256.087	-2.2121	8.15426e-05	0.000896673	-	R05	37777445	37779459	+	1383	-	- && - && PF00332:Glycosyl hydrolases family 17|PF07983:X8 domain	Glyco_hydro_17
Rsa10015924	247.479	241.558	186.231	70.1762	105.574	91.215	225.089	88.9883	1.33806	8.31311e-05	0.000913145	-	R08	13450468	13452050	+	615	-	- && - && PF00227:Proteasome subunit	Proteasome
Rsa10004021	7.25213	0	12.1455	36.0906	71.6065	102.617	6.46588	70.1046	-3.43078	8.6492e-05	0.000946288	-	R08	27399653	27402669	+	1386	-	- && - && PF00612:IQ calmodulin-binding motif|PF13178:Protein of unknown function (DUF4005)	IQ
Rsa10030583	15.4108	27.6674	15.1819	0	0.918032	0	19.42	0.306011	5.78118	8.68164e-05	0.000949151	-	R02	37645411	37648966	-	2811	-	- && - && PF08263:Leucine rich repeat N-terminal domain|PF13855:Leucine rich repeat	LRRNT_2
Rsa10004455	64.3626	37.2446	61.7397	180.453	139.541	147.188	54.449	155.727	-1.51306	8.77274e-05	0.000958764	-	R02	28672660	28674236	-	1020	-	- && - && PF03110:SBP domain	SBP
Rsa10030584	184.023	173.454	251.007	72.1812	57.836	93.288	202.828	74.4351	1.44788	8.80336e-05	0.000961417	-	R02	37656483	37659193	+	2319	-	- && - && PF08263:Leucine rich repeat N-terminal domain|PF13855:Leucine rich repeat	LRRNT_2
Rsa10017974	96.0907	14.8979	19.2304	180.453	310.295	384.554	43.4063	291.767	-2.74387	8.8959e-05	0.000970474	-	R04	8067046	8070287	-	3177	-	- && - && PF07714:Protein tyrosine kinase|PF08263:Leucine rich repeat N-terminal domain|PF13855:Leucine rich repeat	Pkinase_Tyr
Rsa10029629	750.595	490.565	573.875	1190.99	1404.59	1351.64	605.012	1315.74	-1.1204	8.98367e-05	0.000979241	-	R07	10433892	10436860	+	1527	-	- && - && PF17047:Synaptotagmin-like mitochondrial-lipid-binding domain|PF00168:C2 domain	C2
Rsa10015905	998.074	1985.67	1560.7	625.57	419.541	627.103	1514.81	557.405	1.44239	8.98597e-05	0.000979241	-	R08	13281594	13282830	-	723	-	- && - && PF00378:Enoyl-CoA hydratase/isomerase	ECH
Rsa10031750	29.0085	11.7055	7.08488	0	0	0	15.933	0	6.46233	9.00469e-05	0.000980223	-	R06	1333755	1335044	+	933	-	- && - && PF03171:2OG-Fe(II) oxygenase superfamily|PF14226:non-haem dioxygenase in morphine synthesis N-terminal	2OG-FeII_Oxy
Rsa10017177	1493.03	2864.64	2259.06	954.396	837.245	918.369	2205.58	903.337	1.28773	9.08933e-05	0.000988016	-	R09	3150024	3151753	+	522	-	- && - && PF00071:Ras family	Ras
Rsa10002628	32.6346	20.2185	15.1819	1.00252	0.918032	2.07307	22.6783	1.33121	4.10746	9.17374e-05	0.000995761	-	R01	39049886	39050652	+	378	-	- && - && PF00403:Heavy-metal-associated domain	HMA
Rsa10017898	2123.97	4507.66	2911.89	131.33	612.327	974.342	3181.17	572.666	2.47381	9.26293e-05	0.00100417	-	R04	8563385	8567390	+	2613	-	- && - && PF00069:Protein kinase domain|PF01453:D-mannose binding lectin	Pkinase
Rsa10036573	346.289	51.0783	44.5335	23.0579	13.7705	9.3288	147.3	15.3857	3.26005	9.2795e-05	0.00100506	-	R04	4610250	4611612	-	900	-	- && - && PF03106:WRKY DNA -binding domain	WRKY
Rsa10040177	53.4845	244.75	75.9094	29.073	7.34425	13.4749	124.715	16.6307	2.90837	9.28264e-05	0.00100506	-	R06	17822687	17823545	-	489	-	- && - && PF00319:SRF-type transcription factor (DNA-binding and dimerisation domain)	SRF-TF
Rsa10002251	7.25213	0	0	113.284	481.967	173.101	2.41738	256.117	-6.70511	9.31155e-05	0.00100783	-	R01	46294499	46297228	-	1620	-	- && - && PF00232:Glycosyl hydrolase family 1	Glyco_hydro_1
Rsa10022081	62.5496	62.7838	48.582	3.00755	10.0984	16.5845	57.9718	9.89681	2.55334	9.31881e-05	0.00100826	-	R02	4551718	4554389	-	1002	-	- && - && PF00481:Protein phosphatase 2C	PP2C
Rsa10037289	2.71955	0	0	30.0755	23.8688	19.6941	0.906516	24.5462	-4.67338	9.32771e-05	0.00100886	-	R04	791897	793104	-	894	-	- && - && PF01151:GNS1/SUR4 family	ELO
Rsa10005245	20.8499	4.25653	25.3031	0	0	0	16.8032	0	6.53775	9.36208e-05	0.00101221	-	R04	47733543	47737588	+	1137	-	- && - && PF00232:Glycosyl hydrolase family 1	Glyco_hydro_1
Rsa10041268	116.941	24.475	120.443	372.936	344.262	499.609	87.2862	405.602	-2.21443	9.40408e-05	0.00101567	-	R08	25603751	25605323	+	822	-	- && - && PF00249:Myb-like DNA-binding domain	Myb_DNA-binding
Rsa10024633	502.21	622.517	450.396	266.669	207.475	243.585	525.041	239.243	1.13412	9.44179e-05	0.00101901	-	R04	12555761	12556859	+	783	-	- && - && PF07714:Protein tyrosine kinase	Pkinase_Tyr
Rsa10019483	937.338	660.826	589.057	361.908	268.065	286.083	729.074	305.352	1.25607	9.48808e-05	0.00102329	-	R02	16326163	16332386	+	2994	-	- && - && PF13855:Leucine rich repeat|PF08263:Leucine rich repeat N-terminal domain	LRRNT_2
Rsa10009097	142.323	157.492	156.88	48.1208	73.4425	53.8998	152.231	58.4877	1.37762	9.50034e-05	0.00102424	-	R09	34997138	34998541	+	1404	-	- && - && PF00201:UDP-glucoronosyl and UDP-glucosyl transferase	UDPGT
Rsa10025216	520.34	48.9501	149.795	1446.63	1495.47	1672.97	239.695	1538.36	-2.68115	9.70674e-05	0.00104426	-	R02	11484465	11490789	-	3672	-	- && - && PF02705:K+ potassium transporter|PF01436:NHL repeat	K_trans
Rsa10019858	2.71955	0	1.01213	12.0302	50.4918	23.8403	1.24389	28.7874	-4.48462	9.71467e-05	0.00104474	-	R05	17110256	17112290	+	819	-	- && - && PF00320:GATA zinc finger	GATA
Rsa10004817	326.346	280.931	196.352	586.472	750.95	583.568	267.876	640.33	-1.25694	9.9562e-05	0.00106687	-	R07	23169486	23171618	-	1212	-	- && - && PF01190:Pollen proteins Ole e I like|PF00583:Acetyltransferase (GNAT) family	Acetyltransf_1
Rsa10000337	315.468	20.2185	73.8852	18.0453	9.18032	11.4019	136.524	12.8758	3.40896	9.96412e-05	0.00106702	-	Scaffold3315	822	2186	+	1065	-	- && - && PF14008:Iron/zinc purple acid phosphatase-like protein C|PF00149:Calcineurin-like phosphoesterase	Metallophos
Rsa10040572	109.688	124.503	105.261	45.1132	38.5573	20.7307	113.151	34.8004	1.69866	0.000101271	0.00108218	-	R08	21928406	21929838	-	930	-	- && - && PF03798:TLC domain	LAG1
Rsa10020295	43.5128	18.0902	15.1819	0	1.83606	0	25.595	0.612021	5.3167	0.000102387	0.00109218	-	R04	35875052	35879516	-	2769	-	- && - && PF01094:Receptor family ligand binding region|PF00497:Bacterial extracellular solute-binding proteins, family 3|PF00060:Ligand-gated ion channel	ANF_receptor
Rsa10018959	10.8782	4.25653	9.10913	39.0981	39.4754	49.7536	8.08128	42.7757	-2.39236	0.00010243	0.00109225	-	R02	4166868	4168719	-	1608	-	- && - && PF01554:MatE	MatE
Rsa10028808	252.011	306.47	210.522	540.356	559.081	530.705	256.335	543.381	-1.08438	0.000106799	0.00113285	-	R01	9070221	9071854	-	819	-	- && - && PF00450:Serine carboxypeptidase	Peptidase_S10
Rsa10022605	3124.76	3852.16	2890.63	9825.66	6588.71	6193.29	3289.18	7535.89	-1.19607	0.000107046	0.00113469	-	R03	25574276	25577292	-	1569	-	- && - && PF00657:GDSL-like Lipase/Acylhydrolase|PF14159:CAAD domains of cyanobacterial aminoacyl-tRNA synthetase	Lipase_GDSL
Rsa10030470	51.6714	54.2707	63.7639	13.0327	18.3606	14.5115	56.5687	15.3016	1.88285	0.000107047	0.00113469	-	R02	36839493	36843303	-	3255	-	- && - && PF00069:Protein kinase domain|PF08263:Leucine rich repeat N-terminal domain	Pkinase
Rsa10026706	1290.88	1062	1351.19	591.485	673.835	634.359	1234.69	633.226	0.963372	0.000108093	0.00114378	-	R08	18040444	18044018	+	2088	-	- && - && PF00378:Enoyl-CoA hydratase/isomerase|PF02737:3-hydroxyacyl-CoA dehydrogenase, NAD binding domain	3HCDH_N
Rsa10001418	28.102	3.1924	20.2425	91.229	123.016	95.3611	17.179	103.202	-2.5782	0.000108287	0.00114543	-	Scaffold640	4301	12154	+	1563	-	- && - && PF01370:NAD dependent epimerase/dehydratase family	Epimerase
Rsa10028794	113.315	95.7719	79.9579	243.612	256.131	194.868	96.3481	231.537	-1.26413	0.000108544	0.00114775	-	R01	8966944	8970033	-	2052	-	- && - && PF00069:Protein kinase domain|PF13855:Leucine rich repeat	Pkinase
Rsa10034726	2460.28	1701.55	1671.02	718.804	695.868	1038.61	1944.28	817.76	1.24977	0.000109048	0.00115228	-	R01	48534564	48539576	+	4461	-	- && - && PF00664:ABC transporter transmembrane region|PF00005:ABC transporter	ABC_tran
Rsa10017298	549.349	723.61	723.67	218.549	346.098	293.339	665.543	285.995	1.21791	0.000110769	0.00116923	-	R09	3907928	3911501	+	1248	-	- && - && PF02803:Thiolase, C-terminal domain|PF00108:Thiolase, N-terminal domain	Thiolase_N
Rsa10041714	31.7281	12.7696	14.1698	0	0.918032	0	19.5558	0.306011	5.79623	0.000114271	0.00120243	-	R05	7992888	7996130	+	2802	-	- && - && PF00931:NB-ARC domain	NB-ARC
Rsa10017172	19.9434	21.2826	13.1576	0	0.918032	0	18.1279	0.306011	5.68376	0.000114799	0.00120715	-	R09	3099969	3102286	+	1338	-	- && - && PF01582:TIR domain	TIR
Rsa10011517	865.723	2242.13	2080.93	616.548	372.721	603.263	1729.59	530.844	1.70413	0.000115434	0.00121298	-	R08	3072348	3077141	-	1872	-	- && - && PF00107:Zinc-binding dehydrogenase|PF16884:N-terminal domain of oxidoreductase|PF00106:short chain dehydrogenase	adh_short
Rsa10024788	6254.05	6664.66	6607.16	1445.63	1818.62	3543.91	6508.62	2269.39	1.52011	0.000115558	0.00121354	-	R04	11528685	11533596	-	2772	-	- && - && PF08414:Respiratory burst NADPH oxidase|PF08030:Ferric reductase NAD binding domain|PF01794:Ferric reductase like transmembrane component|PF08022:FAD-binding domain	FAD_binding_8
Rsa10024073	90.6516	83.0023	70.8488	32.0805	20.1967	24.8768	81.5009	25.718	1.66676	0.000115567	0.00121354	-	R05	12271443	12275378	-	1812	-	- && - && PF00249:Myb-like DNA-binding domain|PF00439:Bromodomain	Myb_DNA-binding
Rsa10030646	465.043	925.795	712.537	263.662	202.885	309.924	701.125	258.823	1.4378	0.000115791	0.00121547	-	R02	38103704	38106240	-	1497	-	- && - && PF07526:Associated with HOX|PF05920:Homeobox KN domain	POX
Rsa10017277	333.598	364.997	445.335	170.428	161.574	196.941	381.31	176.314	1.11307	0.000116732	0.00122425	-	R09	3811950	3814050	+	1461	-	- && Q5PP38.1 RecName: Full=GATA transcription factor 27 && PF13919:Asx homology domain|PF00320:GATA zinc finger	GATA
Rsa10042156	1235.58	1346.13	1325.88	393.989	390.164	738.012	1302.53	507.388	1.36049	0.000117248	0.00122906	-	R05	5658200	5659604	-	1047	-	- && - && PF00249:Myb-like DNA-binding domain	Myb_DNA-binding
Rsa10035433	38.0737	7.44893	24.291	110.277	86.295	162.736	23.2712	119.769	-2.35573	0.000118895	0.00124417	-	R04	31077196	31081448	+	1890	-	- && - && PF14215:bHLH-MYC and R2R3-MYB transcription factors N-terminal|PF00010:Helix-loop-helix DNA-binding domain	HLH
Rsa10035032	980.85	1226.94	1605.23	635.595	547.147	463.331	1271.01	548.691	1.21173	0.000119006	0.00124447	-	R01	46810398	46812262	-	1278	-	- && - && PF01180:Dihydroorotate dehydrogenase	DHO_dh
Rsa10031401	291.898	435.23	401.814	850.134	851.934	729.72	376.314	810.596	-1.1078	0.000119842	0.00125277	-	R01	28825748	28827179	-	690	-	- && - && PF00719:Inorganic pyrophosphatase	Pyrophosphatase
Rsa10015695	835.808	745.957	1197.34	3449.66	2235.41	1784.91	926.37	2489.99	-1.42648	0.000120838	0.00126142	-	R04	15211149	15215103	-	1917	-	- && Q93ZX7.1 RecName: Full=Probable galacturonosyltransferase 4; AltName: Full=Like glycosyl transferase 3 && PF01501:Glycosyl transferase family 8	Glyco_transf_8
Rsa10027318	35.3541	48.9501	39.4729	101.254	185.442	106.763	41.259	131.153	-1.67166	0.000120877	0.00126142	-	R01	38173098	38175948	-	1371	-	- && - && PF00108:Thiolase, N-terminal domain|PF02803:Thiolase, C-terminal domain	Thiolase_N
Rsa10036371	192.181	147.914	139.673	174.438	1272.39	1149.52	159.923	865.449	-2.43587	0.000121824	0.00127043	-	R03	1497341	1498063	+	723	-	- && - && PF03634:TCP family transcription factor	TCP
Rsa10022519	768.726	309.662	137.649	22.0554	104.656	58.0459	405.346	61.5856	2.71754	0.000122071	0.00127256	-	R03	26397831	26399548	-	534	-	- && - && PF02798:Glutathione S-transferase, N-terminal domain|PF00043:Glutathione S-transferase, C-terminal domain	GST_C
Rsa10036882	0	0	2.02425	13.0327	25.7049	33.1691	0.674751	23.9689	-5.1728	0.000122668	0.00127835	-	R04	2953263	2955144	-	1617	-	- && - && PF01554:MatE	MatE
Rsa10009851	2038.75	3342.44	1704.42	642.613	459.016	1098.73	2361.87	733.452	1.68733	0.000122806	0.00127928	-	R01	624362	625356	+	768	-	- && - && PF02183:Homeobox associated leucine zipper|PF00046:Homeobox domain	Homeobox
Rsa10028594	651.785	2137.84	2246.92	487.223	234.098	505.828	1678.85	409.05	2.03726	0.000124106	0.00129111	-	R05	16588920	16591192	-	975	-	- && Q500U8.1 RecName: Full=Tetraketide alpha-pyrone reductase 1; AltName: Full=Protein DIHYDROFLAVONOL 4-REDUCTASE-LIKE 1 && PF01370:NAD dependent epimerase/dehydratase family	Epimerase
Rsa10035320	0	0	2.02425	24.0604	33.9672	13.4749	0.674751	23.8342	-5.16667	0.000124488	0.0012942	-	R04	30174967	30179729	-	1305	-	- && - && PF00450:Serine carboxypeptidase	Peptidase_S10
Rsa10039136	57.1105	54.2707	17.2061	182.458	200.131	129.567	42.8625	170.719	-1.99298	0.000124673	0.00129567	-	R01	2651186	2653629	+	975	-	- && F4IJZ6.1 RecName: Full=Protein STRICTOSIDINE SYNTHASE-LIKE 1; Short=AtSSL1; AltName: Full=Strictosidine synthase 7; Short=AtSS7; Flags: Precursor && PF03088:Strictosidine synthase	Str_synth
Rsa10027784	517.621	2511.35	1268.19	317.798	362.623	361.75	1432.39	347.39	2.0436	0.000125819	0.00130714	-	R05	11258885	11261017	+	1881	-	- && - && PF01764:Lipase (class 3)	Lipase_3
Rsa10033597	141.417	85.1306	97.1641	217.546	302.951	421.869	107.904	314.122	-1.53975	0.000127612	0.00132486	-	R09	7289807	7291340	-	1014	-	- && - && PF00249:Myb-like DNA-binding domain	Myb_DNA-binding
Rsa10023535	60.7366	13.8337	10.1213	1.00252	0	1.03653	28.2305	0.679683	5.41517	0.000127736	0.00132568	-	R07	13378953	13379972	-	729	-	- && - && PF00314:Thaumatin family	Thaumatin
Rsa10025567	74.3343	371.382	427.117	81.2038	29.377	29.0229	290.945	46.5346	2.64445	0.000128352	0.00133162	-	R04	5240979	5244479	+	1515	-	- && - && PF01554:MatE	MatE
Rsa10002496	46.2323	101.093	137.649	15.0377	29.377	12.4384	94.9913	18.9511	2.31914	0.000129378	0.00134043	-	Scaffold302	97199	102248	-	2577	-	- && - && PF00069:Protein kinase domain	Pkinase
Rsa10016152	133.258	209.634	212.546	61.1535	72.5245	76.7035	185.146	70.1272	1.3996	0.000129593	0.0013422	-	R01	41231702	41232858	+	582	-	- && - && PF03106:WRKY DNA -binding domain	WRKY
Rsa10023821	94.2777	22.3468	95.1398	537.349	307.541	203.161	70.5881	349.35	-2.3054	0.000131527	0.0013613	-	R09	27456929	27457758	-	348	-	- && - && PF01187:Macrophage migration inhibitory factor (MIF)	MIF
Rsa10014299	1533.83	1286.54	1325.88	758.905	667.409	769.108	1382.08	731.807	0.917579	0.000131894	0.00136463	-	R02	6626519	6632617	+	3678	-	- && - && PF07714:Protein tyrosine kinase|PF01657:Salt stress response/antifungal	Pkinase_Tyr
Rsa10037607	375.298	850.242	687.233	192.483	205.639	270.535	637.591	222.886	1.51617	0.00013221	0.00136744	-	R06	24866450	24868966	+	1464	-	- && - && PF00328:Histidine phosphatase superfamily (branch 2)	Acid_phosphat_A
Rsa10013868	0.906516	58.5273	16.194	0	0	0	25.2093	0	7.11907	0.000132995	0.00137508	-	R01	20821798	20823505	-	1320	-	- && - && PF03106:WRKY DNA -binding domain	WRKY
Rsa10005285	37652.1	41323.4	48766.2	21349.6	12746	21174.3	42580.6	18423.3	1.20868	0.000133129	0.001376	-	R06	7089254	7091563	-	1374	-	- && - && PF00396:Granulin|PF00112:Papain family cysteine protease|PF08246:Cathepsin propeptide inhibitor domain (I29)	Peptidase_C1
Rsa10041187	513.088	638.479	808.689	309.778	296.524	289.193	653.419	298.498	1.13002	0.000133795	0.00138241	-	R08	25236576	25242537	-	2811	-	- && - && PF00350:Dynamin family|PF02212:Dynamin GTPase effector domain|PF00169:PH domain|PF01031:Dynamin central region	PH
Rsa10011958	16.3173	4.25653	9.10913	94.2366	28.459	76.7035	9.89432	66.4663	-2.73526	0.00013443	0.0013885	-	R08	16332384	16340887	-	2055	-	- && - && PF00650:CRAL/TRIO domain|PF03765:CRAL/TRIO, N-terminal domain	CRAL_TRIO_N
Rsa10014684	96.0907	77.6816	90.0792	293.737	200.131	180.357	87.9505	224.742	-1.35252	0.000136055	0.00140432	-	R01	51326812	51328600	-	1119	-	- && - && PF00642:Zinc finger C-x8-C-x5-C-x3-H type (and similar)	zf-CCCH
Rsa10032369	0	0	0	13.0327	24.7869	6.2192	0	14.6796	-6.33242	0.00013654	0.00140694	-	R03	7690596	7691893	+	1023	-	- && - && PF03110:SBP domain	SBP
Rsa10037482	635.468	364.997	395.741	916.3	1297.18	1285.3	465.402	1166.26	-1.32478	0.00013692	0.00141037	-	R06	24309256	24311489	-	1173	-	- && - && PF01370:NAD dependent epimerase/dehydratase family	Epimerase
Rsa10007178	8.15865	39.3729	16.194	0	0	1.03653	21.2418	0.345511	5.90909	0.000137119	0.00141146	-	R09	14255747	14257801	+	2055	-	- && - && PF00139:Legume lectin domain|PF07714:Protein tyrosine kinase	Pkinase_Tyr
Rsa10021338	551.162	276.674	318.82	95.2391	168.918	112.982	382.219	125.713	1.60392	0.000137211	0.00141192	-	R08	14334797	14336335	-	1014	-	- && - && PF00160:Cyclophilin type peptidyl-prolyl cis-trans isomerase/CLD	Pro_isomerase
Rsa10021882	300.057	52.1425	124.491	636.598	709.639	840.629	158.897	728.955	-2.19611	0.000138607	0.00142436	-	R02	5509277	5515071	-	2334	-	- && - && PF00664:ABC transporter transmembrane region|PF00005:ABC transporter	ABC_membrane
Rsa10037168	510.369	251.135	391.693	1497.76	837.245	961.903	384.399	1098.97	-1.51484	0.000138803	0.00142588	-	R04	1420177	1423232	+	1599	-	- && - && PF07526:Associated with HOX|PF05920:Homeobox KN domain	POX
Rsa10010133	88.8386	76.6175	82.9943	20.0503	17.4426	35.2421	82.8168	24.245	1.77726	0.000139309	0.00143059	-	R05	39295292	39297300	+	1224	-	- && - && PF00646:F-box domain|PF08268:F-box associated domain	F-box
Rsa10037012	4938.7	5863.37	5787.34	415.042	1289.83	2245.13	5529.8	1316.67	2.07037	0.000140918	0.00144467	-	R04	2205661	2206989	+	972	-	- && - && PF03106:WRKY DNA -binding domain|PF10533:Plant zinc cluster domain	WRKY
Rsa10010079	178.584	106.413	178.134	335.843	449.836	370.043	154.377	385.24	-1.31838	0.000141021	0.00144524	-	R05	39014005	39015882	-	1059	-	- && - && PF07859:alpha/beta hydrolase fold	Abhydrolase_3
Rsa10027742	3.62606	2.12826	4.0485	37.0931	31.2131	16.5845	3.26761	28.2969	-3.10848	0.000141753	0.00145127	-	R05	10969771	10973197	+	1671	-	- && - && PF03372:Endonuclease/Exonuclease/phosphatase family	Exo_endo_phos
Rsa10020569	18.1303	3.1924	28.3395	62.156	195.541	96.3976	16.5541	118.031	-2.83107	0.000142934	0.00146188	-	R04	38088720	38092932	-	2505	-	- && O04291.1 RecName: Full=Homeobox-leucine zipper protein ATHB-14; AltName: Full=HD-ZIP protein ATHB-14; AltName: Full=Homeodomain transcription factor ATHB-14; AltName: Full=Protein PHABULOSA && PF00046:Homeobox domain|PF01852:START domain|PF08670:MEKHLA domain	START
Rsa10017336	3949.69	5400.47	5745.84	2438.12	2259.28	2680.48	5032	2459.29	1.03288	0.000143048	0.00146254	-	R09	4275014	4281071	+	3369	-	- && - && PF00999:Sodium/hydrogen exchanger family|PF00027:Cyclic nucleotide-binding domain	Na_H_Exchanger
Rsa10007591	9.97168	23.4109	20.2425	81.2038	56.918	71.5208	17.875	69.8809	-1.97427	0.000143327	0.00146441	-	R09	4553809	4555164	-	975	-	- && - && PF00685:Sulfotransferase domain	Sulfotransfer_1
Rsa10011586	37.1672	40.437	23.2789	2.00503	7.34425	1.03653	33.6277	3.46194	3.25517	0.000143783	0.00146857	-	R03	11286763	11288509	-	1293	-	- && - && PF03822:NAF domain|PF00069:Protein kinase domain	Pkinase
Rsa10026880	94.2777	92.5795	77.9337	20.0503	36.7213	26.9499	88.2636	27.9072	1.65815	0.000144115	0.00147147	-	R08	19038766	19042178	+	1581	-	- && - && PF07714:Protein tyrosine kinase	Pkinase_Tyr
Rsa10014147	335.411	916.218	509.099	74.1862	110.164	233.22	586.909	139.19	2.07644	0.000145095	0.00147998	-	R02	7476615	7478839	+	1299	-	- && - && PF07714:Protein tyrosine kinase	Pkinase_Tyr
Rsa10017515	106.969	53.2066	53.6427	184.463	259.803	207.307	71.2727	217.191	-1.60452	0.000145765	0.00148621	-	R06	23654682	23664792	+	5592	-	- && - && PF14288:1,3-beta-glucan synthase subunit FKS1, domain-1|PF02364:1,3-beta-glucan synthase component|PF04652:Vta1 like	DUF605
Rsa10008913	240.227	109.606	189.268	39.0981	44.9836	73.5939	179.7	52.5585	1.77602	0.000145804	0.00148621	-	R05	24598710	24600200	+	1032	-	- && - && PF01344:Kelch motif	Kelch_1
Rsa10005976	72.5213	57.4631	46.5578	143.36	212.065	137.859	58.8474	164.428	-1.48141	0.000146403	0.00149181	-	R07	24823851	24825441	+	1353	-	- && - && PF03953:Tubulin C-terminal domain|PF00091:Tubulin/FtsZ family, GTPase domain	Tubulin
Rsa10001125	1.81303	0	0	32.0805	11.9344	25.9133	0.604344	23.3094	-5.17432	0.000148499	0.00151113	-	Scaffold1023	7785	8820	+	429	-	- && - && PF00319:SRF-type transcription factor (DNA-binding and dimerisation domain)	SRF-TF
Rsa10035100	16.3173	8.51306	8.09701	44.1107	48.6557	53.8998	10.9758	48.8887	-2.14454	0.000149605	0.00151984	-	R01	46357745	46358957	+	1140	-	- && - && PF01553:Acyltransferase|PF16076:Acyltransferase C-terminus	Acyltransferase
Rsa10017622	25.3825	20.2185	11.1334	57.1434	91.8032	72.5574	18.9114	73.8347	-1.96187	0.00015005	0.00152385	-	R04	39728344	39731276	-	1869	-	- && - && PF01501:Glycosyl transferase family 8	Glyco_transf_8
Rsa10003116	7.25213	0	1.01213	16.0403	71.6065	51.8267	2.75475	46.4911	-4.03893	0.000151555	0.00153758	-	R05	38929564	38932725	-	2526	-	- && - && PF02181:Formin Homology 2 Domain	FH2
Rsa10041933	61.6431	15.962	35.4244	207.521	171.672	108.836	37.6765	162.676	-2.10519	0.000154356	0.00156496	-	R05	6775186	6778458	+	2229	-	- && - && PF01753:MYND finger|PF00443:Ubiquitin carboxyl-terminal hydrolase	UCH
Rsa10031044	174.958	388.408	289.468	46.1158	79.8688	115.055	284.278	80.3466	1.8229	0.000154488	0.00156544	-	R07	2327088	2331015	-	1428	-	- && - && PF00561:alpha/beta hydrolase fold	Abhydrolase_1
Rsa10034921	442.38	238.366	138.661	1243.12	965.769	684.112	273.136	964.334	-1.81919	0.000154578	0.00156544	-	R01	47409191	47410360	+	615	-	- && - && PF00111:2Fe-2S iron-sulfur cluster binding domain	Fer2
Rsa10019384	304.589	190.48	279.347	537.349	627.016	566.984	258.139	577.116	-1.15993	0.000154611	0.00156544	-	R02	17058553	17065743	-	3330	-	- && - && PF00690:Cation transporter/ATPase, N-terminus|PF00689:Cation transporting ATPase, C-terminus|PF00702:haloacid dehalogenase-like hydrolase|PF00122:E1-E2 ATPase|PF12515:Ca2+-ATPase N terminal autoinhibitory domain	Cation_ATPase_C
Rsa10040283	1657.11	6317.75	3878.47	671.686	639.868	1500.9	3951.11	937.485	2.07545	0.000157465	0.00159115	-	R06	18456306	18458991	-	2211	-	- && - && PF07645:Calcium-binding EGF domain|PF13947:Wall-associated receptor kinase galacturonan-binding|PF07714:Protein tyrosine kinase	Pkinase_Tyr
Rsa10019176	10.8782	8.51306	14.1698	39.0981	51.4098	49.7536	11.187	46.7538	-2.06206	0.000158132	0.00159682	-	R02	2978226	2979955	-	1128	-	- && - && PF07723:Leucine Rich Repeat|PF08387:FBD	LRR_2
Rsa10041012	0.906516	65.9762	11.1334	0	0	0	26.0054	0	7.16397	0.000158349	0.00159848	-	R08	24261080	24262081	+	687	-	- && - && PF00445:Ribonuclease T2 family	Ribonuclease_T2
Rsa10022581	54.391	9.57719	7.08488	171.43	151.475	152.37	23.6843	158.425	-2.73319	0.00015866	0.00160056	-	R03	25745756	25757084	+	1131	-	- && - && PF00892:EamA-like transporter family	DUF6
Rsa10002767	511.275	840.664	577.924	163.41	234.098	315.106	643.288	237.538	1.43727	0.00015873	0.00160068	-	R06	179398	180354	-	957	-	- && Q42588.2 RecName: Full=Serine acetyltransferase 1, chloroplastic; Short=AtSAT-1; AltName: Full=AtSERAT2;1; AltName: Full=SAT-p && PF06426:Serine acetyltransferase, N-terminal|PF00132:Bacterial transferase hexapeptide (six repeats)	Hexapep
Rsa10042961	6.34561	0	0	13.0327	101.902	47.6806	2.1152	54.2049	-4.63595	0.000158779	0.00160068	-	R05	1285007	1287412	-	2256	-	- && - && PF02181:Formin Homology 2 Domain	FH2
Rsa10013845	180.397	117.055	15.1819	0	11.9344	8.29227	104.211	6.74223	3.94578	0.000159437	0.00160679	-	R01	21147596	21149434	-	963	-	- && - && PF00249:Myb-like DNA-binding domain	Myb_DNA-binding
Rsa10006977	9195.7	23775.9	18673.7	5946.93	3666.62	6857.71	17215.1	5490.42	1.64869	0.000160783	0.00161981	-	R09	12626856	12628808	+	1086	-	- && - && PF08127:Peptidase family C1 propeptide|PF00112:Papain family cysteine protease	Peptidase_C1
Rsa10007005	173.145	194.736	193.316	524.316	323.147	430.162	187.066	425.875	-1.1869	0.000161771	0.00162868	-	R09	12941882	12945411	-	1536	-	- && O04249.1 RecName: Full=Sugar transport protein 7; AltName: Full=Hexose transporter 7 && PF00083:Sugar (and other) transporter	Sugar_tr
Rsa10034727	66.1757	95.7719	104.249	29.073	31.2131	27.9864	88.7322	29.4242	1.59021	0.000163898	0.00164791	-	R01	48529042	48534008	+	4380	-	- && - && PF00005:ABC transporter|PF00664:ABC transporter transmembrane region	ABC_tran
Rsa10007282	67.0822	202.185	145.746	1.00252	30.2951	3.1096	138.338	11.4691	3.58206	0.000164315	0.001651	-	R01	7070259	7071717	+	1023	-	- && - && PF03106:WRKY DNA -binding domain	WRKY
Rsa10040670	191.275	119.183	133.601	308.775	366.295	364.86	148.019	346.643	-1.22602	0.000164958	0.00165582	-	R08	22529270	22530494	-	618	-	- && - && PF00071:Ras family	Ras
Rsa10030406	3482.83	2402.81	5231.68	10059.3	8827.79	9153.63	3705.77	9346.89	-1.33469	0.000166818	0.00167338	-	R04	43933393	43935015	-	1506	-	- && - && PF00067:Cytochrome P450	p450
Rsa10033207	372.578	540.579	482.784	182.458	191.869	246.695	465.314	207.007	1.16849	0.000167645	0.00167944	-	R01	16538220	16540646	+	1245	-	- && - && PF01344:Kelch motif	Kelch_1
Rsa10038241	145.043	56.399	62.7518	561.409	163.41	455.038	88.0645	393.286	-2.15669	0.000168632	0.00168766	-	R06	19579252	19583004	-	801	-	- && - && PF00249:Myb-like DNA-binding domain	Myb_DNA-binding
Rsa10024878	5.4391	0	0	33.083	82.6229	15.548	1.81303	43.7513	-4.54264	0.000168905	0.00168983	-	R04	11073965	11077203	+	1032	-	- && - && PF00249:Myb-like DNA-binding domain	Myb_DNA-binding
Rsa10005786	75.2408	296.893	223.68	39.0981	16.5246	58.0459	198.605	37.8895	2.392	0.000173639	0.0017328	-	R02	39846911	39848841	+	1287	-	- && - && PF04146:YT521-B-like domain	YTH
Rsa10018831	309.122	960.911	1256.05	253.637	192.787	225.964	842.027	224.129	1.90944	0.000176724	0.0017605	-	R02	10097614	10098879	+	1266	-	- && - && PF00201:UDP-glucoronosyl and UDP-glucosyl transferase	UDPGT
Rsa10035138	122.38	136.209	155.867	384.966	273.573	280.901	138.152	313.147	-1.18096	0.000177095	0.00176303	-	R04	28601302	28602935	-	555	-	- && - && PF00025:ADP-ribosylation factor family	Arf
Rsa10025997	0.906516	0	1.01213	8.02013	53.2458	16.5845	0.639547	25.9502	-5.3136	0.000178365	0.00177393	-	R03	13083709	13095702	-	903	-	- && - && PF00170:bZIP transcription factor	bZIP_1
Rsa10017102	703.457	1425.94	672.052	326.82	218.492	385.591	933.815	310.301	1.58965	0.000180406	0.00179128	-	R03	10200844	10202083	+	501	-	- && Q9SJM6.1 RecName: Full=Zinc finger A20 and AN1 domain-containing stress-associated protein 4; Short=AtSAP4 && PF01754:A20-like zinc finger|PF01428:AN1-like Zinc finger	zf-A20
Rsa10019784	17.2238	3.1924	9.10913	45.1132	73.4425	52.8632	9.84178	57.1397	-2.52328	0.000180905	0.00179448	-	R01	39199771	39204029	+	1311	-	- && - && PF00743:Flavin-binding monooxygenase-like	FMO-like
Rsa10034869	1177.56	1292.92	1111.31	694.744	494.819	605.336	1193.93	598.3	0.99697	0.000181652	0.00180129	-	R01	47700186	47701603	-	996	-	- && - && PF02365:No apical meristem (NAM) protein	NAM
Rsa10036330	2617.11	2952.97	2767.15	4809.07	4667.27	5375.46	2779.08	4950.6	-0.833023	0.000182695	0.00180986	-	R03	1698386	1700767	+	1134	-	- && - && PF00022:Actin	Actin
Rsa10019525	170.425	144.722	184.207	350.881	308.459	394.919	166.451	351.42	-1.07732	0.000183468	0.00181514	-	R02	16000554	16006257	-	3612	-	- && F4K0A6.1 RecName: Full=Myosin-2; AltName: Full=AtATM2; AltName: Full=AtMYOS1 && PF00063:Myosin head (motor domain)	Myosin_head
Rsa10020668	499.49	2634.79	1725.67	13.0327	121.18	352.421	1619.99	162.211	3.32029	0.000184928	0.0018278	-	R01	35412139	35413434	-	822	-	- && - && PF00646:F-box domain|PF14299:Phloem protein 2	F-box
novel.3323	85.2125	65.9762	45.5457	197.496	148.721	189.686	65.5781	178.634	-1.44324	0.000186363	0.00184017	-	Scaffold3217	1	1385	+	781	-	- && F4I3B3.1 RecName: Full=Polyadenylate-binding protein RBP47A; Short=Poly(A)-binding protein RBP47A; AltName: Full=RNA-binding protein 47A; Short=AtRBP47A && PF00076:RNA recognition motif. (a.k.a. RRM, RBD, or RNP domain)	RRM_1
Rsa10010022	13.5977	11.7055	28.3395	43.1082	78.9507	200.051	17.8809	107.37	-2.58595	0.00018678	0.00184309	-	R04	33089926	33091882	+	690	-	- && - && PF00067:Cytochrome P450	p450
Rsa10013371	101.53	164.94	162.952	324.815	314.885	373.152	143.141	337.617	-1.23939	0.000186995	0.00184461	-	R09	24726172	24728496	-	1899	-	- && - && PF00400:WD domain, G-beta repeat	WD40
Rsa10013071	339.944	257.52	335.014	640.608	638.032	581.495	310.826	620.045	-0.995779	0.000188575	0.00185899	-	R05	35038635	35041803	-	2505	-	- && - && PF00069:Protein kinase domain	Pkinase
Rsa10030336	86.119	42.5653	74.8973	148.372	351.606	203.161	67.8605	234.38	-1.78682	0.000188907	0.00186105	-	R04	44797099	44800328	-	1617	-	- && - && PF00076:RNA recognition motif. (a.k.a. RRM, RBD, or RNP domain)|PF00642:Zinc finger C-x8-C-x5-C-x3-H type (and similar)	zf-CCCH
Rsa10004844	23.5694	51.0783	100.2	13.0327	2.7541	6.2192	58.2827	7.33534	2.99507	0.000190788	0.00187836	-	R05	26273728	26276740	-	1074	-	- && - && PF01582:TIR domain|PF14299:Phloem protein 2	TIR
Rsa10042098	965.44	2911.47	991.883	160.403	406.688	521.376	1622.93	362.822	2.16118	0.000193605	0.00190208	-	R05	5920261	5921743	+	1146	-	- && - && PF00149:Calcineurin-like phosphoesterase	Metallophos
Rsa10037143	827.649	1497.23	1021.23	516.296	470.032	461.258	1115.37	482.529	1.20859	0.000193637	0.00190208	-	R04	1553343	1555385	-	714	-	- && - && PF00571:CBS domain	CBS
Rsa10006293	44.4193	23.4109	63.7639	131.33	187.278	129.567	43.8647	149.392	-1.76688	0.000194815	0.00191179	-	R09	15522171	15524641	-	510	-	- && - && PF01486:K-box region	K-box
Rsa10039039	128.725	13.8337	97.1641	423.062	414.95	443.636	79.9077	427.216	-2.41645	0.000197244	0.00193312	-	R01	3281772	3285821	+	2289	-	- && - && PF00696:Amino acid kinase family|PF00171:Aldehyde dehydrogenase family	AA_kinase
Rsa10010205	226.629	35.1164	170.037	507.273	772.065	743.195	143.928	674.178	-2.22653	0.00019903	0.00194936	-	R05	39745600	39747874	+	1629	-	- && - && PF03514:GRAS domain family|PF12041:Transcriptional regulator DELLA protein N terminal	GRAS
Rsa10040248	9.06516	0	4.0485	37.0931	68.8524	31.096	4.37122	45.6805	-3.36075	0.000199178	0.00195018	-	R06	18254725	18256951	-	2118	-	- && - && PF07676:WD40-like Beta Propeller Repeat	PD40
Rsa10023657	119.66	449.064	540.475	65.1636	40.3934	118.165	369.733	74.5739	2.31068	0.000200178	0.00195807	-	R07	12372166	12375470	+	2397	-	- && - && PF00970:Oxidoreductase FAD-binding domain|PF03404:Mo-co oxidoreductase dimerisation domain|PF00173:Cytochrome b5-like Heme/Steroid binding domain|PF00175:Oxidoreductase NAD-binding domain|PF00174:Oxidoreductase molybdopterin binding domain	FAD_binding_6
Rsa10019688	3.62606	0	0	17.0428	33.0491	27.9864	1.20869	26.0261	-4.35616	0.000201254	0.00196733	-	R01	39987113	39988593	-	702	-	- && - && PF03634:TCP family transcription factor	TCP
Rsa10002888	0	0	0	30.0755	20.1967	2.07307	0	17.4484	-6.58013	0.000201704	0.00197109	-	R05	18437405	18438785	-	1266	-	- && - && PF00743:Flavin-binding monooxygenase-like	FMO-like
Rsa10018106	513.995	822.574	743.912	213.536	260.721	362.787	693.494	279.015	1.31355	0.000202177	0.00197458	-	R04	7274297	7276596	-	1416	-	- && - && PF00201:UDP-glucoronosyl and UDP-glucosyl transferase	UDPGT
Rsa10016359	126.912	111.734	98.1762	256.644	305.705	210.416	112.274	257.588	-1.19783	0.000202192	0.00197458	-	R01	34460884	34463907	-	996	-	- && - && PF03765:CRAL/TRIO, N-terminal domain|PF00650:CRAL/TRIO domain	CRAL_TRIO_N
Rsa10025143	2.71955	21.2826	24.291	0	0	0	16.0977	0	6.47155	0.000203761	0.0019867	-	R02	11875118	11876984	-	735	-	- && - && PF00847:AP2 domain	AP2
Rsa10026197	321.813	755.534	287.444	61.1535	121.18	164.809	454.93	115.714	1.97494	0.000204267	0.00199037	-	R03	14839996	14844895	-	930	-	- && - && PF00069:Protein kinase domain	Pkinase
Rsa10025905	97.9037	56.399	31.3759	273.687	182.688	196.941	61.8929	217.772	-1.81194	0.000204269	0.00199037	-	R09	10288800	10290724	-	1380	-	- && - && PF00291:Pyridoxal-phosphate dependent enzyme	PALP
Rsa10006821	58.9235	183.031	143.722	27.0679	12.8524	40.4248	128.559	26.7817	2.26585	0.000204517	0.00199215	-	R02	22387733	22389911	+	840	-	- && - && PF02892:BED zinc finger	zf-BED
Rsa10020993	38.0737	22.3468	24.291	68.1711	117.508	96.3976	28.2372	94.0256	-1.73137	0.000205496	0.00199911	-	R07	19934815	19937699	+	2025	-	- && - && PF01915:Glycosyl hydrolase family 3 C-terminal domain|PF00933:Glycosyl hydrolase family 3 N terminal domain	Glyco_hydro_3
Rsa10021514	746.969	876.845	916.986	357.898	465.442	452.965	846.933	425.435	0.993024	0.000205969	0.00200257	-	R04	20489972	20492147	+	1392	-	- && - && PF00112:Papain family cysteine protease|PF00396:Granulin|PF08246:Cathepsin propeptide inhibitor domain (I29)	Peptidase_C1
Rsa10011074	12.6912	787.458	472.663	62.156	15.6065	9.3288	424.271	29.0305	3.86945	0.000206782	0.00200868	-	R05	36621736	36624181	-	1317	-	- && - && PF00450:Serine carboxypeptidase	Peptidase_S10
Rsa10018182	203.966	478.859	331.977	12.0302	62.4262	103.653	338.268	59.3699	2.51058	0.000207231	0.00201212	-	R04	9989310	9989792	+	483	-	- && - && PF08263:Leucine rich repeat N-terminal domain|PF13855:Leucine rich repeat	LRRNT_2
Rsa10005809	651.785	177.71	4.0485	2.00503	2.7541	9.3288	277.848	4.69598	5.89053	0.000208192	0.00201821	-	R02	40013318	40014223	+	456	-	- && - && PF00226:DnaJ domain	DnaJ
Rsa10041339	131.445	109.606	109.31	368.926	271.737	214.562	116.787	285.075	-1.2868	0.000208481	0.00202037	-	R08	25978744	25979609	+	633	-	- && - && PF00106:short chain dehydrogenase	adh_short
Rsa10042400	4.53258	0	2.02425	19.0478	25.7049	38.3517	2.18561	27.7015	-3.6236	0.000208655	0.00202111	-	R05	4169759	4171138	+	984	-	- && - && PF00010:Helix-loop-helix DNA-binding domain	HLH
Rsa10028799	2.71955	10.6413	2.02425	31.078	51.4098	34.2056	5.12837	38.8978	-2.94277	0.000209346	0.0020268	-	R01	8992219	8993541	+	1074	-	- && - && PF02984:Cyclin, C-terminal domain|PF00134:Cyclin, N-terminal domain	Cyclin_C
Rsa10015673	96.9972	87.2588	112.346	190.478	223.082	257.06	98.8673	223.54	-1.17655	0.000209757	0.00203012	-	R04	15109275	15109756	+	360	-	- && - && PF01198:Ribosomal protein L31e	Ribosomal_L31e
Rsa10008554	338.131	263.905	228.74	104.262	69.7704	135.786	276.925	103.273	1.4251	0.000210464	0.00203502	-	R09	2718894	2720710	-	1050	-	- && - && PF03171:2OG-Fe(II) oxygenase superfamily|PF14226:non-haem dioxygenase in morphine synthesis N-terminal	2OG-FeII_Oxy
Rsa10001903	508.556	380.959	416.996	750.885	940.065	988.853	435.504	893.268	-1.03595	0.000210614	0.00203582	-	R07	22257511	22262347	+	2433	-	- && - && PF00620:RhoGAP domain|PF14389:Leucine-zipper of ternary complex factor MIP1|PF00169:PH domain	RhoGAP
Rsa10008954	549.349	472.475	415.984	219.551	232.262	259.133	479.269	236.982	1.01654	0.000212799	0.00205497	-	R01	42568535	42570324	+	1122	-	- && - && PF00069:Protein kinase domain	Pkinase
Rsa10003575	127.819	325.624	311.735	91.229	78.9507	67.3747	255.059	79.1848	1.68647	0.000213834	0.00206365	-	R09	12355032	12356923	-	852	-	- && - && PF02701:Dof domain, zinc finger	zf-Dof
Rsa10038213	987.196	1316.33	972.653	562.412	481.967	579.422	1092.06	541.267	1.01266	0.000214045	0.00206503	-	R06	19735013	19738025	-	1962	-	- && - && PF14380:Wall-associated receptor kinase C-terminal|PF13947:Wall-associated receptor kinase galacturonan-binding|PF00069:Protein kinase domain	Pkinase
Rsa10011641	1823	3570.16	3177.06	1404.53	531.54	618.811	2856.74	851.626	1.7461	0.000214815	0.0020718	-	R03	10858955	10861804	+	948	-	- && - && PF00248:Aldo/keto reductase family	Aldo_ket_red
Rsa10027602	493.145	214.955	217.607	493.238	1659.8	1672.97	308.569	1275.34	-2.04668	0.000216475	0.00208449	-	R05	10085543	10087397	-	1353	-	- && - && PF03953:Tubulin C-terminal domain|PF00091:Tubulin/FtsZ family, GTPase domain	Tubulin
Rsa10020116	11.7847	13.8337	25.3031	0	0.918032	0	16.9739	0.306011	5.58783	0.000217668	0.00209332	-	R04	34627131	34628566	+	1053	-	- && - && PF00520:Ion transport protein	Ion_trans
Rsa10005601	151.388	124.503	100.2	385.969	532.458	213.526	125.364	377.318	-1.58951	0.000217969	0.00209516	-	R09	26035518	26037192	-	1254	-	- && - && PF12327:FtsZ family, C-terminal domain|PF00091:Tubulin/FtsZ family, GTPase domain	Tubulin
novel.772	476.827	317.111	472.663	912.29	917.114	832.337	422.201	887.247	-1.07096	0.000219356	0.00210554	-	R02	6411526	6414377	-	1658	-	- && Q40784.1 RecName: Full=Putative glucose-6-phosphate 1-epimerase; AltName: Full=Putative D-hexose-6-phosphate mutarotase; AltName: Full=Putative apospory-associated protein C && PF01263:Aldose 1-epimerase	Aldose_epim
Rsa10009496	54.391	43.6294	15.1819	1.00252	7.34425	2.07307	37.7341	3.47328	3.42259	0.000219692	0.00210809	-	R09	13294258	13295162	-	642	-	- && - && PF02798:Glutathione S-transferase, N-terminal domain|PF00043:Glutathione S-transferase, C-terminal domain	GST_N
Rsa10029744	14.5043	17.0261	17.2061	47.1183	53.2458	70.4843	16.2455	56.9495	-1.81101	0.000221443	0.00212355	-	R07	11322356	11326253	+	2244	-	- && - && PF01852:START domain|PF00046:Homeobox domain	START
Rsa10006237	14.5043	35.1164	20.2425	82.2064	84.4589	76.7035	23.2877	81.1229	-1.80808	0.000222739	0.0021326	-	R04	42248992	42250386	+	846	-	- && - && PF00847:AP2 domain	AP2
Rsa10017082	174.051	109.606	103.237	1.00252	9.18032	34.2056	128.965	14.7961	3.12858	0.000224823	0.00215052	-	R03	10068718	10070202	-	1230	-	- && - && PF04564:U-box domain|PF04078:Cell differentiation family, Rcd1-like	U-box
Rsa10038230	117.847	107.477	79.9579	26.0654	31.2131	44.571	101.761	33.9498	1.58596	0.000226564	0.00216512	-	R06	19646112	19648360	-	1458	-	- && - && PF01501:Glycosyl transferase family 8	Glyco_transf_8
Rsa10024265	14.5043	19.1544	15.1819	71.1787	40.3934	71.5208	16.2802	61.031	-1.90767	0.00022672	0.00216593	-	R05	13340853	13342390	-	714	-	- && - && PF00072:Response regulator receiver domain	Response_reg
Rsa10010286	261.983	140.465	99.1883	20.0503	44.9836	55.9728	167.212	40.3356	2.05264	0.00022939	0.00219005	-	R08	17876398	17878835	+	1143	-	- && Q8GXQ7.1 RecName: Full=U-box domain-containing protein 56; AltName: Full=Plant U-box protein 56 && PF04564:U-box domain	U-box
Rsa10000747	99.7168	3.1924	47.5699	4.01007	1.83606	3.1096	50.1597	2.98524	4.07799	0.000229465	0.00219007	-	Scaffold1900	2462	3775	+	675	-	- && - && PF00160:Cyclophilin type peptidyl-prolyl cis-trans isomerase/CLD	Pro_isomerase
novel.80	19.9434	25.5392	12.1455	63.1585	70.6885	65.3016	19.2093	66.3829	-1.79097	0.000230766	0.0022018	-	R01	12953809	12956349	+	1272	-	- && Q7XJ60.1 RecName: Full=Microtubule-associated protein RP/EB family member 1A; AltName: Full=APC-binding protein EB1A; AltName: Full=End-binding protein 1A; Short=AtEB1A; AltName: Full=Protein ATEB1 homolog 2; Short=AtEB1H2 && PF00307:Calponin homology (CH) domain|PF03271:EB1-like C-terminal motif	CH
Rsa10029240	10.8782	12.7696	28.3395	71.1787	55.0819	93.288	17.3291	73.1829	-2.08028	0.000230964	0.00220273	-	R01	19118389	19120621	+	1452	-	- && - && PF00201:UDP-glucoronosyl and UDP-glucosyl transferase	UDPGT
Rsa10028731	171.332	258.584	242.91	435.092	479.213	615.701	224.275	510.002	-1.18601	0.000232194	0.00221334	-	R01	8608847	8612881	-	3531	-	- && - && PF13041:PPR repeat family|PF01535:PPR repeat|PF00150:Cellulase (glycosyl hydrolase family 5)	PPR
Rsa10007242	207.592	201.121	230.765	387.974	626.098	428.088	213.159	480.72	-1.17367	0.000233075	0.00222033	-	R01	7342106	7343892	+	1350	-	- && - && PF00091:Tubulin/FtsZ family, GTPase domain|PF03953:Tubulin C-terminal domain	Tubulin
Rsa10034486	375.298	193.672	222.668	775.948	568.262	667.528	263.879	670.579	-1.34434	0.000233756	0.00222542	-	R01	49921899	49923829	-	1152	-	- && - && PF01412:Putative GTPase activating protein for Arf|PF00168:C2 domain	C2
Rsa10026810	353.541	418.204	165.989	36.0906	113.836	87.0688	312.578	78.9985	1.98333	0.000235048	0.00223608	-	R08	18606772	18612242	+	1461	-	- && - && PF01554:MatE	MatE
Rsa10023207	717.961	1131.17	829.943	471.183	384.655	361.75	893.025	405.863	1.13745	0.000236097	0.00224418	-	R02	19951123	19955141	-	2037	-	- && - && PF02230:Phospholipase/Carboxylesterase|PF00069:Protein kinase domain	Pkinase
Rsa10003121	163.173	1246.1	1751.99	182.458	225.836	135.786	1053.75	181.36	2.53825	0.000237292	0.00225412	-	R05	38900484	38903549	+	1239	-	- && Q8VZT3.1 RecName: Full=Sugar transporter ERD6-like 12; AltName: Full=Sugar transporter-like protein 5 && PF00083:Sugar (and other) transporter	Sugar_tr
Rsa10021784	7938.36	11233	7868.27	3828.61	2947.8	4995.06	9013.2	3923.82	1.19981	0.000238845	0.00226817	-	R02	5981530	5984560	-	2121	-	- && - && PF00569:Zinc finger, ZZ type|PF16158:Ig-like domain from next to BRCA1 gene|PF00564:PB1 domain	ZZ
Rsa10023924	340.85	511.848	412.947	138.347	146.885	228.037	421.882	171.09	1.30239	0.000239485	0.00227354	-	R09	26693163	26694196	+	447	-	- && - && PF00179:Ubiquitin-conjugating enzyme	UQ_con
Rsa10012361	532.125	583.144	983.786	288.725	217.574	317.179	699.685	274.493	1.35023	0.000240784	0.00228443	-	R02	26069846	26074107	-	3012	-	- && - && PF00149:Calcineurin-like phosphoesterase	Metallophos
Rsa10026973	0.906516	0	0	9.02265	24.7869	17.6211	0.302172	17.1435	-5.59345	0.000242572	0.00230068	-	R08	19702223	19703268	+	795	-	- && - && PF03514:GRAS domain family	GRAS
Rsa10037633	282.833	15.962	25.3031	696.749	1349.51	943.246	108.033	996.501	-3.2037	0.000243453	0.00230759	-	R06	25013042	25014029	-	576	-	- && Q94JX5.1 RecName: Full=LIM domain-containing protein WLIM1; AltName: Full=Widely-expressed LIM protein 1; Short=AtWLIM1 && PF00412:LIM domain	LIM
Rsa10009712	23.5694	18.0902	13.1576	67.1686	126.688	45.6075	18.2724	79.8215	-2.12571	0.000244666	0.00231691	-	R07	14604805	14609210	+	1488	-	- && - && PF00464:Serine hydroxymethyltransferase	SHMT
Rsa10015836	1.81303	0	0	38.0956	10.0984	20.7307	0.604344	22.9749	-5.15712	0.000245175	0.00232046	-	R02	32597020	32601588	+	1902	-	- && - && PF00682:HMGL-like	HMGL-like
Rsa10039301	6.34561	0	1.01213	16.0403	54.1639	40.4248	2.45258	36.8763	-3.86875	0.000246555	0.00233188	-	R01	1813424	1816765	-	2658	-	- && - && PF02181:Formin Homology 2 Domain	FH2
Rsa10028939	229.349	193.672	60.7276	439.102	777.573	584.605	161.249	600.427	-1.89628	0.000247882	0.00233994	-	R01	9854818	9856408	+	1143	-	- && - && PF00107:Zinc-binding dehydrogenase|PF08240:Alcohol dehydrogenase GroES-like domain	ADH_N
Rsa10024340	242.04	490.565	310.723	121.305	156.065	95.3611	347.776	124.244	1.4834	0.000247949	0.00233994	-	R09	33014579	33016620	-	1167	-	- && - && PF13334:Domain of unknown function (DUF4094)|PF01762:Galactosyltransferase	Galactosyl_T
Rsa10009374	620.964	686.365	1011.11	378.951	352.524	306.814	772.814	346.096	1.15871	0.000248111	0.00234075	-	R03	24596104	24601996	-	1968	-	- && - && PF04652:Vta1 like|PF00067:Cytochrome P450	p450
Rsa10034260	584.703	489.501	691.282	237.596	299.278	304.741	588.495	280.539	1.06886	0.000252359	0.00237416	-	R07	18471791	18473328	-	1038	-	- && - && PF01633:Choline/ethanolamine kinase	Choline_kinase
Rsa10007785	111.501	24.475	32.388	10.0252	7.34425	2.07307	56.1215	6.48083	3.11253	0.000252941	0.00237816	-	R01	12679431	12687013	-	6024	-	- && - && PF13855:Leucine rich repeat|PF00069:Protein kinase domain|PF08263:Leucine rich repeat N-terminal domain	Pkinase
Rsa10013102	9472.19	15938.6	16203.1	6321.87	3447.21	6193.29	13871.3	5320.79	1.38241	0.000255163	0.00239756	-	R05	34810825	34813161	+	2337	-	- && - && PF00082:Subtilase family|PF02225:PA domain|PF05922:Peptidase inhibitor I9	Peptidase_S8
Rsa10028917	173.145	278.803	262.141	625.57	500.327	489.244	238.029	538.381	-1.17846	0.000256668	0.00240947	-	R01	9736471	9738246	+	468	-	- && - && PF00643:B-box zinc finger	zf-B_box
Rsa10037864	28.102	29.7957	9.10913	0	1.83606	0	22.3356	0.612021	5.11974	0.000257548	0.00241473	-	R06	21560365	21561831	-	1377	-	- && - && PF00646:F-box domain|PF08387:FBD	F-box
Rsa10000664	4.53258	5.32066	16.194	45.1132	48.6557	46.644	8.68242	46.8043	-2.43545	0.000259419	0.00242926	-	Scaffold2233	1519	3667	-	1527	-	- && - && PF00067:Cytochrome P450	p450
Rsa10004874	747.876	871.524	683.185	389.979	320.393	433.271	767.528	381.214	1.00992	0.000259637	0.00243055	-	R04	37551570	37555837	-	3366	-	- && - && PF00069:Protein kinase domain|PF08263:Leucine rich repeat N-terminal domain	Pkinase
Rsa10034414	13.5977	4.25653	4.0485	35.0881	64.2622	37.3152	7.30092	45.5552	-2.62561	0.000260359	0.00243581	-	R01	50316194	50317252	-	822	-	- && - && PF01151:GNS1/SUR4 family	ELO
Rsa10009028	138.697	218.147	319.832	54.1359	98.2294	50.7902	225.559	67.7185	1.73337	0.000260567	0.002437	-	R06	6581920	6584395	-	1035	-	- && - && PF00892:EamA-like transporter family	DUF6
Rsa10003049	18.1303	4.25653	41.4972	0	0.918032	0	21.2947	0.306011	5.9166	0.0002624	0.0024496	-	Scaffold260	2856	4184	-	1329	-	- && - && PF01061:ABC-2 type transporter	ABC2_membrane
Rsa10029893	852.125	616.133	752.009	394.992	366.295	371.079	740.089	377.455	0.971759	0.000263519	0.00245777	-	R05	21918004	21920819	-	1437	-	- && - && PF00069:Protein kinase domain|PF03822:NAF domain	Pkinase
Rsa10031023	22.6629	2.12826	3.03638	37.0931	156.065	83.9592	9.27585	92.3726	-3.30102	0.000265523	0.00247342	-	R07	2161519	2163859	+	537	-	- && - && PF00403:Heavy-metal-associated domain	HMA
Rsa10015580	13.5977	0	3.03638	35.0881	65.1803	84.9958	5.54471	61.7547	-3.45319	0.000268648	0.00249863	-	R04	14298110	14299243	-	936	-	- && - && PF04770:ZF-HD protein dimerisation region	ZF-HD_dimer
Rsa10039157	68.8952	38.3088	45.5457	115.289	193.705	139.932	50.9165	149.642	-1.55256	0.000268724	0.00249863	-	R01	2517480	2519977	+	1278	-	- && - && PF00847:AP2 domain	AP2
Rsa10028809	255.638	179.838	269.225	423.062	565.508	587.715	234.9	525.428	-1.16088	0.000273246	0.00253368	-	R01	9082658	9083468	-	504	-	- && - && PF00450:Serine carboxypeptidase	Peptidase_S10
Rsa10007551	1201.13	854.498	853.222	2832.11	1647.87	2223.36	969.618	2234.45	-1.20417	0.000273594	0.00253612	-	R09	4736102	4739191	-	1503	-	- && Q9LTL0.1 RecName: Full=Cytochrome P450 71B26 && PF00067:Cytochrome P450	p450
Rsa10016970	0.906516	0	1.01213	22.0554	22.9508	11.4019	0.639547	18.8027	-4.84496	0.000274412	0.00254293	-	R03	9341338	9342148	+	420	-	- && - && PF03110:SBP domain	SBP
Rsa10008797	329.065	351.164	362.341	154.388	186.36	187.613	347.523	176.12	0.980243	0.000276229	0.00255898	-	R02	14323626	14326835	+	2463	-	- && - && PF00004:ATPase family associated with various cellular activities (AAA)|PF02359:Cell division protein 48 (CDC48), N-terminal domain|PF02933:Cell division protein 48 (CDC48), domain 2	AAA
Rsa10033566	80.6799	13.8337	33.4002	3.00755	7.34425	1.03653	42.6379	3.79611	3.47546	0.000279381	0.00258186	-	R09	7534834	7539293	-	1107	-	- && - && PF03595:Voltage-dependent anion channel	C4dic_mal_tran
Rsa10039114	317.281	138.337	121.455	573.439	546.229	617.774	192.358	579.148	-1.58861	0.000280647	0.00259061	-	R01	2800061	2802965	+	2379	-	- && - && PF02705:K+ potassium transporter	K_trans
Rsa10014206	52.5779	21.2826	31.3759	87.2189	145.967	128.53	35.0788	120.572	-1.77612	0.00028067	0.00259061	-	R02	7122831	7126443	-	2136	-	- && - && PF13855:Leucine rich repeat|PF07714:Protein tyrosine kinase|PF08263:Leucine rich repeat N-terminal domain	Pkinase_Tyr
Rsa10019254	5.4391	5.32066	9.10913	55.1384	26.6229	30.0595	6.62296	37.2736	-2.4935	0.000287055	0.00264632	-	R04	26764904	26771635	-	2616	-	- && - && PF00082:Subtilase family|PF05922:Peptidase inhibitor I9	Peptidase_S8
Rsa10001551	620.964	475.667	580.96	1975.96	1210.88	973.305	559.197	1386.72	-1.31007	0.000287494	0.00264957	-	Scaffold551	10794	12747	+	696	-	- && - && PF00254:FKBP-type peptidyl-prolyl cis-trans isomerase	FKBP_C
Rsa10023492	134.164	465.026	394.729	49.1233	57.836	126.457	331.306	77.8055	2.09079	0.000290941	0.00267808	-	R07	13641297	13644664	+	2898	-	- && - && PF08263:Leucine rich repeat N-terminal domain|PF13855:Leucine rich repeat	LRRNT_2
Rsa10004019	1667.08	644.864	1391.67	3359.43	2936.78	4011.39	1234.54	3435.87	-1.47648	0.000292415	0.00268919	-	R08	27418612	27421258	-	1842	-	- && O65468.2 RecName: Full=Cysteine-rich receptor-like protein kinase 8; Short=Cysteine-rich RLK8; Flags: Precursor && PF07714:Protein tyrosine kinase|PF01657:Salt stress response/antifungal	Pkinase_Tyr
Rsa10040619	715.241	244.75	286.432	53.1334	79.8688	161.699	415.474	98.2338	2.08171	0.00030001	0.00275402	-	R08	22209100	22213970	+	4083	-	- && - && PF01582:TIR domain|PF00931:NB-ARC domain	NB-ARC
Rsa10019928	233.881	366.061	213.559	117.294	110.164	109.873	271.167	112.444	1.26935	0.000300651	0.00275906	-	R05	17522405	17524723	-	777	-	- && - && PF03171:2OG-Fe(II) oxygenase superfamily	2OG-FeII_Oxy
Rsa10026316	147.762	1815.41	650.797	16.0403	127.606	150.297	871.323	97.9814	3.15241	0.000300759	0.00275922	-	R02	595940	598975	-	1065	-	- && Q9SMQ4.1 RecName: Full=Serine/threonine-protein kinase SRK2F; AltName: Full=OST1-kinase-like 5; AltName: Full=SNF1-related kinase 2.7; Short=SnRK2.7 && PF00069:Protein kinase domain	Pkinase
Rsa10034759	717.054	157.492	226.716	1295.25	1456.92	1670.89	367.087	1474.35	-2.00511	0.000301891	0.00276877	-	R01	48324730	48327645	-	2277	-	- && P0DH62.1 RecName: Full=Inactive protein kinase SELMODRAFT_444075 [Selaginella moellendorffii] && PF07714:Protein tyrosine kinase	Pkinase_Tyr
Rsa10006441	0	0	0	12.0302	8.26229	14.5115	0	11.6013	-5.98907	0.000302694	0.00277445	-	R08	4512054	4513850	+	1797	-	- && - && PF07649:C1-like domain|PF03107:C1 domain	C1_3
novel.277	98.8103	24.475	75.9094	17.0428	10.0984	9.3288	66.3982	12.1566	2.45216	0.000304313	0.00278823	-	R01	49972869	49974352	+	1209	-	- && Q9S750.1 RecName: Full=Thymidine kinase a; Short=AtTK1a && PF00265:Thymidine kinase	TK
Rsa10007964	50.7649	27.6674	31.3759	98.2466	102.82	115.055	36.6027	105.374	-1.52014	0.000305138	0.00279347	-	R07	25654460	25657335	+	2724	-	- && - && PF00069:Protein kinase domain	Pkinase
Rsa10021488	931.899	203.249	339.062	82.2064	110.164	151.334	491.403	114.568	2.10145	0.000306794	0.00280778	-	R03	21707670	21711430	-	2121	-	- && - && PF00654:Voltage gated chloride channel	Voltage_CLC
Rsa10039679	0	0	0	3.00755	17.4426	22.8037	0	14.418	-6.30392	0.000307722	0.00281458	-	R06	14103834	14107528	+	2502	-	- && Q9SA75.1 RecName: Full=Subtilisin-like protease SBT2.1; AltName: Full=Subtilase subfamily 2 member 1; Short=AtSBT2.1; Flags: Precursor && PF00082:Subtilase family|PF05922:Peptidase inhibitor I9	Peptidase_S8
Rsa10033488	761.474	1143.94	1039.45	439.102	419.541	541.071	981.623	466.571	1.07304	0.000308474	0.0028206	-	R09	8262145	8264991	+	1461	-	- && - && PF13414:TPR repeat|PF07714:Protein tyrosine kinase	Pkinase_Tyr
Rsa10014285	30.8215	31.924	32.388	9.02265	2.7541	3.1096	31.7112	4.96212	2.68107	0.000308852	0.00282236	-	R02	6709939	6711334	+	951	-	- && - && PF01694:Rhomboid family	Rhomboid
Rsa10006873	34.4476	46.8218	69.8367	97.2441	203.803	199.014	50.3687	166.687	-1.72843	0.000309034	0.00282316	-	R02	8722197	8725434	-	1992	-	- && - && PF07714:Protein tyrosine kinase|PF13855:Leucine rich repeat|PF08263:Leucine rich repeat N-terminal domain	Pkinase_Tyr
Rsa10028746	2581.76	2449.63	2339.02	1309.29	1121.83	1519.56	2456.8	1316.89	0.899812	0.000310012	0.00283039	-	R01	8677048	8680580	+	2103	-	- && - && PF00931:NB-ARC domain|PF00412:LIM domain|PF12315:Protein of unknown function (DUF3633)|PF05659:Arabidopsis broad-spectrum mildew resistance protein RPW8	NB-ARC
Rsa10014047	9.06516	9.57719	16.194	0	0	0	11.6121	0	6.00233	0.000310982	0.00283666	-	R02	34379575	34381114	+	996	-	- && - && PF03106:WRKY DNA -binding domain	WRKY
Rsa10028310	1228.33	1382.31	1139.65	647.626	540.721	742.158	1250.1	643.502	0.958241	0.000311106	0.00283666	-	R05	14738362	14741043	-	1911	-	- && - && PF03514:GRAS domain family	GRAS
Rsa10018129	32.6346	8.51306	4.0485	0	0	0	15.0654	0	6.3821	0.000311903	0.00284165	-	R04	7148620	7149894	+	1275	-	- && - && PF00168:C2 domain	C2
Rsa10039230	1055.18	1697.29	1346.13	608.528	427.803	715.208	1366.2	583.846	1.22665	0.000315022	0.00286489	-	R01	2166601	2169343	+	1545	-	- && - && PF00285:Citrate synthase	Citrate_synt
Rsa10040324	261.077	159.62	136.637	73.1837	55.9999	73.5939	185.778	67.5925	1.4608	0.000315115	0.00286489	-	R08	20429051	20432486	-	1740	-	- && - && PF07714:Protein tyrosine kinase	Pkinase_Tyr
Rsa10005151	147.762	28.7316	63.7639	349.878	411.278	254.987	80.0859	338.715	-2.07761	0.000316157	0.00287264	-	R01	43167347	43171151	-	1899	-	- && - && PF00069:Protein kinase domain|PF13855:Leucine rich repeat|PF08263:Leucine rich repeat N-terminal domain	Pkinase
Rsa10007991	41.6997	14.8979	34.4123	123.31	79.8688	122.311	30.3366	108.496	-1.83259	0.000316718	0.00287601	-	R07	25810126	25813675	-	1740	-	- && - && PF05920:Homeobox KN domain|PF07526:Associated with HOX	POX
Rsa10031685	18.1303	0	4.0485	40.1007	110.164	96.3976	7.39294	82.2207	-3.45731	0.000317068	0.00287833	-	R06	1830077	1832687	+	1818	-	- && - && PF07714:Protein tyrosine kinase	Pkinase_Tyr
Rsa10011806	9.06516	0	1.01213	46.1158	41.3114	35.2421	3.3591	40.8898	-3.56733	0.00031739	0.00287952	-	R02	15399798	15401206	+	330	-	- && - && PF00249:Myb-like DNA-binding domain	Myb_DNA-binding
Rsa10018624	160.453	176.646	157.892	434.09	289.18	336.873	164.997	353.381	-1.09878	0.00031989	0.00289786	-	R05	38191875	38193772	+	1311	-	- && - && PF00642:Zinc finger C-x8-C-x5-C-x3-H type (and similar)	zf-CCCH
Rsa10002100	48.0454	121.311	37.4487	11.0277	15.6065	15.548	68.935	14.0607	2.29105	0.000324213	0.00293176	-	R02	9237598	9239139	+	900	-	- && - && PF00076:RNA recognition motif. (a.k.a. RRM, RBD, or RNP domain)	RRM_1
Rsa10008140	311.842	156.427	231.777	49.1233	108.328	66.3382	233.349	74.5964	1.6443	0.000325069	0.00293862	-	R02	35659059	35664808	-	3069	-	- && - && PF07714:Protein tyrosine kinase|PF11721:Di-glucose binding within endoplasmic reticulum	Pkinase_Tyr
Rsa10041574	242.04	254.328	147.77	56.1409	92.7212	88.1054	214.713	78.9892	1.44221	0.0003253	0.00293896	-	R05	8801807	8805534	-	2670	-	- && - && PF00931:NB-ARC domain|PF13855:Leucine rich repeat	NB-ARC
Rsa10010902	15.4108	0	2.02425	47.1183	103.738	58.0459	5.81168	69.6339	-3.5598	0.000326358	0.00294763	-	R04	16418362	16420999	+	1851	-	- && - && PF07714:Protein tyrosine kinase|PF13855:Leucine rich repeat|PF08263:Leucine rich repeat N-terminal domain	Pkinase_Tyr
Rsa10033763	23.5694	0	20.2425	120.302	105.574	138.896	14.604	121.59	-3.05053	0.000333036	0.00300347	-	R09	6296918	6298126	+	933	-	- && - && PF00320:GATA zinc finger	GATA
Rsa10037380	185.836	191.544	182.183	102.257	69.7704	75.667	186.521	82.5647	1.17643	0.000335288	0.00301839	-	R04	239153	240478	-	1143	-	- && - && PF00646:F-box domain|PF01344:Kelch motif	Kelch_1
Rsa10026024	8.15865	3.1924	0	27.0679	59.6721	32.1325	3.78368	39.6242	-3.36773	0.000336783	0.00302915	-	R03	13364425	13366748	-	1791	-	- && - && PF00069:Protein kinase domain	Pkinase
Rsa10037719	202.153	23.4109	110.322	479.203	460.852	746.304	111.962	562.12	-2.32603	0.000338947	0.0030477	-	R06	25490791	25493890	+	2571	-	- && - && PF07714:Protein tyrosine kinase|PF00954:S-locus glycoprotein domain|PF01453:D-mannose binding lectin|PF08276:PAN-like domain	Pkinase_Tyr
Rsa10019012	350.822	1241.84	1002	328.825	206.557	215.599	864.89	250.327	1.78854	0.00033985	0.0030522	-	R02	3883323	3886146	-	2421	-	- && - && PF00566:Rab-GTPase-TBC domain	TBC
Rsa10018908	116.941	259.648	101.213	15.0377	28.459	59.0824	159.267	34.1931	2.22088	0.000340527	0.00305656	-	R02	9708917	9710393	+	1077	-	- && - && PF00413:Matrixin|PF01471:Putative peptidoglycan binding domain	PG_binding_1
Rsa10031322	38.0737	5.32066	22.2668	80.2013	149.639	110.909	21.887	113.583	-2.3683	0.000341139	0.00305924	-	R01	29724566	29727795	-	2352	-	- && - && PF00082:Subtilase family|PF05922:Peptidase inhibitor I9|PF06280:Fn3-like domain|PF02225:PA domain	Peptidase_S8
Rsa10027919	0	0	0	30.0755	4.59016	8.29227	0	14.3193	-6.29291	0.00034264	0.00307179	-	R01	45718257	45720519	-	1923	-	- && - && PF13855:Leucine rich repeat|PF07714:Protein tyrosine kinase|PF08263:Leucine rich repeat N-terminal domain	Pkinase_Tyr
Rsa10008669	141.417	30.8598	58.7033	297.747	266.229	344.129	76.9932	302.702	-1.97165	0.000343919	0.00308234	-	R09	2097863	2100971	+	1494	-	- && - && PF00069:Protein kinase domain	Pkinase
Rsa10001290	3.62606	6.38479	5.06063	36.0906	41.3114	17.6211	5.02383	31.6744	-2.66715	0.000344365	0.00308452	-	Scaffold760	9394	13452	+	2349	-	- && - && PF06876:Plant self-incompatibility response (SCRL) protein|PF07714:Protein tyrosine kinase	Pkinase_Tyr
Rsa10017521	716.148	3122.16	3069.78	726.824	364.459	626.066	2302.7	572.45	2.00814	0.00034485	0.00308795	-	R06	23687874	23689570	-	1350	-	- && - && PF00903:Glyoxalase/Bleomycin resistance protein/Dioxygenase superfamily	Glyoxalase
Rsa10003147	199.434	216.019	145.746	343.863	489.311	410.467	187.066	414.547	-1.14827	0.000347906	0.00310887	-	R05	13732720	13736493	-	2811	-	- && - && PF08263:Leucine rich repeat N-terminal domain|PF13855:Leucine rich repeat	LRRNT_2
Rsa10022001	799.547	134.081	93.1156	1334.35	3673.05	1689.55	342.248	2232.31	-2.70487	0.000349141	0.00311807	-	R02	4901441	4903150	-	1197	-	- && - && PF00106:short chain dehydrogenase	adh_short
Rsa10003151	0.906516	6.38479	2.02425	18.0453	45.9016	25.9133	3.10519	29.9534	-3.29889	0.000349857	0.00312355	-	R05	13763009	13765809	+	1740	-	- && - && PF09279:Phosphoinositide-specific phospholipase C, efhand-like|PF00168:C2 domain|PF00388:Phosphatidylinositol-specific phospholipase C, X domain|PF00387:Phosphatidylinositol-specific phospholipase C, Y domain	PI-PLC-X
Rsa10023683	9.06516	0	9.10913	37.0931	87.213	39.3883	6.0581	54.5648	-3.15927	0.000353471	0.00315024	-	R09	28420459	28422698	-	1473	-	- && - && PF07714:Protein tyrosine kinase|PF13414:TPR repeat	Pkinase_Tyr
Rsa10002999	101.53	125.568	111.334	50.1258	43.1475	47.6806	112.81	46.9846	1.2636	0.000354949	0.00316248	-	R02	13731886	13734442	-	1122	-	- && - && PF03171:2OG-Fe(II) oxygenase superfamily|PF14226:non-haem dioxygenase in morphine synthesis N-terminal	2OG-FeII_Oxy
Rsa10003975	1786.74	4004.33	3830.9	147.37	319.475	1249.02	3207.32	571.956	2.48755	0.000359324	0.00319958	-	R02	18171865	18174055	-	1836	-	- && - && PF03081:Exo70 exocyst complex subunit	Exo70
Rsa10028611	671.728	310.727	257.08	1440.62	1010.75	1184.76	413.178	1212.04	-1.5519	0.000362302	0.00322326	-	R01	7762869	7765125	+	1359	-	- && - && PF00847:AP2 domain	AP2
novel.567	396.148	581.016	450.396	219.551	232.262	243.585	475.853	231.8	1.0372	0.000362795	0.0032267	-	R02	7115766	7117975	+	1179	-	- && Q9SUG6.1 RecName: Full=Plant UBX domain-containing protein 3; Short=PUX3; AltName: Full=CDC48-interacting UBX-domain protein 3 && PF00789:UBX domain	UBX
Rsa10041605	3294.28	2319.81	2314.73	10168.5	6218.75	4423.93	2642.94	6937.07	-1.39213	0.000363075	0.00322728	-	R05	8605447	8607490	+	1227	-	- && - && PF08669:Glycine cleavage T-protein C-terminal barrel domain|PF01571:Aminomethyltransferase folate-binding domain	GCV_T
Rsa10022438	47.1388	45.7577	50.6063	160.403	108.328	102.617	47.8343	123.782	-1.37144	0.000364897	0.00324063	-	R09	1774239	1775833	-	1302	-	- && - && PF00076:RNA recognition motif. (a.k.a. RRM, RBD, or RNP domain)	RRM_1
Rsa10037760	7.25213	67.0403	20.2425	0	0	3.1096	31.5117	1.03653	4.96308	0.00036589	0.00324849	-	R06	25785107	25786348	-	1062	-	- && Q9SKK4.1 RecName: Full=Probable 2-oxoacid dependent dioxygenase && PF14226:non-haem dioxygenase in morphine synthesis N-terminal|PF03171:2OG-Fe(II) oxygenase superfamily	2OG-FeII_Oxy
Rsa10011876	1717.85	3072.15	3270.18	861.162	723.409	1402.43	2686.73	995.667	1.4322	0.000366935	0.00325491	-	R02	14893078	14894451	-	1374	-	- && Q9LZW4.1 RecName: Full=CBL-interacting serine/threonine-protein kinase 14; AltName: Full=SNF1-related kinase 3.15; AltName: Full=SOS2-like protein kinase PKS24; AltName: Full=Serine/threonine-protein kinase SR1; Short=AtSR1 && PF00069:Protein kinase domain|PF03822:NAF domain	Pkinase
Rsa10040884	60.7366	39.3729	13.1576	3.00755	5.50819	6.2192	37.7557	4.91165	2.9441	0.00036906	0.00327184	-	R08	23698287	23701236	+	1788	-	- && - && PF01909:Nucleotidyltransferase domain|PF04926:Poly(A) polymerase predicted RNA binding domain|PF04928:Poly(A) polymerase central domain	NTP_transf_2
Rsa10030708	1336.2	992.835	684.197	449.127	299.278	460.221	1004.41	402.876	1.31844	0.000369974	0.00327898	-	R02	38629278	38632789	-	1614	-	- && - && PF00083:Sugar (and other) transporter	Sugar_tr
Rsa10017356	41.6997	59.5914	61.7397	181.455	134.033	114.019	54.3436	143.169	-1.39984	0.000372121	0.00329434	-	R06	22891319	22893560	+	1176	-	- && - && PF00248:Aldo/keto reductase family	Aldo_ket_red
Rsa10010161	0.906516	88.323	53.6427	3.00755	0	0	47.6241	1.00252	5.5803	0.00037225	0.00329434	-	R05	39457989	39459355	+	981	-	- && Q9FKA0.1 RecName: Full=NAC domain-containing protein 92; Short=ANAC092; Short=AtNAC2; Short=AtNAC6; AltName: Full=Protein ORESARA 1 && PF02365:No apical meristem (NAM) protein	NAM
Rsa10026428	25.3825	3.1924	13.1576	0	0	0	13.9108	0	6.26692	0.000372888	0.00329902	-	R02	1360451	1363655	+	948	-	- && - && PF00561:alpha/beta hydrolase fold	Abhydrolase_1
Rsa10042559	1770.43	2350.67	2011.09	834.094	853.77	1242.8	2044.06	976.889	1.06524	0.000374011	0.00330799	-	R05	3356468	3358110	+	1092	-	- && - && PF07714:Protein tyrosine kinase	Pkinase_Tyr
Rsa10032103	5.4391	0	5.06063	35.0881	24.7869	33.1691	3.49991	31.0147	-3.12509	0.000376395	0.00332325	-	R05	33502383	33504691	+	1722	-	- && - && PF00076:RNA recognition motif. (a.k.a. RRM, RBD, or RNP domain)	RRM_1
Rsa10012443	116.034	3.1924	17.2061	3.00755	1.83606	0	45.4775	1.61454	4.80991	0.000387803	0.00341402	-	R06	22762735	22764093	+	1269	-	- && - && PF00743:Flavin-binding monooxygenase-like	FMO-like
Rsa10032613	49.8584	195.8	73.8852	30.0755	19.2787	18.6576	106.515	22.6706	2.23095	0.000388514	0.00341929	-	R03	6178332	6179273	+	726	-	- && - && PF00069:Protein kinase domain	Pkinase
Rsa10018013	57.1105	25.5392	23.2789	56.1409	171.672	344.129	35.3095	190.647	-2.42941	0.000394493	0.00346888	-	R04	7796427	7797455	-	1029	-	- && Q9S7G2.1 RecName: Full=Probable galacturonosyltransferase-like 2 && PF01501:Glycosyl transferase family 8	Glyco_transf_8
Rsa10017951	902.89	1382.31	725.694	233.586	356.196	499.609	1003.63	363.131	1.4667	0.000394899	0.00347087	-	R04	8206962	8210926	-	2298	-	- && - && PF04564:U-box domain|PF00069:Protein kinase domain	Pkinase
Rsa10019806	170.425	71.2969	66.8003	366.921	306.623	277.791	102.841	317.112	-1.62201	0.000395948	0.00347764	-	R05	16783764	16786050	-	1266	-	- && - && PF01425:Amidase	Amidase
Rsa10023642	568.386	890.679	743.912	1561.92	1637.77	1319.51	734.326	1506.4	-1.03704	0.000397965	0.00349333	-	R07	12483566	12486432	+	2082	-	- && - && PF00501:AMP-binding enzyme	AMP-binding
Rsa10026899	104.249	34.0522	55.6669	10.0252	18.3606	13.4749	64.6562	13.9536	2.21163	0.000399423	0.00350402	-	R08	19122031	19123449	+	981	-	- && - && PF01370:NAD dependent epimerase/dehydratase family	Epimerase
novel.2333	3.62606	0	7.08488	29.073	47.7377	24.8768	3.57032	33.8958	-3.23875	0.000402722	0.00352997	-	R07	7578365	7579767	+	949	-	- && Q8RXH8.1 RecName: Full=Protein SODIUM POTASSIUM ROOT DEFECTIVE 3; Short=NaKR3; AltName: Full=Heavy metal-associated plant protein 4; Short=AtHPP04 && PF00403:Heavy-metal-associated domain	HMA
Rsa10039820	50.7649	104.285	29.3516	0	11.9344	6.2192	61.4672	6.05121	3.33469	0.00040286	0.00353015	-	R06	15426165	15426893	+	486	-	- && - && PF00847:AP2 domain	AP2
Rsa10015586	223.003	102.157	88.0549	277.697	476.459	660.272	137.738	471.476	-1.77369	0.000403872	0.003538	-	R04	14343743	14346496	-	1254	-	- && - && PF02365:No apical meristem (NAM) protein	NAM
Rsa10016280	766.006	541.643	571.851	229.576	286.426	348.275	626.5	288.093	1.12128	0.000409142	0.00358002	-	R01	33863490	33891065	-	12033	-	- && P0DKH6.1 RecName: Full=Disease resistance protein RPS6; AltName: Full=Resistance to Pseudomonas syringae 6 && PF00931:NB-ARC domain|PF01582:TIR domain|PF07725:Leucine Rich Repeat	TIR
Rsa10007543	1.81303	8.51306	3.03638	36.0906	31.2131	24.8768	4.45416	30.7268	-2.8086	0.000413516	0.00361517	-	R09	4803756	4805420	+	1200	-	- && - && PF07714:Protein tyrosine kinase	Pkinase_Tyr
Rsa10033813	2817.45	1917.57	1637.62	6026.13	3826.36	4824.03	2124.21	4892.17	-1.20342	0.000414096	0.00361814	-	R07	15597587	15600077	-	1227	-	- && - && PF02826:D-isomer specific 2-hydroxyacid dehydrogenase, NAD binding domain|PF00389:D-isomer specific 2-hydroxyacid dehydrogenase, catalytic domain	2-Hacid_dh_C
Rsa10022647	223.909	224.532	291.492	493.238	494.819	451.929	246.645	479.995	-0.96086	0.00041567	0.00362771	-	R03	25205279	25209605	-	2970	-	- && - && PF00614:Phospholipase D Active site motif|PF00168:C2 domain|PF12357:Phospholipase D C terminal	C2
Rsa10031504	532.125	426.717	416.996	782.965	1432.13	943.246	458.613	1052.78	-1.19879	0.000416386	0.00363291	-	R06	3446853	3449094	-	1353	-	- && - && PF03953:Tubulin C-terminal domain|PF00091:Tubulin/FtsZ family, GTPase domain	Tubulin
Rsa10015473	754.221	783.201	681.161	454.14	356.196	366.933	739.528	392.423	0.914322	0.000418182	0.00364648	-	R04	13191785	13193821	+	1503	-	- && - && PF00067:Cytochrome P450	p450
Rsa10001742	766.913	1003.48	840.064	487.223	346.098	459.184	870.151	430.835	1.01429	0.000420614	0.00366557	-	Scaffold429	2099	3729	-	1161	-	- && - && PF07714:Protein tyrosine kinase	Pkinase_Tyr
Rsa10009736	1.81303	26.6033	17.2061	0	0	0	15.2075	0	6.38905	0.000421173	0.00366939	-	R07	14760528	14761520	+	546	-	- && - && PF00025:ADP-ribosylation factor family	Arf
Rsa10004498	10.8782	13.8337	19.2304	0	0.918032	0	14.6474	0.306011	5.37499	0.00042782	0.00371981	-	R02	28333752	28337445	-	3036	-	- && - && PF13713:Transcription factor BRX N-terminal domain|PF01363:FYVE zinc finger|PF08381:Transcription factor regulating root and shoot growth via Pin3|PF00415:Regulator of chromosome condensation (RCC1) repeat	FYVE
Rsa10018539	0.906516	0	0	17.0428	18.3606	9.3288	0.302172	14.9107	-5.39211	0.000428292	0.00372177	-	R05	37617320	37619725	-	1260	-	- && Q9SSE9.1 RecName: Full=Lysine-specific demethylase JMJ25; AltName: Full=Jumonji domain-containing protein 25; AltName: Full=Lysine-specific histone demethylase JMJ25; AltName: Full=Protein INCREASE IN BONSAI METHYLATION 1; AltName: Full=Protein JUMONJI 25 && PF02373:JmjC domain, hydroxylase	JmjC
Rsa10028179	0	0	0	8.02013	14.6885	10.3653	0	11.0247	-5.91806	0.000430025	0.00373255	-	R01	43632854	43635013	+	1875	-	- && - && PF07649:C1-like domain|PF03107:C1 domain	C1_3
Rsa10005687	587.422	424.589	481.772	230.579	231.344	279.864	497.928	247.262	1.01065	0.000431257	0.00374003	-	R05	18621369	18629989	-	4650	-	- && - && PF00271:Helicase conserved C-terminal domain|PF00069:Protein kinase domain|PF00176:SNF2 family N-terminal domain	Pkinase
Rsa10010090	37.1672	21.2826	29.3516	63.1585	105.574	105.726	29.2672	91.4862	-1.64038	0.000432118	0.00374643	-	R05	39062774	39063723	+	393	-	- && P17650.1 RecName: Full=Acyl carrier protein, chloroplastic; AltName: Full=ACP09; Short=ACP; AltName: Full=Clone 22C01; Flags: Precursor && PF00550:Phosphopantetheine attachment site	PP-binding
Rsa10025407	276.487	413.947	392.705	134.337	150.557	194.868	361.047	159.921	1.17473	0.000432917	0.00375121	-	R04	6330818	6334612	+	1530	-	- && - && PF00072:Response regulator receiver domain|PF00249:Myb-like DNA-binding domain	Myb_DNA-binding
novel.2137	203.966	97.9002	160.928	487.223	356.196	343.093	154.265	395.504	-1.35673	0.000436997	0.00378439	-	R06	21200349	21205091	+	2916	-	- && Q3YL57.1 RecName: Full=Sodium/hydrogen exchanger 8; AltName: Full=Na(+)/H(+) exchanger 8; Short=NHE-8; AltName: Full=Protein SALT OVERLY SENSITIVE 1B && PF00999:Sodium/hydrogen exchanger family	Na_H_Exchanger
Rsa10016227	3.62606	0	7.08488	42.1057	48.6557	17.6211	3.57032	36.1275	-3.33116	0.00043902	0.00380083	-	R01	33442435	33444015	+	606	-	- && - && PF00071:Ras family	Ras
Rsa10026446	46.2323	42.5653	50.6063	13.0327	15.6065	7.25574	46.468	11.965	1.95142	0.000441266	0.00381699	-	R02	1440952	1445118	+	1584	-	- && - && PF00067:Cytochrome P450	p450
Rsa10042930	11.7847	0	0	500.256	376.393	183.466	3.92824	353.372	-6.47876	0.000444129	0.00383629	-	R05	1428405	1431317	+	1503	-	- && - && PF00291:Pyridoxal-phosphate dependent enzyme|PF00585:C-terminal regulatory domain of Threonine dehydratase	PALP
Rsa10034571	365.326	527.81	542.499	168.423	228.59	247.732	478.545	214.915	1.15448	0.000445261	0.00384496	-	R01	49389962	49392118	-	1341	-	- && - && PF02365:No apical meristem (NAM) protein	NAM
Rsa10020704	132.351	201.121	240.886	89.224	57.836	35.2421	191.453	60.7674	1.65456	0.000446921	0.00385819	-	R01	35828909	35829861	+	690	-	- && - && PF00445:Ribonuclease T2 family	Ribonuclease_T2
Rsa10003123	330.878	491.629	349.183	184.463	123.934	194.868	390.564	167.755	1.21967	0.000447447	0.00386054	-	R05	38890465	38895351	+	3087	-	- && - && PF06584:DIRP	DIRP
Rsa10030720	2.71955	0	5.06063	22.0554	58.754	15.548	2.59339	32.1191	-3.62195	0.00045516	0.00392039	-	R02	38731475	38734665	+	1704	-	- && - && PF00724:NADH:flavin oxidoreductase / NADH oxidase family	Oxidored_FMN
Rsa10024558	454.165	137.273	162.952	86.2164	41.3114	63.2286	251.463	63.5855	1.98544	0.000455713	0.00392403	-	R09	31307848	31310811	+	2418	-	- && - && PF02181:Formin Homology 2 Domain	FH2
Rsa10041251	14.5043	22.3468	17.2061	0	1.83606	0	18.0191	0.612021	4.80607	0.000457165	0.00393541	-	R08	25517383	25522535	+	2898	-	- && - && PF00307:Calponin homology (CH) domain|PF00225:Kinesin motor domain	Kinesin
Rsa10028406	24.4759	77.6816	27.3274	1.00252	8.26229	0	43.1617	3.08827	3.77618	0.000460835	0.00396475	-	R05	15266512	15269730	+	1305	-	- && - && PF14008:Iron/zinc purple acid phosphatase-like protein C|PF16656:Purple acid Phosphatase, N-terminal domain|PF00149:Calcineurin-like phosphoesterase	Metallophos
Rsa10042484	289.179	319.24	373.474	153.385	177.18	164.809	327.298	165.125	0.986444	0.000464205	0.00398922	-	R05	3759690	3761536	-	963	-	- && - && PF03798:TLC domain	LAG1
Rsa10027660	1908.22	518.232	820.834	207.521	265.311	419.796	1082.43	297.543	1.86352	0.000464698	0.00399228	-	R05	10414830	10420057	+	4458	-	- && - && PF00005:ABC transporter|PF00664:ABC transporter transmembrane region	ABC_tran
Rsa10008006	32.6346	15.962	31.3759	65.1636	141.377	81.8862	26.6575	96.1422	-1.84809	0.000464826	0.00399228	-	R07	25900597	25904540	+	1491	-	- && - && PF01490:Transmembrane amino acid transporter protein	Aa_trans
Rsa10039804	66.1757	27.6674	9.10913	228.574	164.328	121.274	34.3174	171.392	-2.31572	0.00046803	0.00401498	-	R06	15297500	15299372	+	1248	-	- && - && PF00657:GDSL-like Lipase/Acylhydrolase	Lipase_GDSL
Rsa10041192	325.439	754.47	298.577	141.355	131.279	184.503	459.495	152.379	1.59232	0.000468132	0.00401498	-	R08	25262453	25270449	+	3330	-	- && - && PF01422:NF-X1 type zinc finger	zf-NF-X1
Rsa10011354	43.5128	93.6436	122.467	21.0528	25.7049	23.8403	86.5412	23.5327	1.87639	0.000470583	0.00403258	-	R04	41843264	41844377	+	732	-	- && - && PF00314:Thaumatin family	Thaumatin
Rsa10005979	182.21	134.081	227.728	394.992	558.163	350.348	181.34	434.501	-1.26065	0.00047282	0.0040506	-	R07	24811245	24816629	+	2691	-	- && - && PF04389:Peptidase family M28|PF04117:Mpv17 / PMP22 family|PF02225:PA domain	Mpv17_PMP22
Rsa10003131	480.454	205.378	247.971	878.204	1372.46	618.811	311.267	956.491	-1.61901	0.000476284	0.00407481	-	R05	38814822	38817071	+	1752	-	- && - && PF00403:Heavy-metal-associated domain	HMA
Rsa10029998	54.391	0	15.1819	245.617	301.114	171.028	23.191	239.253	-3.36116	0.000476318	0.00407481	-	R05	20458668	20461131	-	468	-	- && - && PF06943:LSD1 zinc finger	zf-LSD1
Rsa10021954	797.734	991.771	888.646	400.004	474.622	530.705	892.717	468.444	0.930213	0.000486749	0.0041488	-	R02	5122713	5125309	+	1260	-	- && - && PF04652:Vta1 like	DUF605
Rsa10040032	0	0	0	3.00755	41.3114	5.18267	0	16.5006	-6.50147	0.000487743	0.00415586	-	R06	16922247	16924593	+	1947	-	- && - && PF01762:Galactosyltransferase|PF00337:Galactoside-binding lectin	Galactosyl_T
Rsa10033638	199.434	244.75	275.298	90.2265	131.279	73.5939	239.827	98.3663	1.28357	0.000491865	0.00418299	-	R09	7071103	7073703	+	1968	-	- && - && PF01936:NYN domain	DUF88
Rsa10022644	230.255	400.114	503.027	102.257	135.869	175.174	377.798	137.767	1.45522	0.000493819	0.00419726	-	R03	25227067	25228011	+	786	-	- && - && PF03106:WRKY DNA -binding domain	WRKY
Rsa10003314	0	0	0	7.01762	21.1147	7.25574	0	11.796	-6.01714	0.000496101	0.0042131	-	R06	23863877	23865075	-	795	-	- && - && PF02747:Proliferating cell nuclear antigen, C-terminal domain|PF00705:Proliferating cell nuclear antigen, N-terminal domain	PCNA_C
Rsa10006902	190.368	102.157	145.746	342.861	380.983	300.595	146.09	341.48	-1.22344	0.00049975	0.00424052	-	R02	8518924	8524932	-	3549	-	- && - && PF00145:C-5 cytosine-specific DNA methylase|PF01426:BAH domain|PF00385:Chromo (CHRromatin Organisation MOdifier) domain	DNA_methylase
Rsa10039476	143.23	1319.52	1071.84	154.388	179.016	179.32	844.865	170.908	2.30526	0.000501858	0.00425722	-	R01	915177	917229	-	1134	-	- && - && PF07777:G-box binding protein MFMR|PF16596:Disordered region downstream of MFMR|PF00170:bZIP transcription factor	MFMR
Rsa10019823	82.493	57.4631	169.025	245.617	337.836	393.883	102.994	325.778	-1.66125	0.000502959	0.0042653	-	R05	16900228	16902130	+	1077	-	- && - && PF01212:Beta-eliminating lyase	Beta_elim_lyase
novel.1077	439.66	562.926	550.596	239.601	224	305.777	517.728	256.46	1.01367	0.000503583	0.00426717	-	R03	12572422	12575808	-	2546	-	- && O22203.1 RecName: Full=Cytochrome P450 98A3; AltName: Full=Protein REDUCED EPIDERMAL FLUORESCENCE 8; AltName: Full=p-coumaroylshikimate/quinate 3'-hydrolxylase; Short=C3'H && PF16845:Aspartic acid proteinase inhibitor|PF00067:Cytochrome P450	p450
Rsa10036431	180.397	208.57	129.552	326.82	370.885	517.23	172.84	404.979	-1.22837	0.000503595	0.00426717	-	R03	1253088	1255355	+	1110	-	- && - && PF13178:Protein of unknown function (DUF4005)|PF00612:IQ calmodulin-binding motif	IQ
Rsa10037151	248.385	393.729	377.523	122.307	179.934	135.786	339.879	146.009	1.21756	0.00050747	0.0042928	-	R04	1508662	1512628	+	723	-	- && - && PF00319:SRF-type transcription factor (DNA-binding and dimerisation domain)|PF01486:K-box region	K-box
Rsa10020837	1.81303	0	0	15.0377	12.8524	27.9864	0.604344	18.6255	-4.85308	0.00051278	0.00432684	-	R07	20714596	20716226	-	1074	-	- && - && PF00249:Myb-like DNA-binding domain	Myb_DNA-binding
Rsa10009433	1748.67	332.009	1536.41	3408.56	3933.77	8522.38	1205.7	5288.23	-2.13278	0.000514295	0.00433721	-	R03	23980975	23998152	+	1680	-	- && - && PF00232:Glycosyl hydrolase family 1	Glyco_hydro_1
Rsa10027546	6.34561	29.7957	13.1576	0	0.918032	0	16.433	0.306011	5.53842	0.000515479	0.00434478	-	R05	9735705	9737244	-	966	-	- && - && PF07714:Protein tyrosine kinase	Pkinase_Tyr
Rsa10033695	4326.8	6647.63	2879.5	803.016	1612.98	2094.83	4617.98	1503.61	1.61882	0.000516925	0.00435332	-	R09	6746746	6748733	-	783	-	- && - && PF00168:C2 domain	C2
Rsa10027373	2.71955	9.57719	4.0485	15.0377	64.2622	42.4979	5.44841	40.5993	-2.91295	0.000518524	0.00436557	-	R01	38537022	38540409	+	1770	-	- && - && PF00069:Protein kinase domain	Pkinase
Rsa10012601	116.034	3636.14	3555.6	375.944	177.18	362.787	2435.92	305.304	2.99622	0.000520505	0.00437982	-	R06	22031875	22036057	+	1860	-	- && - && PF00249:Myb-like DNA-binding domain	Myb_DNA-binding
Rsa10013997	1369.75	631.03	578.936	212.534	280.918	383.517	859.904	292.323	1.55706	0.000526216	0.00441805	-	R04	16735477	16741066	+	1542	-	- && - && PF00931:NB-ARC domain	NB-ARC
Rsa10017786	28.102	13.8337	12.1455	80.2013	78.0327	47.6806	18.0271	68.6382	-1.92175	0.000529284	0.00444258	-	R03	12492203	12493562	+	483	-	- && - && PF00072:Response regulator receiver domain	Response_reg
Rsa10023525	1.81303	8.51306	4.0485	78.1963	15.6065	30.0595	4.79153	41.2874	-3.12212	0.000531116	0.00445426	-	R07	13428821	13429887	+	603	-	- && - && PF00072:Response regulator receiver domain	Response_reg
Rsa10009331	9.97168	56.399	35.4244	6.0151	1.83606	3.1096	33.9317	3.65359	3.2189	0.000534897	0.00447644	-	R04	10650659	10652574	+	1827	-	- && - && PF01331:mRNA capping enzyme, catalytic domain|PF00782:Dual specificity phosphatase, catalytic domain	DSPc
Rsa10036667	304.589	59.5914	69.8367	579.455	1121.83	436.381	144.673	712.557	-2.29882	0.000534944	0.00447644	-	R04	3995933	3996693	-	408	-	- && - && PF00550:Phosphopantetheine attachment site	PP-binding
Rsa10011718	44.4193	56.399	49.5942	2.00503	10.0984	15.548	50.1375	9.21713	2.44485	0.00053633	0.0044868	-	R03	17793191	17795218	-	1143	-	- && - && PF03478:Protein of unknown function (DUF295)	DUF295
Rsa10041759	72.5213	118.119	128.54	0	22.9508	15.548	106.393	12.8329	3.04737	0.000539761	0.00451425	-	R05	7746209	7750208	+	2304	-	- && - && PF00004:ATPase family associated with various cellular activities (AAA)	AAA
Rsa10013209	42.6063	32.9881	55.6669	14.0352	5.50819	2.07307	43.7538	7.2055	2.60204	0.000541235	0.00452534	-	R02	19326423	19329705	-	1344	-	- && - && PF00069:Protein kinase domain|PF03822:NAF domain	Pkinase
Rsa10014293	84.306	35.1164	62.7518	7.01762	6.42622	21.7672	60.7247	11.737	2.38023	0.000544701	0.004552	-	R02	6665231	6667948	-	1839	-	- && - && PF01657:Salt stress response/antifungal|PF07714:Protein tyrosine kinase	Pkinase_Tyr
Rsa10014934	270.142	387.344	364.365	130.327	187.278	151.334	340.617	156.313	1.12245	0.00054478	0.004552	-	R09	33893224	33895159	-	708	-	- && - && PF00227:Proteasome subunit|PF10584:Proteasome subunit A N-terminal signature	Proteasome
novel.2659	8.15865	2.12826	8.09701	27.0679	48.6557	31.096	6.12797	35.6065	-2.52837	0.000544875	0.004552	-	R08	16806271	16808348	+	1694	-	- && Q9SZA4.1 RecName: Full=Cell division cycle 20.1, cofactor of APC complex; Short=AtCDC20.1 && PF00400:WD domain, G-beta repeat	WD40
Rsa10022535	1037.96	910.897	649.785	268.674	245.115	495.463	866.214	336.417	1.36505	0.000549057	0.00458062	-	R03	26262007	26264889	+	2883	-	- && - && PF13855:Leucine rich repeat|PF08263:Leucine rich repeat N-terminal domain	LRRNT_2
Rsa10030446	416.997	325.624	369.426	584.467	839.999	828.19	370.683	750.886	-1.01808	0.000549527	0.00458201	-	R02	36620095	36621192	+	1098	-	- && - && PF03634:TCP family transcription factor	TCP
Rsa10000396	17.2238	54.2707	39.4729	6.0151	6.42622	7.25574	36.9892	6.56569	2.49161	0.000553247	0.00460543	-	Scaffold3062	1026	2640	+	744	-	- && - && PF00249:Myb-like DNA-binding domain	Myb_DNA-binding
novel.2310	77.9604	37.2446	55.6669	202.508	229.508	104.69	56.9573	178.902	-1.64904	0.000553679	0.00460775	-	R06	25853576	25859173	-	788	-	- && Q93ZY7.1 RecName: Full=Nudix hydrolase 12, mitochondrial; Short=AtNUDT12; Flags: Precursor && PF00293:NUDIX domain	NUDIX
Rsa10019583	27.1955	5.32066	19.2304	48.1208	78.0327	148.224	17.2488	91.4593	-2.39885	0.000554406	0.00461254	-	R01	40712239	40716575	+	2853	-	- && - && PF00690:Cation transporter/ATPase, N-terminus|PF00702:haloacid dehalogenase-like hydrolase|PF00122:E1-E2 ATPase	E1-E2_ATPase
Rsa10021770	74.3343	23.4109	29.3516	140.352	203.803	122.311	42.3656	155.489	-1.87106	0.000555878	0.00462351	-	R02	6054150	6057825	+	666	-	- && - && PF01486:K-box region|PF00319:SRF-type transcription factor (DNA-binding and dimerisation domain)	SRF-TF
Rsa10008682	11.7847	0	0	202.508	339.672	322.362	3.92824	288.181	-6.18386	0.000563595	0.00467999	-	R01	26830657	26834359	+	1899	-	- && - && PF00582:Universal stress protein family|PF00069:Protein kinase domain	Pkinase
Rsa10014992	7.25213	12.7696	8.09701	32.0805	38.5573	45.6075	9.37291	38.7485	-2.05466	0.000564831	0.00468706	-	R09	33453973	33456863	-	1236	-	- && - && PF07714:Protein tyrosine kinase|PF07983:X8 domain	Pkinase_Tyr
Rsa10034269	339.944	220.275	345.135	133.335	31.2131	86.0323	301.785	83.5267	1.85489	0.000565263	0.00468869	-	R07	18506825	18515925	+	6048	-	- && - && PF08263:Leucine rich repeat N-terminal domain|PF13855:Leucine rich repeat	LRRNT_2
Rsa10011353	343.57	260.712	302.626	903.267	695.868	476.806	302.303	691.98	-1.19444	0.000566602	0.00469852	-	R04	41839799	41841609	-	672	-	- && - && PF00254:FKBP-type peptidyl-prolyl cis-trans isomerase	FKBP_C
Rsa10017910	1640.79	1470.63	1219.61	535.344	507.672	886.236	1443.68	643.084	1.167	0.000568119	0.00470981	-	R04	8463609	8466693	-	1929	-	- && - && PF03081:Exo70 exocyst complex subunit	Exo70
Rsa10009692	622.777	1640.89	2426.07	10.0252	81.7048	411.504	1563.24	167.745	3.22059	0.00056881	0.00471295	-	R05	22349200	22351413	+	1335	-	- && - && PF07714:Protein tyrosine kinase|PF11721:Di-glucose binding within endoplasmic reticulum	Pkinase_Tyr
novel.2162	12058.5	12914.3	10295.3	6291.79	7011.01	6924.05	11756	6742.28	0.802086	0.000575183	0.00475925	-	R06	24169366	24171094	+	1648	-	- && P0DH99.1 RecName: Full=Elongation factor 1-alpha 1; Short=EF-1-alpha 1; AltName: Full=eEF-1A1 >Q8W4H7.2 RecName: Full=Elongation factor 1-alpha 2; Short=EF-1-alpha 2; AltName: Full=eEF-1A2 >Q0WL56.2 RecName: Full=Elongation factor 1-alpha 3; Short=EF-1-alpha 3; AltName: Full=eEF-1A3 >Q8GTY0.2 RecName: Full=Elongation factor 1-alpha 4; Short=EF-1-alpha 4; AltName: Full=eEF-1A4 && PF00009:Elon…	GTP_EFTU
Rsa10020429	3.62606	17.0261	31.3759	95.2391	87.213	81.8862	17.3427	88.1128	-2.35153	0.000577648	0.00477701	-	R04	38878663	38880153	-	1491	-	- && - && PF00201:UDP-glucoronosyl and UDP-glucosyl transferase	UDPGT
Rsa10015621	5.4391	0	9.10913	130.327	19.2787	30.0595	4.84941	59.8884	-3.61886	0.000578408	0.00478071	-	R04	14619561	14623017	+	1008	-	- && - && PF00149:Calcineurin-like phosphoesterase	Metallophos
Rsa10035313	8.15865	47.8859	12.1455	0	1.83606	1.03653	22.73	0.957532	4.54393	0.000578772	0.00478241	-	R04	30138394	30139194	-	468	-	- && - && PF00447:HSF-type DNA-binding	HSF_DNA-bind
Rsa10042259	38.9802	26.6033	34.4123	392.986	96.3933	55.9728	33.3319	181.784	-2.44604	0.000579054	0.00478343	-	R05	5025415	5026269	-	537	-	- && - && PF00067:Cytochrome P450	p450
Rsa10040615	0.906516	0	0	8.02013	31.2131	9.3288	0.302172	16.1873	-5.51231	0.000583721	0.00481673	-	R08	22194298	22196572	+	1947	-	- && - && PF00337:Galactoside-binding lectin|PF01762:Galactosyltransferase	Galactosyl_T
Rsa10030555	137.79	168.133	143.722	53.1334	22.0328	67.3747	149.882	47.5136	1.66057	0.000587699	0.00484559	-	R02	37445669	37446328	-	660	-	- && - && PF01344:Kelch motif	Kelch_1
Rsa10034738	1203.85	1006.67	1165.97	438.1	579.278	677.893	1125.5	565.09	0.994165	0.000589826	0.00486181	-	R01	48450418	48452895	-	1431	-	- && - && PF01699:Sodium/calcium exchanger protein	Na_Ca_ex
Rsa10028707	150.482	92.5795	104.249	263.662	267.147	238.403	115.77	256.404	-1.14518	0.000591821	0.00487693	-	R01	8420135	8421869	-	795	-	- && - && PF00069:Protein kinase domain	Pkinase
Rsa10028656	1578.24	1440.83	1281.35	617.55	862.95	780.51	1433.48	753.67	0.927447	0.000596173	0.00490745	-	R01	8141524	8147168	-	2907	-	- && - && PF16488:Argonaute linker 2 domain|PF02171:Piwi domain|PF16486:N-terminal domain of argonaute|PF16487:Mid domain of argonaute|PF02170:PAZ domain|PF08699:Argonaute linker 1 domain	Piwi
Rsa10010047	13.5977	0	4.0485	14.0352	121.18	91.215	5.88208	75.4768	-3.66489	0.000596903	0.00491079	-	R04	32790304	32792971	-	1203	-	- && - && PF00067:Cytochrome P450	p450
Rsa10012654	26.289	1.06413	21.2546	78.1963	100.065	138.896	16.2026	105.719	-2.69864	0.000603679	0.00496125	-	R06	21758176	21760701	-	2190	-	- && - && PF00082:Subtilase family|PF02225:PA domain|PF05922:Peptidase inhibitor I9	Peptidase_S8
Rsa10025806	773.258	1387.63	513.148	238.599	348.852	356.568	891.345	314.673	1.50191	0.000603863	0.00496125	-	R09	11019094	11020909	+	1242	-	- && - && PF07714:Protein tyrosine kinase	Pkinase_Tyr
Rsa10003873	20.8499	8.51306	15.1819	57.1434	53.2458	50.7902	14.8483	53.7265	-1.84641	0.000603979	0.00496125	-	R07	14234647	14235381	-	735	-	- && - && PF03081:Exo70 exocyst complex subunit	Exo70
Rsa10020296	94.2777	68.1045	47.5699	23.0579	10.0984	22.8037	69.984	18.6533	1.91383	0.000605074	0.00496721	-	R04	35884785	35887841	-	2487	-	- && - && PF01094:Receptor family ligand binding region|PF00060:Ligand-gated ion channel|PF00497:Bacterial extracellular solute-binding proteins, family 3	ANF_receptor
Rsa10003798	417.904	883.23	997.956	316.795	313.049	259.133	766.363	296.326	1.37041	0.000606424	0.00497695	-	R05	40018396	40020870	+	1866	-	- && - && PF00069:Protein kinase domain|PF08263:Leucine rich repeat N-terminal domain	Pkinase
Rsa10011949	74.3343	48.9501	73.8852	184.463	148.721	137.859	65.7232	157.014	-1.25445	0.000607379	0.00498343	-	R08	16269914	16271889	-	792	-	- && - && PF00320:GATA zinc finger	GATA
Rsa10027636	0	0	0	5.01258	5.50819	29.0229	0	13.1812	-6.1722	0.000614104	0.00502772	-	R05	10292504	10294698	-	1818	-	- && - && PF00072:Response regulator receiver domain	Response_reg
Rsa10032000	527.592	854.498	929.132	168.423	143.213	413.577	770.407	241.738	1.67271	0.000619042	0.00505993	-	R05	32791744	32794239	-	1020	-	- && - && PF09425:Divergent CCT motif|PF06200:tify domain	Zim
Rsa10013707	436.034	448	312.747	166.418	177.18	223.891	398.927	189.163	1.07696	0.000622405	0.00508605	-	R01	27459358	27461622	+	1647	-	- && - && PF13499:EF-hand domain pair|PF00069:Protein kinase domain	Pkinase
Rsa10037425	9.06516	8.51306	13.1576	0	0	0	10.2453	0	5.82208	0.000623632	0.0050947	-	R04	35877	38426	+	1968	-	- && - && PF00564:PB1 domain|PF02042:RWP-RK domain	RWP-RK
Rsa10003357	316.374	107.477	82.9943	330.83	918.032	849.958	168.949	699.607	-2.0488	0.000635902	0.00518097	-	R02	27176068	27180931	-	3165	-	- && Q9LZU5.1 RecName: Full=Kinesin-like protein KIN-5D && PF00225:Kinesin motor domain	Kinesin
Rsa10009007	167.705	279.867	140.685	71.1787	39.4754	84.9958	196.086	65.2166	1.58957	0.000638594	0.0051987	-	R06	6190306	6198963	-	945	-	- && - && PF01546:Peptidase family M20/M25/M40	Peptidase_M20
Rsa10020791	469.575	1080.09	1213.54	0	23.8688	53.8998	921.069	25.9229	5.15146	0.00064163	0.0052219	-	R07	20940307	20942531	+	1308	-	- && - && PF03822:NAF domain|PF00069:Protein kinase domain	Pkinase
Rsa10020730	67.0822	102.157	23.2789	12.0302	10.0984	16.5845	64.1726	12.9044	2.31635	0.000641788	0.0052219	-	R01	36025708	36027140	-	990	-	- && - && PF00685:Sulfotransferase domain	Sulfotransfer_1
Rsa10033596	68.8952	127.696	103.237	26.0654	36.7213	40.4248	99.9426	34.4038	1.53687	0.000642254	0.00522429	-	R09	7321213	7324647	+	1014	-	- && - && PF04564:U-box domain	U-box
Rsa10021395	2564.53	1118.4	1149.77	426.07	580.196	721.427	1610.9	575.898	1.48421	0.000642819	0.00522748	-	R03	23079544	23083433	-	3096	-	- && - && PF13855:Leucine rich repeat|PF08263:Leucine rich repeat N-terminal domain|PF00069:Protein kinase domain	Pkinase
novel.61	469.575	432.038	374.487	1119.81	808.786	704.843	425.367	877.813	-1.04504	0.000643525	0.00523041	-	R01	9810882	9812188	+	894	-	- && - && PF00498:FHA domain	FHA
Rsa10030796	463.23	526.745	539.463	983.469	1051.15	797.094	509.813	943.903	-0.889046	0.000643931	0.00523145	-	R02	39242374	39245736	+	2250	-	- && - && PF02493:MORN repeat|PF01504:Phosphatidylinositol-4-phosphate 5-Kinase	PIP5K
Rsa10030343	971.785	883.23	1033.38	583.465	425.967	532.778	962.798	514.07	0.905609	0.000643998	0.00523145	-	R04	44692107	44695341	-	2505	-	- && - && PF08276:PAN-like domain|PF07714:Protein tyrosine kinase|PF01453:D-mannose binding lectin|PF12398:Receptor serine/threonine kinase|PF00954:S-locus glycoprotein domain|PF11883:Domain of unknown function (DUF3403)	Pkinase_Tyr
Rsa10014707	248.385	104.285	140.685	325.818	483.803	583.568	164.452	464.396	-1.49613	0.000644833	0.00523542	-	R01	51431707	51434071	-	1647	-	- && - && PF01501:Glycosyl transferase family 8	Glyco_transf_8
Rsa10035027	636.374	706.584	1101.19	419.052	369.967	291.266	814.717	360.095	1.17767	0.000649517	0.00526514	-	R01	46830013	46833532	+	2286	-	- && - && PF00520:Ion transport protein	Ion_trans
Rsa10015665	483.173	256.456	245.947	750.885	765.639	815.752	328.525	777.425	-1.24175	0.000649536	0.00526514	-	R04	15022856	15026345	+	1470	-	- && - && PF00069:Protein kinase domain	Pkinase
Rsa10017812	6.34561	0	6.07276	36.0906	23.8688	41.4613	4.13946	33.8069	-3.01031	0.00065552	0.00530512	-	R03	12689389	12692152	-	1647	-	- && - && PF01490:Transmembrane amino acid transporter protein	Aa_trans
Rsa10014337	577.451	1475.95	573.875	10.0252	112	246.695	875.759	122.907	2.83321	0.00065709	0.00531499	-	R02	6389557	6390673	+	930	-	- && - && PF03106:WRKY DNA -binding domain	WRKY
Rsa10014280	122.38	108.541	256.068	465.168	481.049	372.116	162.33	439.444	-1.43707	0.000660142	0.0053354	-	R02	6748094	6750753	+	2109	-	- && - && PF07690:Major Facilitator Superfamily|PF03105:SPX domain	MFS_1
Rsa10010528	21.7564	1.06413	4.0485	36.0906	121.18	77.74	8.95634	78.3369	-3.11319	0.000663464	0.00535742	-	R02	22996862	22999639	+	1554	-	- && - && PF04185:Phosphoesterase family	Phosphoesterase
Rsa10018679	116.034	375.639	196.352	21.0528	43.1475	90.1784	229.342	51.4596	2.15658	0.000663884	0.00535849	-	R02	10914249	10917846	-	1242	-	- && - && PF08263:Leucine rich repeat N-terminal domain	LRRNT_2
Rsa10025653	605.553	711.904	581.972	345.868	369.049	336.873	633.143	350.597	0.852357	0.000668972	0.00539669	-	R09	12095732	12098732	-	1275	-	- && - && PF01435:Peptidase family M48|PF16491:CAAX prenyl protease N-terminal, five membrane helices	Peptidase_M48
Rsa10026352	14.5043	18.0902	6.07276	54.1359	64.2622	39.3883	12.8891	52.5955	-2.03079	0.000679002	0.00547322	-	R02	869049	870928	-	1593	-	- && - && PF03514:GRAS domain family	GRAS
Rsa10027542	539.377	1970.77	1683.17	214.539	347.016	576.313	1397.77	379.289	1.88176	0.0006793	0.00547417	-	R05	9722706	9724301	-	996	-	- && - && PF00069:Protein kinase domain	Pkinase
Rsa10037901	275.581	780.009	723.67	242.609	190.033	181.393	593.087	204.678	1.53451	0.000679515	0.00547444	-	R06	21369508	21371449	+	1251	-	- && - && PF01344:Kelch motif	Kelch_1
Rsa10029209	67.9887	58.5273	42.5093	177.445	123.016	124.384	56.3418	141.615	-1.32799	0.000680017	0.00547703	-	R01	18705185	18707734	-	1785	-	- && - && PF00514:Armadillo/beta-catenin-like repeat|PF04564:U-box domain	U-box
Rsa10002614	153.201	36.1805	74.8973	237.596	353.442	345.166	88.093	312.068	-1.82202	0.000684142	0.00550715	-	R01	38988019	38990028	+	1053	-	- && - && PF00917:MATH domain	MATH
Rsa10021032	1664.36	1174.8	2085.99	3059.68	3477.5	3768.84	1641.72	3435.34	-1.06517	0.000684634	0.00550835	-	R07	19747668	19753242	+	3138	-	- && - && PF00534:Glycosyl transferases group 1|PF00862:Sucrose synthase|PF05116:Sucrose-6F-phosphate phosphohydrolase	Glycos_transf_1
Rsa10028784	0	0	0	14.0352	12.8524	5.18267	0	10.6901	-5.87368	0.000688971	0.00554031	-	R01	8896773	8897426	+	654	-	- && - && PF00010:Helix-loop-helix DNA-binding domain	HLH
Rsa10011536	22.6629	15.962	21.2546	56.1409	89.0491	49.7536	19.9598	64.9812	-1.7017	0.000693377	0.0055713	-	R05	23239280	23241321	+	1182	-	- && - && PF00657:GDSL-like Lipase/Acylhydrolase	Lipase_GDSL
Rsa10011871	0.906516	0	1.01213	4.01007	42.2295	17.6211	0.639547	21.2869	-5.02928	0.000693783	0.00557308	-	R02	14945869	14949001	-	2772	-	- && Q9LZV7.1 RecName: Full=Leucine-rich repeat receptor-like protein kinase PXC2; AltName: Full=Protein PXY/TDR-CORRELATED 2; Flags: Precursor && PF13855:Leucine rich repeat|PF07714:Protein tyrosine kinase|PF08263:Leucine rich repeat N-terminal domain	Pkinase_Tyr
Rsa10037527	109.688	551.22	529.342	120.302	101.902	45.6075	396.75	89.2703	2.15104	0.000695861	0.00558613	-	R06	24567381	24570251	+	1056	-	- && - && PF00083:Sugar (and other) transporter	Sugar_tr
Rsa10027560	53.4845	40.437	51.6184	121.305	121.18	99.5072	48.5133	113.997	-1.23109	0.000697461	0.00559669	-	R05	9822060	9823981	+	1131	-	- && - && PF16076:Acyltransferase C-terminus|PF01553:Acyltransferase	Acyltransferase
Rsa10004622	10583.6	4261.85	4537.36	12487.3	19815.7	25789	6460.93	19364	-1.58352	0.000698674	0.00560345	-	R09	16010023	16011993	-	1476	-	- && - && PF00155:Aminotransferase class I and II	Aminotran_1_2
Rsa10007341	366.233	3479.71	2426.07	508.276	245.115	508.938	2090.67	420.776	2.3129	0.000700573	0.0056172	-	R04	48272562	48273576	+	687	-	- && - && PF00046:Homeobox domain|PF02183:Homeobox associated leucine zipper	Homeobox
Rsa10021178	21.7564	0	6.07276	94.2366	89.9671	59.0824	9.27638	81.0954	-3.113	0.000703138	0.00563478	-	R08	15665645	15667706	-	663	-	- && - && PF03357:Snf7	ESCRT-III
Rsa10022319	4.53258	1.06413	3.03638	15.0377	47.7377	17.6211	2.8777	26.7988	-3.20265	0.000704197	0.00563972	-	R09	1042151	1044017	+	1005	-	- && - && PF02701:Dof domain, zinc finger	zf-Dof
Rsa10037403	11.7847	2.12826	20.2425	53.1334	67.9344	60.119	11.3852	60.3956	-2.40277	0.000704313	0.00563972	-	R04	147781	148679	+	315	-	- && - && PF02519:Auxin responsive protein	Auxin_inducible
Rsa10018546	5.4391	9.57719	17.2061	46.1158	55.9999	37.3152	10.7408	46.477	-2.12117	0.000706126	0.00564847	-	R05	37665978	37669568	+	2355	-	- && - && PF02181:Formin Homology 2 Domain	FH2
Rsa10018594	547.536	933.244	1268.19	392.986	354.36	386.627	916.324	377.991	1.27735	0.000706696	0.00565133	-	R05	37960473	37965882	-	2178	-	- && - && PF00725:3-hydroxyacyl-CoA dehydrogenase, C-terminal domain|PF02737:3-hydroxyacyl-CoA dehydrogenase, NAD binding domain|PF00378:Enoyl-CoA hydratase/isomerase	3HCDH_N
Rsa10040890	4.53258	0	1.01213	17.0428	27.541	23.8403	1.84824	22.808	-3.57649	0.000710498	0.00567723	-	R08	23731510	23734199	+	2064	-	- && - && PF01852:START domain|PF00046:Homeobox domain	START
Rsa10017055	838.527	489.501	788.446	1584.98	1391.74	1429.38	705.491	1468.7	-1.05748	0.000712398	0.00569092	-	R03	9911481	9914495	-	1764	-	- && - && PF00069:Protein kinase domain|PF08263:Leucine rich repeat N-terminal domain	Pkinase
Rsa10015830	0	0	0	10.0252	5.50819	16.5845	0	10.706	-5.87231	0.000715051	0.0057106	-	R02	32686213	32687912	+	939	-	- && - && PF00106:short chain dehydrogenase	adh_short
Rsa10031626	64.3626	13.8337	93.1156	241.606	245.115	219.745	57.104	235.489	-2.0424	0.000715928	0.00571459	-	R06	2281831	2283759	-	1587	-	- && - && PF01764:Lipase (class 3)	Lipase_3
Rsa10023165	8.15865	0	1.01213	25.0629	62.4262	25.9133	3.05692	37.8008	-3.59308	0.000722894	0.00575914	-	R01	10756023	10758453	+	1491	-	- && - && PF00067:Cytochrome P450	p450
Rsa10008399	213.938	322.432	150.807	106.267	46.8196	75.667	229.059	76.2511	1.58776	0.00072303	0.00575914	-	R02	31951471	31968078	-	3216	-	- && - && PF07714:Protein tyrosine kinase|PF14380:Wall-associated receptor kinase C-terminal	Pkinase_Tyr
Rsa10029055	70.7083	11.7055	31.3759	171.43	154.229	148.224	37.9299	157.961	-2.05234	0.000725073	0.00577237	-	R01	17476308	17477594	-	960	-	- && - && PF02826:D-isomer specific 2-hydroxyacid dehydrogenase, NAD binding domain|PF00389:D-isomer specific 2-hydroxyacid dehydrogenase, catalytic domain	2-Hacid_dh_C
Rsa10024338	262.89	555.477	814.761	227.571	160.656	162.736	544.376	183.654	1.5674	0.000725815	0.00577572	-	R09	33022362	33025208	+	1755	-	- && - && PF02362:B3 DNA binding domain|PF06507:Auxin response factor	B3
Rsa10020402	0.906516	0	2.02425	14.0352	16.5246	18.6576	0.976923	16.4058	-4.05645	0.000728932	0.00579243	-	R04	39075372	39081693	+	4044	-	- && - && PF00005:ABC transporter|PF08370:Plant PDR ABC transporter associated|PF14510:ABC-transporter extracellular N-terminal|PF01061:ABC-2 type transporter	ABC2_membrane
novel.1146	6477.06	1328.04	1983.77	657.651	895.081	998.182	3262.95	850.305	1.94021	0.000731693	0.00581132	-	R04	4887633	4889164	+	1447	-	- && Q96323.1 RecName: Full=Leucoanthocyanidin dioxygenase; Short=LDOX; Short=Leucocyanidin oxygenase; AltName: Full=Anthocyanidin synthase; Short=ANS; AltName: Full=Leucoanthocyanidin hydroxylase; AltName: Full=Protein TANNIN DEFICIENT SEED 4; Short=TDS4; AltName: Full=Protein TRANSPARENT TESTA 11; Short=TT11; AltName: Full=Protein TRANSPARENT TESTA 17; Short=TT17; AltName: Full=Protein TRANSPAR…	2OG-FeII_Oxy
Rsa10015646	833.088	1548.31	1063.74	525.319	371.803	583.568	1148.38	493.563	1.21836	0.000733807	0.00582506	-	R04	14859037	14860708	+	549	-	- && - && PF00293:NUDIX domain	NUDIX
Rsa10042790	225.723	238.366	190.28	515.294	600.393	334.8	218.123	483.496	-1.14877	0.000734433	0.0058285	-	R05	2050003	2052878	-	1158	-	- && - && PF01040:UbiA prenyltransferase family	UbiA
Rsa10027418	816.771	841.729	901.804	412.034	546.229	438.454	853.435	465.572	0.873877	0.000735087	0.00583216	-	R01	38872447	38877755	-	2973	-	- && - && PF00004:ATPase family associated with various cellular activities (AAA)|PF02190:ATP-dependent protease La (LON) substrate-binding domain|PF05362:Lon protease (S16) C-terminal proteolytic domain	AAA
Rsa10004156	0	4.25653	0	18.0453	25.7049	24.8768	1.41884	22.8757	-4.06517	0.000736498	0.0058403	-	R02	7931719	7938462	+	2661	-	- && - && PF00069:Protein kinase domain|PF12819:Carbohydrate-binding protein of the ER	Pkinase
Rsa10035450	455.071	659.762	942.289	264.664	271.737	337.91	685.707	291.437	1.23435	0.000740206	0.00586203	-	R04	31229910	31233695	-	2007	-	- && - && PF02891:MIZ/SP-RING zinc finger	zf-MIZ
Rsa10024693	167.705	103.221	90.0792	7.01762	47.7377	9.3288	120.335	21.3614	2.48776	0.00074201	0.00587027	-	R04	12149575	12151101	-	1527	-	- && - && PF00004:ATPase family associated with various cellular activities (AAA)|PF14363:Domain associated at C-terminal with AAA	AAA
Rsa10037408	1284.53	1514.26	1297.55	822.064	653.639	798.131	1365.45	757.944	0.849301	0.000742022	0.00587027	-	R04	125319	126709	+	822	-	- && - && PF00810:ER lumen protein retaining receptor	ER_lumen_recept
Rsa10020421	76.1474	35.1164	107.285	182.458	244.196	225.964	72.8497	217.54	-1.57713	0.000744465	0.00588652	-	R04	38955908	38961355	+	3999	-	- && - && PF00005:ABC transporter|PF00664:ABC transporter transmembrane region	ABC_membrane
Rsa10009708	32.6346	40.437	66.8003	13.0327	7.34425	13.4749	46.624	11.284	2.05089	0.000746574	0.00589816	-	R07	14582988	14584589	-	1425	-	- && - && PF08387:FBD|PF00646:F-box domain	F-box
Rsa10010160	387.989	2458.15	2821.81	652.638	235.016	247.732	1889.31	378.462	2.31964	0.000751233	0.00592963	-	R05	39454000	39455615	+	1074	-	- && Q84TD6.1 RecName: Full=NAC transcription factor 47; AltName: Full=NAC domain-containing protein 47; Short=ANAC047; AltName: Full=Protein SPEEDY HYPONASTIC GROWTH && PF02365:No apical meristem (NAM) protein	NAM
Rsa10034558	266.516	635.287	355.256	87.2189	125.77	199.014	419.02	137.335	1.60933	0.000752507	0.00593771	-	R01	49552689	49554789	-	1251	-	- && - && PF00069:Protein kinase domain	Pkinase
Rsa10042047	320	256.456	401.814	731.837	600.393	636.432	326.09	656.221	-1.00864	0.000769005	0.00604601	-	R05	6152579	6156076	+	2205	-	- && - && PF00069:Protein kinase domain	Pkinase
Rsa10040925	466.856	396.921	468.614	211.531	215.737	271.572	444.13	232.947	0.931637	0.000769028	0.00604601	-	R08	23892513	23895984	-	1632	-	- && F4I7I0.1 RecName: Full=Alanine aminotransferase 1, mitochondrial; Short=AtAlaAT1; Short=AtAlaATc; AltName: Full=Alanine-2-oxoglutarate aminotransferase 4; Flags: Precursor && PF00155:Aminotransferase class I and II	Aminotran_1_2
Rsa10040353	55.2975	69.1686	23.2789	154.388	216.656	115.055	49.2483	162.033	-1.71916	0.000773007	0.00607099	-	R08	20555669	20558874	-	1800	-	- && - && PF03000:NPH3 family|PF00651:BTB/POZ domain	BTB
Rsa10006467	429.689	378.831	326.917	962.416	666.491	669.601	378.479	766.169	-1.01711	0.000774115	0.00607811	-	R08	4172025	4174647	+	1134	-	- && - && PF00385:Chromo (CHRromatin Organisation MOdifier) domain|PF12796:Ankyrin repeats (3 copies)	Chromo
Rsa10003206	1122.27	637.415	1162.93	2733.86	1809.44	2128	974.205	2223.77	-1.19049	0.000776712	0.00609377	-	R02	9036539	9039538	-	2193	-	- && - && PF00076:RNA recognition motif. (a.k.a. RRM, RBD, or RNP domain)|PF04059:RNA recognition motif 2	RRM_1
Rsa10008947	43.5128	31.924	35.4244	135.34	77.1147	91.215	36.9537	101.223	-1.45075	0.000777363	0.00609637	-	R01	42514419	42515919	+	1074	-	- && - && PF07885:Ion channel	Ion_trans_2
Rsa10024718	0	0	1.01213	5.01258	32.1311	11.4019	0.337375	16.1819	-5.51156	0.000777446	0.00609637	-	R04	11956997	11958399	+	1218	-	- && - && PF01490:Transmembrane amino acid transporter protein	Aa_trans
Rsa10010856	452.352	428.845	337.038	234.589	160.656	196.941	406.078	197.395	1.04137	0.000784688	0.00613752	-	R04	16022621	16025900	-	2589	-	- && - && PF07725:Leucine Rich Repeat|PF01582:TIR domain	TIR
Rsa10022102	19.0368	0	23.2789	52.1309	144.131	169.992	14.1052	122.084	-3.10895	0.000784721	0.00613752	-	R02	4421429	4422080	-	342	-	- && - && PF05899:Protein of unknown function (DUF861)	Cupin_3
Rsa10032611	1484.87	1267.38	1351.19	626.573	682.098	883.127	1367.81	730.599	0.904965	0.000792449	0.00619317	-	R03	6201436	6203737	-	1233	-	- && - && PF00168:C2 domain	C2
Rsa10012032	0	3.1924	1.01213	26.0654	11.0164	22.8037	1.40151	19.9619	-3.87832	0.000793147	0.00619703	-	R08	16948502	16950436	-	867	-	- && - && PF00069:Protein kinase domain	Pkinase
Rsa10020694	517.621	1299.31	1350.18	402.009	356.196	429.125	1055.7	395.777	1.41531	0.000798552	0.00623603	-	R01	35756736	35758834	+	1332	-	- && - && PF01344:Kelch motif	Kelch_1
Rsa10040783	3281.59	2840.17	3393.66	9011.62	7384.65	4509.96	3171.81	6968.74	-1.13559	0.000799259	0.00623937	-	R08	23134815	23136777	-	1098	-	- && - && PF00175:Oxidoreductase NAD-binding domain	NAD_binding_1
Rsa10035025	321.813	10.6413	86.0307	976.451	846.425	1069.7	139.495	964.193	-2.78782	0.000799943	0.00624046	-	R01	46841086	46850236	-	2184	-	- && - && PF00520:Ion transport protein	Ion_trans
Rsa10042301	12.6912	11.7055	14.1698	31.078	44.9836	76.7035	12.8555	50.9217	-1.98433	0.000801773	0.00624991	-	R05	4787216	4790573	-	3204	-	- && - && PF00271:Helicase conserved C-terminal domain|PF00176:SNF2 family N-terminal domain	SNF2_N
Rsa10024246	2343.34	1174.8	1154.84	321.808	685.77	649.907	1557.66	552.495	1.4954	0.000804635	0.00626899	-	R05	13222834	13227564	+	3033	-	- && - && PF00690:Cation transporter/ATPase, N-terminus|PF00702:haloacid dehalogenase-like hydrolase|PF12515:Ca2+-ATPase N terminal autoinhibitory domain|PF00689:Cation transporting ATPase, C-terminus|PF00122:E1-E2 ATPase	E1-E2_ATPase
Rsa10014401	52.5779	0	9.10913	216.544	210.229	188.649	20.5624	205.141	-3.31164	0.000823865	0.00641222	-	R05	30952713	30954218	+	1212	-	- && - && PF00069:Protein kinase domain	Pkinase
Rsa10015977	890.199	303.278	318.82	68.1711	207.475	122.311	504.099	132.652	1.92571	0.000825529	0.00642312	-	R08	13882297	13884169	+	840	-	- && - && PF00293:NUDIX domain	NUDIX
Rsa10000572	4.53258	3.1924	4.0485	10.0252	22.9508	70.4843	3.92449	34.4868	-3.12945	0.00082569	0.00642312	-	Scaffold2483	18	1491	-	1068	-	- && - && PF00069:Protein kinase domain	Pkinase
Rsa10005079	10.8782	6.38479	15.1819	39.0981	57.836	35.2421	10.815	44.0588	-2.02482	0.000830143	0.00645444	-	R02	33926624	33929324	-	2346	-	- && - && PF07649:C1-like domain	C1_3
Rsa10032860	8.15865	6.38479	16.194	0	0	0	10.2458	0	5.82222	0.000837823	0.0065058	-	R01	14037625	14038737	-	1113	-	- && - && PF01344:Kelch motif|PF00646:F-box domain|PF13964:Kelch motif	F-box
Rsa10042258	72.5213	26.6033	71.8609	371.934	113.836	178.284	56.9952	221.351	-1.95524	0.0008387	0.00651094	-	R05	5032224	5033054	-	831	-	- && - && PF00067:Cytochrome P450	p450
Rsa10016348	8.15865	0	7.08488	35.0881	37.6393	38.3517	5.08118	37.0264	-2.8476	0.000844074	0.00654428	-	R01	34415355	34415814	+	384	-	- && - && PF00550:Phosphopantetheine attachment site	PP-binding
Rsa10026627	200.34	1336.55	1036.42	97.2441	128.524	306.814	857.769	177.528	2.27274	0.000847048	0.00656565	-	R02	2321100	2322832	+	1446	-	- && - && PF00201:UDP-glucoronosyl and UDP-glucosyl transferase	UDPGT
Rsa10004303	0	0	0	8.02013	19.2787	5.18267	0	10.8272	-5.89363	0.000847972	0.00657113	-	R02	13636213	13638041	+	1290	-	- && - && PF02984:Cyclin, C-terminal domain|PF00134:Cyclin, N-terminal domain	Cyclin_C
Rsa10041247	47.1388	39.3729	13.1576	106.267	110.164	121.274	33.2231	112.568	-1.75803	0.000849819	0.00658208	-	R08	25505746	25506156	+	411	-	- && - && PF00125:Core histone H2A/H2B/H3/H4	Histone
Rsa10018886	423.343	590.593	526.305	257.647	286.426	267.426	513.414	270.499	0.923873	0.000854458	0.00661463	-	R02	9830672	9832777	+	1413	-	- && - && PF02256:Iron hydrogenase small subunit|PF02906:Iron only hydrogenase large subunit, C-terminal domain	Fe_hyd_lg_C
Rsa10024525	433.315	1542.99	1333.98	370.931	186.36	411.504	1103.43	322.932	1.77284	0.000860098	0.00664809	-	R09	31525812	31527818	-	1185	-	- && - && PF07714:Protein tyrosine kinase	Pkinase_Tyr
Rsa10026673	1011.67	2417.71	2266.15	919.308	643.54	637.468	1898.51	733.439	1.37202	0.00086442	0.00667128	-	R02	2530095	2532778	-	1059	-	- && - && PF13370:4Fe-4S single cluster domain of Ferredoxin I|PF00753:Metallo-beta-lactamase superfamily	Lactamase_B
Rsa10004767	23.5694	23.4109	46.5578	8.02013	5.50819	3.1096	31.1794	5.54597	2.48792	0.000871361	0.00671763	-	R07	22932431	22944666	+	3183	-	- && - && PF00328:Histidine phosphatase superfamily (branch 2)	Acid_phosphat_A
Rsa10035477	218.47	106.413	85.0186	306.77	432.393	400.102	136.634	379.755	-1.47301	0.000871534	0.00671763	-	R04	31536194	31538807	+	1359	-	- && - && PF01490:Transmembrane amino acid transporter protein	Aa_trans
Rsa10024652	1190.26	1408.91	1446.33	858.154	705.048	664.418	1348.5	742.54	0.860712	0.00087581	0.00674887	-	R04	12409378	12410278	+	591	-	- && - && PF03358:NADPH-dependent FMN reductase	FMN_red
Rsa10039259	66.1757	34.0522	48.582	15.0377	11.0164	15.548	49.6033	13.8674	1.84434	0.000876083	0.00674925	-	R01	2031490	2034810	+	939	-	- && - && PF00010:Helix-loop-helix DNA-binding domain	HLH
Rsa10030133	397.054	133.017	262.141	610.533	694.95	932.88	264.07	746.121	-1.49745	0.000878982	0.0067647	-	R05	19378901	19386980	-	1506	-	- && - && PF01553:Acyltransferase	Acyltransferase
Rsa10011747	0.906516	0	0	7.01762	40.3934	5.18267	0.302172	17.5312	-5.62761	0.000881061	0.00677897	-	R03	18282700	18285424	-	1452	-	- && - && PF01490:Transmembrane amino acid transporter protein	Aa_trans
Rsa10028757	13.5977	6.38479	21.2546	49.1233	57.836	51.8267	13.7457	52.9287	-1.94209	0.000882728	0.00679008	-	R01	8737963	8742060	+	2295	-	- && - && PF00271:Helicase conserved C-terminal domain|PF00176:SNF2 family N-terminal domain	SNF2_N
Rsa10013090	2812.92	3850.03	3705.39	1509.79	1755.28	2123.86	3456.11	1796.31	0.944091	0.000888349	0.00682465	-	R05	34890939	34892797	+	1269	-	- && - && PF00270:DEAD/DEAH box helicase|PF00271:Helicase conserved C-terminal domain	DEAD
Rsa10022191	407.026	423.525	251.007	90.2265	118.426	197.978	360.519	135.544	1.41207	0.00089408	0.00686345	-	R09	411625	414642	+	2397	-	- && - && PF00514:Armadillo/beta-catenin-like repeat|PF04564:U-box domain	U-box
Rsa10025304	741.53	1024.76	853.222	433.087	406.688	528.632	873.171	456.136	0.936823	0.000894351	0.00686379	-	R04	6951754	6952695	+	780	-	- && - && PF00378:Enoyl-CoA hydratase/isomerase	ECH
Rsa10017926	108.782	61.7197	87.0428	253.637	151.475	241.512	85.8481	215.541	-1.32549	0.000897354	0.0068851	-	R04	8375566	8377128	+	897	-	- && - && PF00010:Helix-loop-helix DNA-binding domain	HLH
Rsa10025634	40.7932	46.8218	63.7639	7.01762	11.9344	19.6941	50.4597	12.8821	1.97224	0.000898106	0.00688738	-	R04	4818469	4820105	-	1539	-	- && - && PF01554:MatE	MatE
Rsa10043003	0.906516	0	0	13.0327	20.1967	7.25574	0.302172	13.4951	-5.2492	0.000900981	0.00690767	-	R05	1084907	1086795	-	708	-	- && - && PF00226:DnaJ domain	DnaJ
Rsa10036554	368.952	1663.24	1144.71	275.692	179.934	411.504	1058.97	289.043	1.87344	0.000905856	0.00693978	-	R04	4707480	4708985	+	1086	-	- && - && PF07714:Protein tyrosine kinase	Pkinase_Tyr
Rsa10028448	58.017	294.765	121.455	36.0906	15.6065	47.6806	158.079	33.1259	2.25607	0.000910489	0.00697175	-	R05	15531811	15534468	-	2022	-	- && - && PF00139:Legume lectin domain|PF00069:Protein kinase domain	Pkinase
Rsa10010858	119.66	76.6175	105.261	36.0906	46.8196	35.2421	100.513	39.3841	1.3512	0.000919067	0.00703209	-	R04	16028904	16035708	-	4656	-	- && - && PF07725:Leucine Rich Repeat|PF13041:PPR repeat family|PF01535:PPR repeat|PF00931:NB-ARC domain	NB-ARC
Rsa10030602	4518.98	2768.87	2479.71	8659.74	7318.55	5814.95	3255.85	7264.41	-1.15773	0.000920928	0.00704277	-	R02	37772227	37774215	+	1401	-	- && - && PF07992:Pyridine nucleotide-disulphide oxidoreductase	Pyr_redox_2
Rsa10030324	391.615	314.983	558.693	1214.05	895.999	757.706	421.764	955.918	-1.18039	0.000922222	0.00705089	-	R04	44917444	44920319	-	1113	-	- && - && PF16561:Glycogen recognition site of AMP-activated protein kinase|PF00782:Dual specificity phosphatase, catalytic domain	DSPc
Rsa10033030	436.941	29.7957	56.679	842.114	2145.44	726.61	174.472	1238.05	-2.82601	0.00092446	0.00706622	-	R01	15230479	15233496	-	1125	-	- && - && PF00782:Dual specificity phosphatase, catalytic domain|PF16561:Glycogen recognition site of AMP-activated protein kinase	DSPc
Rsa10012013	1037.96	893.871	793.507	349.878	411.278	569.057	908.446	443.405	1.03514	0.000931568	0.00711516	-	R08	16764864	16768675	+	1836	-	- && - && PF00069:Protein kinase domain|PF08263:Leucine rich repeat N-terminal domain|PF13855:Leucine rich repeat	Pkinase
Rsa10027620	232.068	94.7078	169.025	349.878	462.688	450.892	165.267	421.153	-1.34805	0.000935255	0.00713792	-	R05	10198897	10203210	-	2001	-	- && - && PF00501:AMP-binding enzyme	AMP-binding
Rsa10040160	47.1388	19.1544	43.5214	87.2189	151.475	105.726	36.6049	114.807	-1.64599	0.000935599	0.00713875	-	R06	17690588	17692666	-	1155	-	- && - && PF08241:Methyltransferase domain	Methyltransf_11
Rsa10041937	20.8499	8.51306	6.07276	25.0629	90.8852	74.6304	11.8119	63.5262	-2.41852	0.000942614	0.0071839	-	R05	6753982	6755207	+	891	-	- && - && PF04770:ZF-HD protein dimerisation region	ZF-HD_dimer
Rsa10034819	242.04	233.045	394.729	57.1434	57.836	155.48	289.938	90.1532	1.68676	0.000942941	0.0071839	-	R01	47939941	47943270	+	2130	-	- && - && PF00168:C2 domain	C2
Rsa10006776	0	0	1.01213	9.02265	22.0328	9.3288	0.337375	13.4614	-5.24585	0.000944552	0.00719437	-	R08	5786262	5788246	+	1203	-	- && - && PF00134:Cyclin, N-terminal domain|PF02984:Cyclin, C-terminal domain	Cyclin_C
Rsa10028057	448.725	1258.87	1275.28	376.946	289.18	392.846	994.291	352.991	1.49397	0.000946044	0.00720392	-	R01	44734737	44736309	+	912	-	- && - && PF07714:Protein tyrosine kinase	Pkinase_Tyr
Rsa10028875	155.014	409.691	274.286	82.2064	86.295	126.457	279.664	98.3195	1.50795	0.000946364	0.00720455	-	R01	9524717	9525827	-	939	-	- && - && PF00226:DnaJ domain|PF01556:DnaJ C terminal domain	DnaJ
Rsa10032010	11.7847	71.2969	35.4244	8.02013	0.918032	4.14613	39.502	4.36143	3.1861	0.000946781	0.00720591	-	R05	32852458	32853663	-	1005	-	- && Q9SCX8.1 RecName: Full=Purple acid phosphatase 17; AltName: Full=Acid phosphatase type 5; AltName: Full=Peroxidase; Flags: Precursor && PF00149:Calcineurin-like phosphoesterase	Metallophos
Rsa10042973	0	0	0	3.00755	22.9508	9.3288	0	11.7624	-6.01279	0.000947102	0.00720654	-	R05	1230248	1232001	-	1383	-	- && - && PF07983:X8 domain|PF00332:Glycosyl hydrolases family 17	Glyco_hydro_17
Rsa10016387	1073.32	2507.1	1901.78	816.048	637.114	826.117	1827.4	759.76	1.26612	0.000948801	0.00721766	-	R01	34609138	34610585	-	807	-	- && - && PF06026:Ribose 5-phosphate isomerase A (phosphoriboisomerase A)	Rib_5-P_isom_A
Rsa10026458	144.136	68.1045	131.576	238.599	275.41	357.604	114.606	290.538	-1.3402	0.000955395	0.00726417	-	R02	1516469	1519996	+	3354	-	- && - && PF07714:Protein tyrosine kinase|PF13855:Leucine rich repeat|PF08263:Leucine rich repeat N-terminal domain	Pkinase_Tyr
Rsa10018298	966.346	752.341	1015.16	2011.05	1868.19	1409.69	911.283	1762.98	-0.951961	0.000966477	0.00733737	-	R04	9202219	9206459	+	1962	-	- && - && PF00534:Glycosyl transferases group 1|PF08323:Starch synthase catalytic domain	Glycos_transf_1
Rsa10000689	99.7168	6.38479	16.194	171.43	315.803	315.106	40.7652	267.447	-2.70922	0.000967648	0.00734075	-	Scaffold2124	1117	3032	+	573	-	- && - && PF00450:Serine carboxypeptidase	Peptidase_S10
Rsa10018736	739.717	786.394	984.798	492.236	451.672	431.198	836.97	458.368	0.868545	0.000968233	0.00734334	-	R02	10612387	10618239	-	2841	-	- && - && PF02383:SacI homology domain|PF03088:Strictosidine synthase	Str_synth
Rsa10017723	74.3343	8.51306	110.322	317.798	263.475	393.883	64.3897	325.052	-2.33443	0.000970124	0.007354	-	R03	11967108	11971225	-	2148	-	- && - && PF00171:Aldehyde dehydrogenase family|PF00696:Amino acid kinase family	AA_kinase
Rsa10007759	71.6148	45.7577	85.0186	127.32	179.934	212.489	67.4637	173.248	-1.35925	0.000971197	0.00736029	-	R01	12897308	12900431	+	3024	-	- && - && PF13855:Leucine rich repeat|PF08263:Leucine rich repeat N-terminal domain|PF00069:Protein kinase domain	Pkinase
Rsa10025809	196.714	100.028	70.8488	37.0931	43.1475	35.2421	122.53	38.4943	1.67121	0.000972629	0.0073693	-	R09	11001185	11004309	-	1647	-	- && - && PF00069:Protein kinase domain|PF13499:EF-hand domain pair	Pkinase
Rsa10038411	399.774	502.27	365.377	203.511	198.295	246.695	422.474	216.167	0.966842	0.000973655	0.00737523	-	R01	6902272	6905734	-	1281	-	- && - && PF00097:Zinc finger, C3HC4 type (RING finger)	zf-C3HC4
Rsa10030601	24.4759	6.38479	4.0485	0	0	0	11.6364	0	6.00993	0.000975052	0.00738212	-	R02	37769646	37771293	-	1125	-	- && - && PF00657:GDSL-like Lipase/Acylhydrolase	Lipase_GDSL
Rsa10029631	125.099	170.261	150.807	439.102	270.819	280.901	148.722	330.274	-1.15175	0.000975931	0.0073835	-	R07	10439871	10441491	+	876	-	- && - && PF03881:Fructosamine kinase	Fructosamin_kin
Rsa10032233	422.437	955.591	1070.83	357.898	237.77	326.508	816.285	307.392	1.40897	0.000976477	0.00738368	-	R05	34371639	34373668	-	1539	-	- && - && PF00067:Cytochrome P450	p450
Rsa10025344	124.193	39.3729	23.2789	383.964	281.836	155.48	62.2815	273.76	-2.13303	0.000986003	0.00745013	-	R04	6694840	6704382	+	2355	-	- && Q9FLX9.1 RecName: Full=Notchless protein homolog && PF08154:NLE (NUC135) domain|PF00400:WD domain, G-beta repeat	WD40
Rsa10007749	2879.1	3838.32	3576.85	1630.09	1416.52	2182.94	3431.42	1743.19	0.977136	0.000989278	0.00747301	-	R01	12971407	12975603	-	2790	-	- && - && PF12698:ABC-2 family transporter protein|PF00005:ABC transporter	ABC_tran
Rsa10006334	19.0368	0	1.01213	107.269	341.508	307.851	6.68299	252.209	-5.22866	0.000998308	0.00753558	-	R04	43407450	43409861	-	1257	-	- && - && PF00620:RhoGAP domain	RhoGAP
Rsa10034484	96.9972	230.917	94.1277	53.1334	38.5573	42.4979	140.681	44.7295	1.65239	0.000999245	0.0075389	-	R01	49938668	49940406	+	1218	-	- && - && PF00566:Rab-GTPase-TBC domain	TBC
Rsa10029957	19.9434	7.44893	28.3395	178.448	27.541	108.836	18.5773	104.942	-2.49495	0.00100149	0.00755392	-	R05	21015417	21057105	+	2961	-	- && - && PF05368:NmrA-like family	NmrA
Rsa10039901	11.7847	0	2.02425	25.0629	47.7377	68.4112	4.60299	47.0706	-3.32732	0.00101124	0.00761613	-	R06	16083663	16086225	-	1326	-	- && - && PF01490:Transmembrane amino acid transporter protein	Aa_trans
Rsa10011379	14.5043	20.2185	19.2304	62.156	51.4098	47.6806	17.9844	53.7488	-1.58342	0.00101319	0.00762891	-	R04	41931443	41933908	-	1404	-	- && - && PF07714:Protein tyrosine kinase|PF13857:Ankyrin repeats (many copies)	Pkinase_Tyr
Rsa10028135	223.003	200.057	202.425	312.785	514.098	466.44	208.495	431.108	-1.04795	0.00101409	0.00763376	-	R01	44016103	44019056	-	2823	-	- && - && PF08263:Leucine rich repeat N-terminal domain|PF13855:Leucine rich repeat|PF07714:Protein tyrosine kinase	Pkinase_Tyr
Rsa10041029	0.906516	0	1.01213	14.0352	18.3606	11.4019	0.639547	14.5992	-4.48088	0.0010234	0.0076943	-	R08	24345171	24346213	+	423	-	- && - && PF00685:Sulfotransferase domain	Sulfotransfer_1
Rsa10035641	90.6516	35.1164	31.3759	181.455	204.721	128.53	52.3813	171.569	-1.70774	0.00102386	0.00769582	-	R03	5195137	5196940	+	861	-	- && - && PF00249:Myb-like DNA-binding domain	Myb_DNA-binding
Rsa10034608	323.626	377.767	377.523	222.559	141.377	162.736	359.639	175.557	1.03488	0.00103396	0.00776793	-	R01	49206108	49208852	-	2745	-	- && - && PF08263:Leucine rich repeat N-terminal domain|PF13855:Leucine rich repeat	LRRNT_2
Rsa10004941	154.108	35.1164	100.2	384.966	268.983	314.07	96.4749	322.673	-1.73943	0.00104124	0.00781677	-	R04	37881674	37884434	-	1746	-	- && - && PF06507:Auxin response factor|PF02362:B3 DNA binding domain	Auxin_resp
Rsa10002091	38.0737	36.1805	35.4244	77.1938	113.836	81.8862	36.5595	90.972	-1.31586	0.00104447	0.00783911	-	Scaffold357	87021	89676	-	1938	-	- && - && PF01762:Galactosyltransferase|PF00337:Galactoside-binding lectin	Galactosyl_T
Rsa10043054	1958.98	2726.31	2142.67	1224.07	1030.03	1372.37	2275.99	1208.83	0.912912	0.00105196	0.00788944	-	R05	797176	800110	+	1308	-	- && - && PF00069:Protein kinase domain	Pkinase
Rsa10035169	231.162	582.08	218.619	81.2038	84.4589	154.444	343.954	106.702	1.68886	0.00105707	0.00792577	-	R04	28981445	28983408	-	1809	-	- && - && PF00069:Protein kinase domain|PF13947:Wall-associated receptor kinase galacturonan-binding	Pkinase
Rsa10036597	739.717	1031.14	302.626	34.0856	77.1147	284.01	691.162	131.737	2.39203	0.00106381	0.0079665	-	R04	4399908	4401258	+	978	-	- && - && PF03106:WRKY DNA -binding domain	WRKY
Rsa10000962	0	5.32066	2.02425	21.0528	12.8524	52.8632	2.4483	28.9228	-3.59261	0.00106642	0.00798404	-	Scaffold1376	2767	5141	+	1809	-	- && - && PF03372:Endonuclease/Exonuclease/phosphatase family	Exo_endo_phos
Rsa10035639	53.4845	0	26.3153	0	0.918032	0	26.5999	0.306011	6.23863	0.00106728	0.00798499	-	R03	5207455	5209712	+	1545	-	- && - && PF00067:Cytochrome P450	p450
Rsa10021715	2641.59	2278.31	2355.22	5122.86	3697.83	4216.62	2425.04	4345.77	-0.841526	0.00106734	0.00798499	-	R02	23908390	23911337	+	1488	-	- && - && PF04539:Sigma-70 region 3|PF04542:Sigma-70 region 2|PF04545:Sigma-70, region 4	Sigma70_r2
Rsa10022407	583.796	441.615	299.589	1249.14	725.245	1202.38	441.667	1058.92	-1.26109	0.00106837	0.00799076	-	R09	1546668	1547818	+	726	-	- && P19683.1 RecName: Full=31 kDa ribonucleoprotein, chloroplastic; Flags: Precursor && PF00076:RNA recognition motif. (a.k.a. RRM, RBD, or RNP domain)	RRM_1
Rsa10033504	24.4759	18.0902	7.08488	63.1585	123.934	39.3883	16.5504	75.4937	-2.18711	0.00108614	0.00811362	-	R09	8176740	8178755	-	957	-	- && - && PF01694:Rhomboid family	Rhomboid
Rsa10009319	310.935	242.622	178.134	133.335	72.5245	86.0323	243.897	97.2972	1.32702	0.00109275	0.00815497	-	R04	10594105	10597677	+	1902	-	- && - && PF00225:Kinesin motor domain	Kinesin
Rsa10024492	229.349	342.651	206.474	29.073	118.426	82.9227	259.491	76.8073	1.75483	0.001095	0.00816571	-	R09	31824484	31825910	-	687	-	- && - && PF08241:Methyltransferase domain	Methyltransf_11
Rsa10027688	1130.43	1503.62	1643.69	852.139	702.294	716.245	1425.91	756.893	0.913623	0.00110205	0.00821428	-	R05	10625866	10629948	+	1449	-	- && - && PF00171:Aldehyde dehydrogenase family	Aldedh
Rsa10018076	89.7451	125.568	139.673	42.1057	54.1639	51.8267	118.329	49.3654	1.25951	0.00110767	0.00825207	-	R04	7452970	7454107	+	462	-	- && - && PF00505:HMG (high mobility group) box	HMG_box
Rsa10038771	0	0	0	6.0151	10.0984	12.4384	0	9.51728	-5.70452	0.00110837	0.00825221	-	R01	4908615	4909831	-	618	-	- && - && PF00847:AP2 domain	AP2
Rsa10005663	171.332	39.3729	116.394	356.896	442.491	289.193	109.033	362.86	-1.73282	0.00110845	0.00825221	-	R04	24419404	24423269	+	1986	-	- && - && PF00566:Rab-GTPase-TBC domain	TBC
Rsa10006338	4.53258	0	2.02425	31.078	33.0491	10.3653	2.18561	24.8308	-3.47278	0.00110851	0.00825221	-	R04	43373741	43375816	-	972	-	- && - && PF00076:RNA recognition motif. (a.k.a. RRM, RBD, or RNP domain)	RRM_1
Rsa10040855	7.25213	2.12826	10.1213	28.0705	53.2458	26.9499	6.50055	36.0887	-2.46759	0.00111098	0.00826653	-	R08	23579888	23583461	+	1323	-	- && - && PF07983:X8 domain|PF00702:haloacid dehalogenase-like hydrolase	Hydrolase
Rsa10008313	247.479	63.8479	116.394	357.898	525.114	484.061	142.574	455.691	-1.67455	0.00111158	0.00826902	-	R03	429100	431296	-	1881	-	- && - && PF00069:Protein kinase domain|PF00139:Legume lectin domain	Pkinase
Rsa10022584	37.1672	9.57719	0	141.355	309.377	53.8998	15.5815	168.21	-3.42651	0.00111301	0.00827557	-	R03	25735419	25736749	-	621	-	- && - && PF00917:MATH domain	MATH
Rsa10042383	2.71955	10.6413	20.2425	0	0	0	11.2011	0	5.9486	0.00112938	0.00838098	-	R05	4265599	4267005	-	1407	-	- && - && PF00201:UDP-glucoronosyl and UDP-glucosyl transferase	UDPGT
Rsa10032510	17.2238	2.12826	10.1213	43.1082	40.3934	75.667	9.82444	53.0562	-2.4189	0.0011294	0.00838098	-	R03	6733133	6735464	+	1629	-	- && - && PF00400:WD domain, G-beta repeat	WD40
Rsa10029936	400.68	1141.81	537.439	298.75	172.59	245.658	693.311	238.999	1.53646	0.0011377	0.00843203	-	R05	21201061	21203528	+	678	-	- && - && PF00225:Kinesin motor domain|PF00887:Acyl CoA binding protein	Kinesin
Rsa10029920	159.547	91.5154	140.685	259.652	293.77	289.193	130.583	280.872	-1.10332	0.0011416	0.00845494	-	R05	21507205	21509400	-	837	-	- && Q5XIY2.1 RecName: Full=Transmembrane protein 56-B && PF03798:TLC domain	LAG1
Rsa10030098	198.527	92.5795	124.491	358.901	327.737	298.522	138.533	328.387	-1.24318	0.00114842	0.00850336	-	R05	19623753	19627434	+	1539	-	- && - && PF03901:Alg9-like mannosyltransferase family	Glyco_transf_22
Rsa10021708	0.906516	48.9501	13.1576	1.00252	0	0	21.0047	0.334172	5.89337	0.00114906	0.00850604	-	R02	24036186	24037887	+	1071	-	- && - && PF00332:Glycosyl hydrolases family 17	Glyco_hydro_17
Rsa10037219	93.3712	115.99	95.1398	183.461	202.885	217.672	101.5	201.339	-0.989152	0.00115238	0.00852437	-	R04	1165515	1166473	+	423	-	- && - && PF00505:HMG (high mobility group) box	HMG_box
Rsa10014146	10.8782	12.7696	12.1455	0	0.918032	0	11.9311	0.306011	5.07955	0.00115544	0.00854295	-	R02	7480813	7484700	+	2541	-	- && - && PF11883:Domain of unknown function (DUF3403)|PF08276:PAN-like domain|PF01453:D-mannose binding lectin|PF12398:Receptor serine/threonine kinase|PF00954:S-locus glycoprotein domain|PF07714:Protein tyrosine kinase	Pkinase_Tyr
Rsa10040875	259.264	97.9002	150.807	20.0503	43.1475	72.5574	169.324	45.2517	1.90567	0.00115546	0.00854295	-	R08	23665924	23668496	+	1083	-	- && - && PF11976:Ubiquitin-2 like Rad60 SUMO-like|PF00071:Ras family	Ras
novel.1027	409.745	753.406	486.833	273.687	223.082	260.17	549.994	252.313	1.12397	0.00116231	0.00858519	-	R03	821206	822815	-	1030	-	- && Q54JK4.1 RecName: Full=Charged multivesicular body protein 5; AltName: Full=Vacuolar protein-sorting-associated protein 60 && PF03357:Snf7	ESCRT-III
Rsa10024665	408.839	320.304	384.608	948.381	697.704	593.934	371.25	746.673	-1.00777	0.00116377	0.00859387	-	R04	12311858	12316103	-	1077	-	- && - && PF00892:EamA-like transporter family	DUF6
Rsa10027673	1.81303	0	0	5.01258	44.0655	13.4749	0.604344	20.851	-5.03161	0.00116476	0.00859913	-	R05	10515796	10519848	+	1557	-	- && - && PF01490:Transmembrane amino acid transporter protein	Aa_trans
Rsa10021537	139.603	42.5653	84.0064	275.692	249.705	243.585	88.7251	256.327	-1.52766	0.00117125	0.0086416	-	R04	20136820	20140225	+	1302	-	- && - && PF03110:SBP domain	SBP
Rsa10015066	24.4759	9.57719	4.0485	79.1988	62.4262	44.571	12.7005	62.0653	-2.27829	0.00117137	0.0086416	-	R07	23473498	23475478	+	1836	-	- && - && PF00069:Protein kinase domain	Pkinase
Rsa10008320	213.031	156.427	108.297	289.727	601.311	364.86	159.252	418.633	-1.39391	0.00117338	0.0086522	-	R03	462783	465295	+	1038	-	- && - && PF00294:pfkB family carbohydrate kinase	PfkB
Rsa10040879	20.8499	5.32066	8.09701	58.146	70.6885	33.1691	11.4225	54.0012	-2.2294	0.00117928	0.00868723	-	R08	23680978	23684014	-	1704	-	- && - && PF00752:XPG N-terminal domain|PF00867:XPG I-region	XPG_I
Rsa10012496	14.5043	18.0902	6.07276	42.1057	56.918	46.644	12.8891	48.5559	-1.91514	0.00118064	0.00869499	-	R06	22550397	22553778	-	1278	-	- && - && PF00076:RNA recognition motif. (a.k.a. RRM, RBD, or RNP domain)	RRM_1
Rsa10015203	188.555	68.1045	113.358	279.702	395.672	327.545	123.339	334.306	-1.43657	0.00118459	0.00871787	-	R07	24217508	24220962	-	2142	-	- && - && PF13418:Galactose oxidase, central domain|PF01344:Kelch motif	Kelch_1
Rsa10033515	803.173	760.855	679.136	1965.93	1261.38	1243.84	747.721	1490.38	-0.995011	0.00118503	0.00871903	-	R09	8034923	8036794	-	1656	-	- && - && PF00155:Aminotransferase class I and II	Aminotran_1_2
Rsa10024623	111.501	115.99	132.588	257.647	206.557	234.257	120.027	232.82	-0.955889	0.00119582	0.00877922	-	R04	12657768	12659988	+	1089	-	- && - && PF00170:bZIP transcription factor	bZIP_1
Rsa10012126	164.079	50.0142	211.534	364.916	504.918	505.828	141.876	458.554	-1.69164	0.00119802	0.0087911	-	R08	1163189	1167457	-	1155	-	- && - && PF00657:GDSL-like Lipase/Acylhydrolase	Lipase_GDSL
Rsa10035333	0	9.57719	5.06063	24.0604	42.2295	52.8632	4.87927	39.7177	-3.04657	0.00119938	0.00879683	-	R04	30270121	30272006	+	702	-	- && - && PF00249:Myb-like DNA-binding domain	Myb_DNA-binding
Rsa10005029	26.289	47.8859	18.2183	3.00755	4.59016	8.29227	30.7977	5.29666	2.54308	0.0012019	0.00881099	-	R05	28400251	28402143	+	1758	-	- && - && PF03055:Retinal pigment epithelial membrane protein	RPE65
Rsa10026091	836.714	950.27	872.452	462.16	564.59	511.011	886.479	512.587	0.789977	0.00120399	0.00882206	-	R03	13951495	13953601	+	1113	-	- && - && PF00069:Protein kinase domain	Pkinase
Rsa10040860	1464.02	476.731	171.049	116.292	117.508	218.709	703.935	150.836	2.22304	0.00121677	0.00889635	-	R08	23611969	23613828	-	987	-	- && - && PF00249:Myb-like DNA-binding domain	Myb_DNA-binding
Rsa10035481	22.6629	14.8979	14.1698	46.1158	49.5737	67.3747	17.2435	54.3547	-1.65008	0.00122073	0.00891885	-	R04	31572925	31574921	+	1218	-	- && - && PF03514:GRAS domain family	GRAS
Rsa10003824	130.538	135.145	171.049	301.757	329.573	242.549	145.577	291.293	-1.00144	0.0012228	0.00892962	-	R05	39886342	39887403	-	645	-	- && - && PF02798:Glutathione S-transferase, N-terminal domain|PF00043:Glutathione S-transferase, C-terminal domain	GST_N
Rsa10002064	0	1.06413	3.03638	17.0428	13.7705	21.7672	1.36684	17.5268	-3.70722	0.00122601	0.00894874	-	Scaffold359	39156	41189	-	2034	-	- && - && PF03081:Exo70 exocyst complex subunit	Exo70
Rsa10003313	750.595	944.949	858.283	381.959	371.803	552.472	851.276	435.411	0.967451	0.00122655	0.00895059	-	R06	23860445	23863545	+	2313	-	- && - && PF04734:Neutral/alkaline non-lysosomal ceramidase, N-terminal|PF17048:Neutral/alkaline non-lysosomal ceramidase, C-terminal	Ceramidase_alk
Rsa10028133	21.7564	6.38479	7.08488	34.0856	72.5245	58.0459	11.742	54.8853	-2.21296	0.00122838	0.00896079	-	R01	44036422	44037982	+	996	-	- && - && PF00010:Helix-loop-helix DNA-binding domain	HLH
Rsa10010035	591.955	598.042	617.397	374.941	275.41	347.239	602.465	332.53	0.857821	0.00122854	0.00896079	-	R04	32973029	32974203	+	837	-	- && - && PF00046:Homeobox domain|PF02183:Homeobox associated leucine zipper	Homeobox
Rsa10022254	12.6912	6.38479	3.03638	27.0679	37.6393	46.644	7.3708	37.1171	-2.31905	0.00123235	0.00898643	-	R09	770460	773790	+	2337	-	- && - && PF00933:Glycosyl hydrolase family 3 N terminal domain|PF14310:Fibronectin type III-like domain|PF01915:Glycosyl hydrolase family 3 C-terminal domain	Glyco_hydro_3_C
Rsa10030846	1535.64	817.254	1004.03	405.017	509.508	598.08	1118.97	504.201	1.15041	0.00123382	0.00899498	-	R07	9092463	9097838	-	3081	-	- && - && PF00690:Cation transporter/ATPase, N-terminus|PF12710:haloacid dehalogenase-like hydrolase|PF00689:Cation transporting ATPase, C-terminus|PF12515:Ca2+-ATPase N terminal autoinhibitory domain|PF00122:E1-E2 ATPase	E1-E2_ATPase
Rsa10037853	264.703	158.556	156.88	385.969	405.77	452.965	193.379	414.901	-1.09985	0.00123687	0.00900854	-	R06	21622953	21625630	+	1830	-	- && - && PF00454:Phosphatidylinositol 3- and 4-kinase	PI3_PI4_kinase
Rsa10006226	39.8867	29.7957	61.7397	93.234	136.787	122.311	43.8074	117.444	-1.4226	0.00123886	0.00901867	-	R04	42303641	42305818	-	702	-	- && - && PF04690:YABBY protein	YABBY
Rsa10028457	12.6912	8.51306	26.3153	128.322	53.2458	39.3883	15.8399	73.6521	-2.21681	0.00124851	0.00908663	-	R05	15594632	15597558	-	1359	-	- && - && PF00201:UDP-glucoronosyl and UDP-glucosyl transferase	UDPGT
Rsa10036508	0.906516	1.06413	12.1455	83.2089	42.2295	17.6211	4.70539	47.6865	-3.34696	0.0012488	0.00908663	-	R03	900519	903538	+	1233	-	- && - && PF00067:Cytochrome P450	p450
Rsa10005869	60.7366	52.1425	50.6063	198.498	134.951	92.2515	54.4951	141.9	-1.37996	0.00125092	0.00909992	-	R09	25496855	25499803	-	1314	-	- && - && PF00232:Glycosyl hydrolase family 1	Glyco_hydro_1
Rsa10043152	125.099	107.477	89.0671	53.1334	22.9508	39.3883	107.215	38.4908	1.48122	0.00125223	0.00910723	-	R05	341956	344115	+	1197	-	- && - && PF00447:HSF-type DNA-binding	HSF_DNA-bind
Rsa10011932	0	0	0	23.0579	2.7541	8.29227	0	11.3681	-5.95954	0.00125524	0.00912695	-	R08	16167264	16169756	-	1980	-	- && - && PF00514:Armadillo/beta-catenin-like repeat	Arm
Rsa10013572	176.771	1726.02	1374.47	351.883	75.2786	164.809	1092.42	197.324	2.46903	0.00125705	0.00913794	-	R07	21563347	21565626	-	1599	-	- && - && PF12848:ABC transporter|PF00005:ABC transporter	ABC_tran
Rsa10042136	28.102	0	3.03638	64.1611	159.738	97.4342	10.3795	107.111	-3.35462	0.00126178	0.0091657	-	R05	5756760	5759581	+	1800	-	- && - && PF08263:Leucine rich repeat N-terminal domain|PF00069:Protein kinase domain	Pkinase
Rsa10004830	47.1388	4.25653	20.2425	91.229	178.098	102.617	23.8793	123.981	-2.36956	0.00127004	0.00921243	-	R07	23251472	23254520	+	1938	-	- && Q9LFS4.1 RecName: Full=Protein NSP-INTERACTING KINASE 1; Short=AtNIK1; AltName: Full=LRR receptor-like serine/threonine-protein kinase NIK1; Flags: Precursor && PF00069:Protein kinase domain|PF08263:Leucine rich repeat N-terminal domain	Pkinase
Rsa10017259	28.102	9.57719	3.03638	32.0805	84.4589	148.224	13.5719	88.2546	-2.69225	0.00127952	0.00927234	-	R09	3682962	3686935	+	2265	-	- && - && PF01852:START domain|PF00046:Homeobox domain	START
Rsa10020453	166.799	183.031	170.037	81.2038	69.7704	100.544	173.289	83.8393	1.04874	0.00128191	0.00928518	-	R04	38685917	38687305	-	1155	-	- && - && PF00646:F-box domain|PF07734:F-box associated	F-box
Rsa10024755	8.15865	0	7.08488	39.0981	33.9672	33.1691	5.08118	35.4115	-2.7836	0.00128307	0.00929136	-	R04	11820489	11822172	-	1164	-	- && - && PF00561:alpha/beta hydrolase fold	Abhydrolase_1
Rsa10024144	34.4476	19.1544	19.2304	47.1183	114.754	84.9958	24.2775	82.2893	-1.75725	0.00128409	0.00929432	-	R05	12603880	12605874	-	1509	-	- && - && PF00069:Protein kinase domain	Pkinase
Rsa10034007	15.4108	9.57719	5.06063	71.1787	49.5737	23.8403	10.0162	48.1976	-2.25998	0.00128717	0.00931437	-	R07	16969809	16974547	+	2103	-	- && - && PF01432:Peptidase family M3	Peptidase_M3
Rsa10037279	304.589	554.413	342.099	203.511	164.328	174.138	400.367	180.659	1.14764	0.00128807	0.00931669	-	R04	844826	846502	-	564	-	- && - && PF03134:TB2/DP1, HVA22 family	TB2_DP1_HVA22
Rsa10002519	89.7451	30.8598	25.3031	178.448	151.475	164.809	48.636	164.911	-1.75667	0.00128864	0.00931726	-	R04	47285533	47286096	+	564	-	- && - && PF03514:GRAS domain family	GRAS
Rsa10013902	75.2408	42.5653	91.0913	170.428	174.426	162.736	69.6325	169.197	-1.2793	0.00130474	0.00941677	-	R04	17580343	17585670	-	1098	-	- && - && PF00294:pfkB family carbohydrate kinase	PfkB
Rsa10014366	77.0539	6.38479	90.0792	228.574	245.115	443.636	57.8393	305.775	-2.40057	0.0013067	0.00942868	-	R02	6230555	6234749	+	1497	-	- && - && PF00561:alpha/beta hydrolase fold	Abhydrolase_1
novel.1254	116.941	139.401	145.746	360.906	333.246	200.051	134.029	298.068	-1.15405	0.00132041	0.00951855	-	R04	28141856	28143860	+	1628	-	- && - && PF00806:Pumilio-family RNA binding repeat	PUF
Rsa10010918	308.215	32.9881	41.4972	745.872	878.556	473.696	127.567	699.375	-2.4532	0.00133305	0.00959363	-	R08	1859055	1860536	+	621	-	- && - && PF00071:Ras family	Ras
Rsa10032141	0	0	0	7.01762	5.50819	16.5845	0	9.70345	-5.73045	0.00135027	0.00970143	-	R05	33734444	33736142	-	1173	-	- && - && PF00332:Glycosyl hydrolases family 17	Glyco_hydro_17
Rsa10039416	61.6431	25.5392	18.2183	85.2139	135.869	148.224	35.1335	123.102	-1.80358	0.00135634	0.00974276	-	R01	1172895	1177308	+	2619	-	- && - && PF00498:FHA domain	FHA
Rsa10007155	808.612	180.902	317.808	76.1913	163.41	116.092	435.774	118.564	1.87792	0.00135898	0.00975941	-	R09	14413961	14417227	-	1353	-	- && - && PF00083:Sugar (and other) transporter|PF07690:Major Facilitator Superfamily	Sugar_tr
Rsa10032679	1713.32	949.206	1506.04	537.349	683.016	747.341	1389.52	655.902	1.08322	0.00136091	0.00977093	-	R03	5839660	5842579	-	1452	-	- && - && PF00365:Phosphofructokinase	PFK
Rsa10004772	6.34561	11.7055	9.10913	0	0	0	9.0534	0	5.64187	0.00136734	0.00981246	-	R07	22969429	22972100	+	1668	-	- && - && PF03106:WRKY DNA -binding domain	WRKY
Rsa10004009	56.204	743.828	167.001	1043.62	1988.46	2210.93	322.344	1747.67	-2.43931	0.00136979	0.0098277	-	R08	27508372	27510428	+	1305	-	- && - && PF00155:Aminotransferase class I and II	Aminotran_1_2
Rsa10005144	96.0907	428.845	70.8488	0	0	8.29227	198.595	2.76409	6.1761	0.00137219	0.00984262	-	R01	43109992	43113073	-	996	-	- && - && PF00248:Aldo/keto reductase family	Aldo_ket_red
Rsa10033376	242.04	172.389	266.189	539.354	470.032	382.481	226.873	463.956	-1.03166	0.00138094	0.00989828	-	R09	9111766	9114358	+	1737	-	- && - && PF11900:Domain of unknown function (DUF3420)|PF00651:BTB/POZ domain|PF12313:NPR1/NIM1 like defence protein C terminal	BTB
Rsa10042448	0	0	2.02425	12.0302	19.2787	14.5115	0.674751	15.2734	-4.52246	0.00138427	0.00991516	-	R05	3922796	3927376	-	3039	-	- && - && PF00225:Kinesin motor domain|PF06548:Kinesin-related	Kinesin
Rsa10009149	465.949	4177.78	2569.79	383.964	505.836	771.181	2404.51	553.66	2.11864	0.00138464	0.00991546	-	R06	999219	1000788	+	930	-	- && - && PF00753:Metallo-beta-lactamase superfamily	Lactamase_B
Rsa10012109	0.906516	52.1425	128.54	0	0	0	60.5297	0	8.38466	0.00138798	0.00993464	-	R07	5800327	5802665	+	1092	-	- && - && PF07714:Protein tyrosine kinase	Pkinase_Tyr
Rsa10025494	446.912	357.548	421.044	143.36	212.065	239.439	408.502	198.288	1.04303	0.00138985	0.00994559	-	R04	5693516	5697670	-	2169	-	- && - && PF02705:K+ potassium transporter	K_trans
Rsa10006951	719.774	670.403	836.016	1282.22	1457.83	1168.17	742.064	1302.74	-0.812019	0.00139102	0.00994934	-	R02	8199635	8204194	-	2772	-	- && - && PF00696:Amino acid kinase family|PF00742:Homoserine dehydrogenase|PF01842:ACT domain|PF03447:Homoserine dehydrogenase, NAD binding domain|PF13840:ACT domain	AA_kinase
Rsa10027774	3212.69	1864.36	4700.31	7756.47	8178.75	7069.16	3259.12	7668.13	-1.23437	0.00139242	0.00995706	-	R05	11214610	11220342	+	4614	-	- && - && PF00005:ABC transporter|PF00664:ABC transporter transmembrane region	ABC_tran
Rsa10042479	669.009	419.268	403.838	1428.59	974.032	894.529	497.372	1099.05	-1.14338	0.00139324	0.00996054	-	R05	3782198	3788760	+	3177	-	- && - && PF00389:D-isomer specific 2-hydroxyacid dehydrogenase, catalytic domain|PF02453:Reticulon|PF01842:ACT domain|PF02826:D-isomer specific 2-hydroxyacid dehydrogenase, NAD binding domain	2-Hacid_dh_C
Rsa10040881	933.712	1225.88	1091.07	624.568	628.852	625.03	1083.55	626.15	0.790967	0.00139706	0.00998362	-	R08	23686967	23691065	+	1623	-	- && - && PF03144:Elongation factor Tu domain 2|PF00009:Elongation factor Tu GTP binding domain|PF03143:Elongation factor Tu C-terminal domain	GTP_EFTU
Rsa10038412	34.4476	59.5914	78.9458	13.0327	21.1147	15.548	57.6616	16.5652	1.79468	0.00139932	0.00999456	-	R01	6899087	6900867	-	1041	-	- && - && PF10533:Plant zinc cluster domain|PF03106:WRKY DNA -binding domain	WRKY
novel.2	107.875	61.7197	78.9458	314.79	152.393	186.576	82.847	217.92	-1.39307	0.00140252	0.010008	-	R01	129765	130928	+	991	-	- && O65458.2 RecName: Full=Beta-glucosidase 3; Short=AtBGLU3; Flags: Precursor && PF00232:Glycosyl hydrolase family 1	Glyco_hydro_1
Rsa10022739	234.788	112.798	225.704	509.278	372.721	467.477	191.097	449.825	-1.23386	0.00140404	0.0100165	-	R09	29142285	29148376	+	1902	-	- && - && PF00139:Legume lectin domain|PF00069:Protein kinase domain	Pkinase
Rsa10011997	83.3995	0	15.1819	970.436	1518.42	1030.31	32.8605	1173.06	-5.15612	0.00140519	0.0100214	-	R08	16682586	16689701	+	1467	-	- && - && PF07993:Male sterility protein|PF03015:Male sterility protein	NAD_binding_4
Rsa10032631	89.7451	97.9002	118.419	239.601	205.639	178.284	102.021	207.841	-1.0274	0.00140687	0.0100296	-	R03	6074996	6077912	-	1404	-	- && - && PF02146:Sir2 family	SIR2
Rsa10032277	501.303	469.282	363.353	142.357	169.836	275.718	444.646	195.97	1.18275	0.00141094	0.0100539	-	R03	8463887	8466286	-	1062	-	- && - && PF00294:pfkB family carbohydrate kinase	PfkB
Rsa10000802	1798.53	11143.6	11623.3	2686.74	1380.72	2142.52	8188.46	2069.99	1.98397	0.00141251	0.0100627	-	Scaffold1755	4921	6331	-	1041	-	- && - && PF14226:non-haem dioxygenase in morphine synthesis N-terminal|PF03171:2OG-Fe(II) oxygenase superfamily	2OG-FeII_Oxy
Rsa10016673	0	5.32066	17.2061	70.1762	71.6065	41.4613	7.50893	61.0813	-3.03278	0.00141575	0.0100834	-	R04	37304292	37306089	+	1056	-	- && - && PF13415:Galactose oxidase, central domain|PF01344:Kelch motif	Kelch_1
Rsa10031939	352.635	287.316	371.45	1030.59	669.245	525.523	337.134	741.785	-1.1375	0.0014208	0.010117	-	R05	32431483	32434351	-	1347	-	- && - && PF03372:Endonuclease/Exonuclease/phosphatase family	Exo_endo_phos
Rsa10007300	155.921	94.7078	97.1641	207.521	336	264.316	115.931	269.279	-1.21443	0.00142974	0.0101687	-	R04	48667104	48669865	-	2022	-	- && - && PF01501:Glycosyl transferase family 8	Glyco_transf_8
Rsa10025709	62.5496	117.055	104.249	206.518	188.197	271.572	94.6177	222.096	-1.23279	0.00143214	0.010181	-	R09	11740314	11743421	-	714	-	- && - && PF04690:YABBY protein	YABBY
Rsa10024309	107.875	79.8099	90.0792	28.0705	33.9672	47.6806	92.5882	36.5727	1.3427	0.00143526	0.0102007	-	R05	13560669	13562007	-	1053	-	- && - && PF00646:F-box domain	F-box
novel.1709	33.5411	20.2185	50.6063	48.1208	247.869	145.115	34.7886	147.035	-2.07934	0.00143929	0.0102222	-	R05	23619232	23620214	+	983	-	- && - && PF04827:Plant transposon protein	DUF635
Rsa10025202	1144.02	1276.96	1560.7	3616.08	2016	2601.7	1327.23	2744.59	-1.04819	0.00144137	0.0102322	-	R02	11604518	11605590	+	996	-	- && - && PF07690:Major Facilitator Superfamily	MFS_1
Rsa10032861	0	0	4.0485	21.0528	24.7869	15.548	1.3495	20.4626	-3.93822	0.00144211	0.010235	-	R01	14039724	14040890	-	1167	-	- && - && PF01344:Kelch motif	Kelch_1
Rsa10000667	298.244	34.0522	42.5093	15.0377	13.7705	29.0229	124.935	19.2771	2.69956	0.001447	0.0102625	-	Scaffold2222	1029	4650	-	1692	-	- && - && PF00667:FAD binding domain|PF00175:Oxidoreductase NAD-binding domain|PF00258:Flavodoxin	NAD_binding_1
Rsa10021566	61.6431	85.1306	124.491	0	4.59016	25.9133	90.4217	10.1678	3.15866	0.00144853	0.010271	-	R04	19820087	19822195	+	744	-	- && - && PF00010:Helix-loop-helix DNA-binding domain	HLH
Rsa10025193	81.5865	14.8979	29.3516	128.322	177.18	186.576	41.9453	164.026	-1.96197	0.00145028	0.0102785	-	R02	11649545	11651590	+	1005	-	- && - && PF06203:CCT motif	CCT
Rsa10041014	1082.38	2168.7	1992.88	284.715	571.934	920.442	1747.99	592.363	1.56115	0.00145061	0.0102785	-	R08	24267169	24268151	+	918	-	- && - && PF14226:non-haem dioxygenase in morphine synthesis N-terminal|PF03171:2OG-Fe(II) oxygenase superfamily	2OG-FeII_Oxy
Rsa10042220	80.6799	79.8099	17.2061	9.02265	10.0984	16.5845	59.232	11.9018	2.31821	0.00145616	0.010313	-	R05	5269300	5270815	-	1026	-	- && - && PF08246:Cathepsin propeptide inhibitor domain (I29)|PF00112:Papain family cysteine protease	Peptidase_C1
Rsa10020009	126.912	41.5012	56.679	423.062	195.541	167.918	75.0308	262.174	-1.80228	0.00146137	0.0103426	-	R05	18004120	18007170	-	2730	-	- && - && PF00497:Bacterial extracellular solute-binding proteins, family 3|PF00060:Ligand-gated ion channel|PF01094:Receptor family ligand binding region	ANF_receptor
Rsa10034502	641.813	1474.89	1049.57	476.195	391.082	500.646	1055.43	455.974	1.21068	0.00147554	0.0104356	-	R01	49825851	49826889	-	447	-	- && - && PF00179:Ubiquitin-conjugating enzyme	UQ_con
Rsa10004654	443.286	174.518	386.632	762.915	891.409	797.094	334.812	817.139	-1.28656	0.00148148	0.0104727	-	R04	48993922	48997728	+	2025	-	- && - && PF00168:C2 domain|PF08372:Plant phosphoribosyltransferase C-terminal	C2
Rsa10042365	556.601	1026.89	1004.03	361.908	356.196	468.513	862.506	395.539	1.12461	0.00148199	0.0104739	-	R05	4401088	4403033	+	1026	-	- && - && PF01786:Alternative oxidase	AOX
Rsa10006729	271.955	411.819	300.601	97.2441	156.983	177.247	328.125	143.825	1.18947	0.00148529	0.0104923	-	R04	40664969	40666525	-	1104	-	- && - && PF07714:Protein tyrosine kinase	Pkinase_Tyr
Rsa10036848	422.437	853.434	727.718	274.69	285.508	344.129	667.863	301.442	1.14741	0.00149435	0.0105465	-	R04	3148687	3149989	-	969	-	- && - && PF01556:DnaJ C terminal domain|PF00226:DnaJ domain	DnaJ_C
Rsa10012927	1162.15	599.106	372.462	301.757	255.213	210.416	711.241	255.796	1.4756	0.00149695	0.0105599	-	R09	5241712	5243471	+	981	-	- && - && PF02365:No apical meristem (NAM) protein	NAM
Rsa10035045	0	0	0	5.01258	18.3606	6.2192	0	9.86414	-5.7593	0.00150205	0.01059	-	R01	46729040	46731737	-	1503	-	- && - && PF00232:Glycosyl hydrolase family 1	Glyco_hydro_1
Rsa10024994	1520.23	1315.27	1170.02	717.802	696.786	852.031	1335.17	755.54	0.821703	0.00150226	0.01059	-	R02	12743631	12747931	-	1719	-	- && - && PF07690:Major Facilitator Superfamily	MFS_1
Rsa10020703	207.592	36.1805	30.3638	24.0604	9.18032	4.14613	91.3788	12.4623	2.87584	0.0015093	0.0106346	-	R01	35823607	35824558	+	591	-	- && - && PF00445:Ribonuclease T2 family	Ribonuclease_T2
Rsa10033558	12243.4	20636.7	12148.5	5893.79	5648.65	8910.04	15009.6	6817.5	1.13857	0.00151215	0.0106477	-	R09	7670206	7672202	+	963	-	- && - && PF03171:2OG-Fe(II) oxygenase superfamily|PF14226:non-haem dioxygenase in morphine synthesis N-terminal	2OG-FeII_Oxy
[truncated: 2,041 more rows]
